# Supplementary material for: HNF1A recruits KDM6A to activate differentiated acinar cell programs that suppress pancreatic cancer
Source: EMBO J. 2020 Mar 10;39(9):e102808. doi: 10.15252/embj.2019102808 (PMC7196917; doi:10.15252/embj.2019102808)
Supplement: Supplementary file 3 — Table EV1 [file EMBJ-39-e102808-s003.zip › EMBOJ-2019-102808R_Table_EV1.xlsx]

## Sheet: Primers
Genotyping primers
Primer	Sequence (5’-3’)	Product size (bp)
Hnf1α WT F1 Common	CCCCTCTTCCATCTCACAGA	296-400
Hnf1α LoxP R1 WT	TATTTTCCCTCCCACCATCA	296
Hnf1α LoxP R2 Mut	TGCTCCTGCCGAGAAAGTAT	400
Pdx1Cre F	TGCCACGACCAAGTGACAGC	-
Pdx1Cre R	CCAGGTTACGGATATAGTTCAGT	650
KRASG12D F1 WT	TGTCTTTCCCCAGCACAGT	507
KRASG12D F2 Mut	GCAGGTCGAGGGACCTAATA	600
KRASG12D R1 Common	CTGCATAGTACGCTATACCCTGT	507-600
Utx F1 WT	TCCGAGAAAGGAAATGTGAG	240
Utx F2 Mut	GTGGGCCAGTACAAAACCAC	208
Utx R1 Common	GATTGGTCTAATTTGGCACC​	208-240
Distal LoxP site F	AGAGAAGGAGGGTCCTCCCT	280(WT) – 320(Mut)
Distal LoxP site R	GACAGGTGGGACTGGTTGAG	-
qPCR and ChIP qPCR primers
Primer	Sequence (5’-3’)
Serpina10_qPCR_F	AGGGTGGCTTCTAGCCTCTTT
Serpina10_qPCR_R	CAGTCCGTGTGTACTCTTCCC
Serpina10_ChIPqPCR_F_region1	TGGTGCCCAGTAGAGTGTAGA
Serpina10_ChIPqPCR_R_region1	TCATGCTCACCATCCTGCCT
Serpina10_ChIPqPCR_F_region2	GCAGCTGTAAGACACCCCTT
Serpina10_ChIPqPCR_R_region2	GGCCTCTGGAGGCAAAATCT
Serpina10_ChIPqPCR_F_region3	GCCGTCAGGAACATTTCCCA
Serpina10_ChIPqPCR_R_region3	AGACACTTCAGGGGACGACT
Kif12_qPCR_F	CTCCCATTCAAGTGGTGCTCA
Kif12_qPCR_R	TCCCCGAACAGTGCAATGC
Kif12_ChIPqPCR_F_region1	GAGAATGTTGCCCACCCAGT
Kif12_ChIPqPCR_R_region1	AAATAAGGCCCCATCCCCAC
Kif12_ChIPqPCR_F_region2	GCTTCAGGGTATCCGCAACA
Kif12_ChIPqPCR_R_region2	AAGACATGGAGGAACGTGGG
Kif12_ChIPqPCR_F_region3	TGTGGGACTTGGTGCATCTG
Kif12_ChIPqPCR_R_region3	AGCTTGCTGTGTAACCGTGA
Gprc5c_qPCR_F	CTTGGCCCAGAATCATGCC
Gprc5c_qPCR_R	GTCCTGCACAAATGGAAGGCT
Gprc5c_ChIPqPCR_F_region1	GCAGGTAAGCTGGATGCTCA
Gprc5c_ChIPqPCR_R_region1	TTTTCTTGCTTCCGGGGTGT
Gprc5c_ChIPqPCR_F_region2	TTCAGGGGCGTAGAGTGTTG
Gprc5c_ChIPqPCR_R_region2	GGTGAATAAGGGGTGGGACC
Gprc5c_ChIPqPCR_F_region3	CATCGGAGTGAGCAGCAGTT
Gprc5c_ChIPqPCR_R_region3	CCGTCAACACGGAAGTCACA
Tmed6_qPCR_F	GTAGTTCTGAGCCTCGTGACT
Tmed6_qPCR_R	AGGTATCCCATCTGGTCAGCA
Tmed6_ChIPqPCR_F	ACGAGGAGCAAAGGGAACAT
Tmed6_ChIPqPCR_R	CTGGTCCTAAGTGTGGCGTG
Stard10_qPCR_F	CTGCCTCAACAGAACCCCAAG
Stard10_qPCR_R	CTCACACTCTGACCGGAAACT
Stard10_ChIPqPCR_F	CACCAGGGTAGTGGTGTTGG
Stard10_ChIPqPCR_R	GCCTATCTCAGTCAGCCCAC
Larp1_qPCR_F	CCAACCCCCTACGACACCTA
Larp1_qPCR_R	GCTGGCTTGTCCATTTGGC
Larp1_ChIPqPCR_F	GGATAATGAGCCCCCGGTTC
Larp1_ChIPqPCR_R	GAGCCACAAAGTCCAAGTGC
Dmbt1_qPCR_F	TGGCCCTCAGTACAATTCGTC
Dmbt1_qPCR_R	GGACATGAAGTTTCCGGTTGA
Dmbt1_ChIPqPCR_F	GCCGGTGCATGATAACCTCT
Dmbt1_ChIPqPCR_R	CAGTGCCAGTAATGCACAGC
