# Supplementary material for: HNF1A recruits KDM6A to activate differentiated acinar cell programs that suppress pancreatic cancer
Source: EMBO J. 2020 Mar 10;39(9):e102808. doi: 10.15252/embj.2019102808 (PMC7196917; doi:10.15252/embj.2019102808)
Supplement: Supplementary file 3 — Table EV1 [file EMBJ-39-e102808-s003.zip › README_Table_EV1_Primers.txt]

Table EV1
Title: Primers
Description: Primers used for genotyping, qPCR and ChIP-qPCR.
