# Supplementary material for: HNF1A recruits KDM6A to activate differentiated acinar cell programs that suppress pancreatic cancer
Source: EMBO J. 2020 Mar 10;39(9):e102808. doi: 10.15252/embj.2019102808 (PMC7196917; doi:10.15252/embj.2019102808)
Supplement: Supplementary file 4 — Table EV2 [file EMBJ-39-e102808-s004.zip]

Archive with 5 entries (4 files):
- EMBOJ-2019-102808R_Table_EV2.xlsx
- README_Table_EV2_Antibodies.txt
- __MACOSX/
- __MACOSX/._EMBOJ-2019-102808R_Table_EV2.xlsx
- __MACOSX/._README_Table_EV2_Antibodies.txt
