# Supplementary material for: HNF1A recruits KDM6A to activate differentiated acinar cell programs that suppress pancreatic cancer
Source: EMBO J. 2020 Mar 10;39(9):e102808. doi: 10.15252/embj.2019102808 (PMC7196917; doi:10.15252/embj.2019102808)
Supplement: Supplementary file 4 — Table EV2 [file EMBJ-39-e102808-s004.zip › EMBOJ-2019-102808R_Table_EV2.xlsx]

## Sheet: Antibodies
Antibody	Source	Reference
Normal Rabbit IgG	Cell Signaling Technology	2729
Rabbit H3K27ac	Millipore	4729
Rabbit H3K27me3	Cell Signaling Technology	9733
Rabbit Histone H3 (mono methyl K4)	Abcam	ab8895
Rabbit UTX	Cell Signaling Technology	33510
Rabbit HNF1A	Cell Signaling Technology	89670
Rabbit HNF1A	Abcam	ab204306
Rabbit Beta-tubulin	Santa Cruz Biotechnology	2146
Rat Krt19	DSHB	TROMA-III
Goat Insulin	DAKO	A0564
Mouse Ki67	BD Biosciences	550609
Rabbit Amylase	Santa Cruz Biotechnology	SC-12821
Rabbit Phospho-p44/42 MAPK (Erk1/2) (Thr202/Tyr204)	Cell Signaling Technology	9101
Rabbit p44/42 MAPK (Erk1/2)	Cell Signaling Technology	9102
