# Supplementary material for: HNF1A recruits KDM6A to activate differentiated acinar cell programs that suppress pancreatic cancer
Source: EMBO J. 2020 Mar 10;39(9):e102808. doi: 10.15252/embj.2019102808 (PMC7196917; doi:10.15252/embj.2019102808)
Supplement: Supplementary file 4 — Table EV2 [file EMBJ-39-e102808-s004.zip › README_Table_EV2_Antibodies.txt]

Table EV2
Title: Antibodies
Description: Antibodies used in current study with source and catalog number.
