# Supplementary material for: HNF1A recruits KDM6A to activate differentiated acinar cell programs that suppress pancreatic cancer
Source: EMBO J. 2020 Mar 10;39(9):e102808. doi: 10.15252/embj.2019102808 (PMC7196917; doi:10.15252/embj.2019102808)
Supplement: Supplementary file 5 — Table EV3 [file EMBJ-39-e102808-s005.zip › README_Table_EV3_RNA-seq_and_ChIP-seq_datasets.txt]

Table EV3
Title: RNA-seq and ChIP-seq datasets
Description: For data generated in this study: Sample name, no. of reads and uniquely aligned reads
are provided. For external data from literature: Sample name and file SRA numbers are provided.
