# Supplementary material for: HNF1A recruits KDM6A to activate differentiated acinar cell programs that suppress pancreatic cancer
Source: EMBO J. 2020 Mar 10;39(9):e102808. doi: 10.15252/embj.2019102808 (PMC7196917; doi:10.15252/embj.2019102808)
Supplement: Supplementary file 6 — Dataset EV1 [file EMBJ-39-e102808-s006.zip › EMBOJ-2019-102808R_Dataset_EV1/EMBOJ-2019-102808R_Dataset_EV1.xlsx]

## Sheet: DEseq2_diff_expr
GENE	ENSEMBL GENE STABLE ID	baseMean	log2FoldChange	lfcSE	stat	pvalue	padj
Vtn	ENSMUSG00000017344	704.721	-5.17327	0.255507	-20.2471	3.76644e-91	5.1103e-87
Hsd17b13	ENSMUSG00000034528	675.498	-5.00532	0.355329	-14.0864	4.60247e-45	3.12231e-41
Tinag	ENSMUSG00000032357	19.6708	-4.71765	0.654559	-7.20738	5.70399e-13	1.68243e-10
Sdr9c7	ENSMUSG00000040127	30.1285	-4.63462	0.586351	-7.90419	2.6969e-15	1.14349e-12
Cyp3a13	ENSMUSG00000029727	29.752	-4.6215	0.577826	-7.99809	1.26366e-15	5.53074e-13
Ugt2b34	ENSMUSG00000029260	26.7186	-4.51129	0.58587	-7.70015	1.35906e-14	5.42345e-12
Slc18a1	ENSMUSG00000036330	11.7076	-4.27805	0.699333	-6.11733	9.5154e-10	1.76856e-07
A1cf	ENSMUSG00000052595	19.4003	-4.2701	0.616745	-6.92361	4.40274e-12	1.21911e-09
Smim24	ENSMUSG00000078439	67.591	-4.17771	0.498337	-8.38331	5.14614e-17	2.90928e-14
Gal	ENSMUSG00000024907	448.345	-4.01891	0.317039	-12.6764	7.99435e-37	2.71168e-33
Dclk3	ENSMUSG00000032500	21.6557	-3.9439	0.617812	-6.38366	1.72907e-10	3.55456e-08
Cdhr2	ENSMUSG00000034918	12.097	-3.78591	0.669302	-5.65651	1.54485e-08	2.11723e-06
Sephs2	ENSMUSG00000049091	199.916	-3.62892	0.289436	-12.5379	4.63028e-36	1.04706e-32
Tbc1d16	ENSMUSG00000039976	238.085	-3.55345	0.264053	-13.4574	2.78674e-41	1.26035e-37
Pah	ENSMUSG00000020051	268.864	-3.46609	0.451336	-7.67963	1.5955e-14	6.18506e-12
Tmed11	ENSMUSG00000004821	235.008	-3.43664	0.420486	-8.17302	3.00757e-16	1.40713e-13
Ranbp3l	ENSMUSG00000048424	10.3018	-3.43276	0.70951	-4.83822	1.31009e-06	0.000104578
Ranbp3l	ENSMUSG00000110746	10.3018	-3.43276	0.70951	-4.83822	1.31009e-06	0.000104578
Rcan2	ENSMUSG00000039601	64.3403	-3.3762	0.406863	-8.29813	1.05761e-16	5.68784e-14
Serpina10	ENSMUSG00000061947	36.7045	-3.34071	0.638796	-5.2297	1.69784e-07	1.8429e-05
Wars	ENSMUSG00000021266	784.515	-3.29595	0.266461	-12.3694	3.82884e-35	7.42139e-32
Tmed6	ENSMUSG00000031919	2006.02	-3.22759	0.323789	-9.96818	2.10041e-23	2.19218e-20
Ror2	ENSMUSG00000021464	116.333	-3.2085	0.66955	-4.79202	1.65108e-06	0.00012801
Angptl8	ENSMUSG00000047822	14.1503	-3.20628	0.633861	-5.05832	4.22962e-07	4.01311e-05
Cnnm1	ENSMUSG00000025189	10.8297	-3.20382	0.644195	-4.97336	6.58023e-07	5.84329e-05
Nsg1	ENSMUSG00000029126	41.3769	-3.20113	0.436772	-7.32906	2.31777e-13	7.67013e-11
Afm	ENSMUSG00000029369	7.37192	-3.19249	0.713629	-4.47361	7.69117e-06	0.00048312
Nr1h4	ENSMUSG00000047638	17.8883	-3.14837	0.556293	-5.65955	1.51766e-08	2.10119e-06
Hgfac	ENSMUSG00000029102	212.518	-3.08905	0.283685	-10.889	1.3008e-27	1.60448e-24
Fam149a	ENSMUSG00000070044	136.082	-3.00984	0.307415	-9.7908	1.23314e-22	1.0457e-19
Gemin4	ENSMUSG00000049396	58.4068	-2.99931	0.696586	-4.30573	1.66435e-05	0.000892563
Trim7	ENSMUSG00000040350	49.2747	-2.96219	0.652223	-4.54169	5.58056e-06	0.000372201
Efcc1	ENSMUSG00000068263	23.8833	-2.93843	0.715861	-4.10476	4.04743e-05	0.00190019
Wdr24	ENSMUSG00000025737	92.9396	-2.92109	0.653879	-4.46732	7.92044e-06	0.000495228
Lcat	ENSMUSG00000035237	41.6629	-2.91847	0.427838	-6.82144	9.01309e-12	2.30735e-09
Ociad2	ENSMUSG00000029153	64.2443	-2.87106	0.581552	-4.9369	7.93733e-07	6.77319e-05
Proser3	ENSMUSG00000036864	33.5597	-2.8464	0.695714	-4.09134	4.28896e-05	0.00197934
Zmym1	ENSMUSG00000043872	26.1623	-2.84341	0.713331	-3.9861	6.71672e-05	0.0028658
Sgk2	ENSMUSG00000017868	10.7756	-2.83775	0.719805	-3.94239	8.06752e-05	0.00328663
Myo15b	ENSMUSG00000034427	27.9772	-2.81214	0.570158	-4.9322	8.13076e-07	6.89488e-05
Pde2a	ENSMUSG00000030653	36.5198	-2.7944	0.67433	-4.14397	3.41351e-05	0.00166002
Tmem221	ENSMUSG00000043664	40.321	-2.79216	0.432037	-6.46279	1.02788e-10	2.14558e-08
Sult1c2	ENSMUSG00000023122	36.2666	-2.77752	0.533962	-5.20172	1.97449e-07	2.07673e-05
Rbm47	ENSMUSG00000070780	89.4831	-2.72095	0.416028	-6.5403	6.13974e-11	1.34361e-08
Padi2	ENSMUSG00000028927	298.802	-2.70743	0.647146	-4.18365	2.86861e-05	0.00145229
D7Ertd443e	ENSMUSG00000030994	18.8013	-2.67553	0.725453	-3.68809	0.000225945	0.00726449
Nckipsd	ENSMUSG00000032598	24.8902	-2.66033	0.659024	-4.03677	5.41922e-05	0.00236806
Nckipsd	ENSMUSG00000107055	24.8902	-2.66033	0.659024	-4.03677	5.41922e-05	0.00236806
Dmbt1	ENSMUSG00000047517	47053.6	-2.65874	0.271389	-9.79676	1.16257e-22	1.0457e-19
Hnf4a	ENSMUSG00000017950	69.5618	-2.64235	0.568549	-4.64754	3.35919e-06	0.000238625
Nr4a2	ENSMUSG00000026826	61.015	-2.63434	0.698209	-3.77299	0.000161302	0.00559732
Palm3	ENSMUSG00000047986	18.4379	-2.62862	0.722938	-3.63602	0.00027688	0.00853798
Vipr2	ENSMUSG00000011171	40.6959	-2.61618	0.678944	-3.85331	0.000116534	0.00433186
Pkd1l2	ENSMUSG00000034416	7.23517	-2.61416	0.690741	-3.78458	0.00015397	0.00542616
Slc6a15	ENSMUSG00000019894	5.2516	-2.59111	0.716045	-3.61864	0.000296159	0.00892952
Cacna1d	ENSMUSG00000015968	20.671	-2.54896	0.502841	-5.06912	3.99654e-07	3.81867e-05
Cpn1	ENSMUSG00000025196	248.777	-2.52144	0.240598	-10.4799	1.06872e-25	1.20836e-22
Pou6f1	ENSMUSG00000009739	36.1218	-2.49744	0.419799	-5.94912	2.6958e-09	4.57207e-07
Krt20	ENSMUSG00000035775	6.02715	-2.49066	0.710401	-3.50599	0.000454914	0.0123199
Zfp94	ENSMUSG00000074282	10.4019	-2.49034	0.633687	-3.92991	8.49768e-05	0.00341114
A930038B10Rik	ENSMUSG00000097310	6.25237	-2.47627	0.702684	-3.52401	0.000425064	0.011746
Abhd17c	ENSMUSG00000038459	125.8	-2.45239	0.298828	-8.20669	2.27366e-16	1.10175e-13
Habp2	ENSMUSG00000025075	128.97	-2.44899	0.435197	-5.62731	1.83047e-08	2.45899e-06
Nxph2	ENSMUSG00000069132	5.36635	-2.41516	0.718766	-3.36015	0.000779012	0.0186413
Kazn	ENSMUSG00000040606	84.5643	-2.34122	0.598698	-3.91053	9.20947e-05	0.00364298
Asb11	ENSMUSG00000031382	6.40663	-2.33728	0.700506	-3.33655	0.000848239	0.0198272
Usp1	ENSMUSG00000028560	68.9292	-2.33382	0.640063	-3.64623	0.000266113	0.00822466
Ttll13	ENSMUSG00000045467	9.14496	-2.31981	0.717782	-3.23191	0.00122965	0.0259469
Bmp3	ENSMUSG00000029335	66.1135	-2.3125	0.340725	-6.78699	1.14501e-11	2.77419e-09
Gm14539	ENSMUSG00000084830	9.28286	-2.3005	0.689601	-3.33598	0.000849989	0.0198272
Pim2	ENSMUSG00000031155	42.8607	-2.29424	0.69014	-3.32431	0.000886387	0.020392
Dnajc22	ENSMUSG00000038009	13.2375	-2.28545	0.704116	-3.24585	0.00117102	0.0249818
Gal3st1	ENSMUSG00000049721	14.3613	-2.28279	0.586763	-3.89047	0.000100051	0.00387853
Phf3	ENSMUSG00000048874	181.985	-2.26393	0.552297	-4.09911	4.1474e-05	0.00193374
Zfp248	ENSMUSG00000030145	10.4222	-2.23806	0.678478	-3.29865	0.000971506	0.0215735
Tmtc2	ENSMUSG00000036019	23.3094	-2.23359	0.501014	-4.45813	8.2679e-06	0.000509904
Clcn2	ENSMUSG00000022843	22.7853	-2.20277	0.556627	-3.95736	7.57813e-05	0.00313476
Pbld2	ENSMUSG00000020072	159.119	-2.1978	0.285406	-7.7006	1.35429e-14	5.42345e-12
Mia2	ENSMUSG00000035349	10.6246	-2.18787	0.660138	-3.31426	0.000918849	0.0208477
Nphp3	ENSMUSG00000032558	14.3416	-2.18702	0.650273	-3.36323	0.00077036	0.0185653
Spata13	ENSMUSG00000021990	52.3549	-2.17848	0.495784	-4.39401	1.11277e-05	0.000650779
Mfsd4a	ENSMUSG00000059149	96.7071	-2.1433	0.511794	-4.18783	2.81635e-05	0.00143655
Adal	ENSMUSG00000027259	25.1093	-2.14017	0.475943	-4.4967	6.90178e-06	0.000441714
Gm43525	ENSMUSG00000105208	24.0151	-2.12462	0.512643	-4.14445	3.40636e-05	0.00166002
Gm38356	ENSMUSG00000103318	4.72578	-2.11655	0.725264	-2.91832	0.00351928	0.055394
Agps	ENSMUSG00000042410	65.0077	-2.11342	0.593532	-3.56075	0.000369791	0.0105406
Tbc1d24	ENSMUSG00000036473	58.4213	-2.10771	0.601856	-3.50202	0.000461745	0.0124552
Lrrc32	ENSMUSG00000090958	47.9653	-2.10473	0.593806	-3.54448	0.000393393	0.011028
Sgms1	ENSMUSG00000040451	42.8879	-2.06795	0.51984	-3.97804	6.94843e-05	0.00293696
Abcg8	ENSMUSG00000024254	3.6356	-2.06593	0.721932	-2.86168	0.00421406	NA
Socs7	ENSMUSG00000038485	86.8038	-2.05769	0.354453	-5.80524	6.42735e-09	9.5831e-07
Zyg11b	ENSMUSG00000034636	84.5635	-2.05753	0.475886	-4.32357	1.53523e-05	0.000836548
Zfp346	ENSMUSG00000021481	35.3322	-2.05413	0.650433	-3.1581	0.00158802	0.0311362
Zfp629	ENSMUSG00000045639	57.2761	-2.05386	0.649277	-3.1633	0.0015599	0.0308523
RP24-570M12.1	ENSMUSG00000112535	5.50628	-2.03486	0.69169	-2.94187	0.00326233	0.0523826
Mief2	ENSMUSG00000018599	15.6891	-2.03119	0.723241	-2.80846	0.00497792	0.070723
Polr3b	ENSMUSG00000034453	58.7941	-2.02505	0.501698	-4.03639	5.42797e-05	0.00236806
Arhgef10l	ENSMUSG00000040964	77.643	-2.01478	0.448395	-4.49332	7.01219e-06	0.000446673
Hs3st3b1	ENSMUSG00000070407	28.7471	-2.0096	0.532623	-3.77302	0.000161281	0.00559732
Gdpd5	ENSMUSG00000035314	161.828	-1.99323	0.384246	-5.18737	2.13281e-07	2.17579e-05
Itih4	ENSMUSG00000021922	212.876	-1.99303	0.528052	-3.77431	0.000160449	0.00559732
Zfp93	ENSMUSG00000055305	41.5352	-1.98187	0.72559	-2.7314	0.00630666	0.0830892
Clcn5	ENSMUSG00000004317	68.4096	-1.97139	0.677814	-2.90845	0.00363227	0.0565817
Hapln4	ENSMUSG00000007594	212.132	-1.97043	0.664558	-2.96502	NA	NA
Zfp276	ENSMUSG00000001065	47.669	-1.96812	0.710769	-2.769	0.00562289	0.0771399
Sbno1	ENSMUSG00000038095	75.1713	-1.95368	0.549884	-3.55289	0.000381018	0.0107701
Slc10a5	ENSMUSG00000058921	7.71862	-1.95283	0.640723	-3.04786	0.00230478	0.0406312
Ikbkg	ENSMUSG00000004221	47.4869	-1.92734	0.561484	-3.43258	0.00059786	0.0152764
Bicd1	ENSMUSG00000003452	24.0759	-1.92363	0.677161	-2.84073	0.004501	0.0658787
Fgd5	ENSMUSG00000034037	48.616	-1.91971	0.664745	-2.88788	0.00387842	0.0593932
Slc22a29	ENSMUSG00000075044	6.25918	-1.90807	0.720633	-2.64777	0.00810257	0.0984204
Ang	ENSMUSG00000072115	379.334	-1.89151	0.288156	-6.56418	5.23208e-11	1.16375e-08
Pde9a	ENSMUSG00000041119	7.27879	-1.88103	0.653621	-2.87786	0.00400388	0.0607729
Zfp882	ENSMUSG00000089857	27.5932	-1.87933	0.724338	-2.59455	0.00947135	0.108905
Kalrn	ENSMUSG00000061751	28.7896	-1.87481	0.651867	-2.87607	0.00402664	0.0608877
Fam135a	ENSMUSG00000026153	31.9818	-1.87394	0.453243	-4.13451	3.55715e-05	0.00169345
Sec16b	ENSMUSG00000026589	35.8986	-1.87189	0.650907	-2.87582	0.00402986	0.0608877
Ttn	ENSMUSG00000051747	9.44853	-1.8684	0.724932	-2.57734	0.00995631	0.113044
Rnf125	ENSMUSG00000033107	14.7564	-1.86495	0.550398	-3.38838	0.000703078	0.0173759
Scyl3	ENSMUSG00000026584	42.264	-1.8575	0.474829	-3.91194	9.15569e-05	0.00363229
Myo19	ENSMUSG00000020527	19.4553	-1.85738	0.679606	-2.73303	0.00627553	0.0830892
Acvr1c	ENSMUSG00000026834	22.1394	-1.85555	0.71177	-2.60695	0.00913523	0.106538
Zbtb37	ENSMUSG00000043467	77.9962	-1.85476	0.721853	-2.56944	0.0101863	0.114981
Nags	ENSMUSG00000048217	3.00617	-1.85216	0.715795	-2.58756	0.00966597	NA
Adk	ENSMUSG00000039197	311.987	-1.84451	0.214754	-8.58892	8.77882e-18	5.17874e-15
4933427D14Rik	ENSMUSG00000020807	25.8103	-1.83861	0.716939	-2.56453	0.0103315	0.116074
Ttf1	ENSMUSG00000026803	48.0066	-1.83839	0.712142	-2.58149	0.00983736	0.112257
Chac2	ENSMUSG00000020309	19.1608	-1.83668	0.489753	-3.75022	0.000176679	0.00591897
Plcb1	ENSMUSG00000051177	29.0934	-1.81632	0.562853	-3.227	0.00125096	0.026193
Usp49	ENSMUSG00000090115	17.5278	-1.81194	0.621989	-2.91314	0.0035782	0.0560306
Shroom3	ENSMUSG00000029381	93.5749	-1.80905	0.621031	-2.91298	0.00357998	0.0560306
Gm11008	ENSMUSG00000078891	4.66618	-1.8052	0.714971	-2.52486	0.0115746	0.126038
Abca5	ENSMUSG00000018800	21.0078	-1.80347	0.506716	-3.55914	0.000372075	0.0105835
AA986860	ENSMUSG00000042510	32.9579	-1.80157	0.630296	-2.85829	0.00425928	0.0634616
Rap1gap2	ENSMUSG00000038807	355.325	-1.79129	0.244929	-7.31349	2.60286e-13	8.40847e-11
Dab1	ENSMUSG00000028519	6.49711	-1.78913	0.718507	-2.49006	0.0127721	0.134126
Elmsan1	ENSMUSG00000042507	44.5489	-1.7804	0.603056	-2.9523	0.00315415	0.0511908
Gm43498	ENSMUSG00000106819	2.67659	-1.77374	0.712977	-2.48779	0.0128539	NA
Umod	ENSMUSG00000030963	9.31768	-1.76664	0.723895	-2.44046	0.0146684	0.147423
Tprkb	ENSMUSG00000054226	65.7869	-1.75864	0.389961	-4.50978	6.48937e-06	0.000419275
Slc17a4	ENSMUSG00000021336	3.57554	-1.75563	0.721564	-2.43308	0.0149709	NA
Gm15915	ENSMUSG00000085723	29.316	-1.75489	0.50352	-3.48525	0.00049168	0.0131321
Mir7076	ENSMUSG00000099129	3.4446	-1.75147	0.724555	-2.4173	0.015636	NA
Usp43	ENSMUSG00000020905	24.2889	-1.74926	0.548048	-3.1918	0.00141388	0.028761
Cytip	ENSMUSG00000026832	53.4012	-1.74559	0.548773	-3.18089	0.00146822	0.0295123
Bcl2l2	ENSMUSG00000089682	166.754	-1.73642	0.341338	-5.08708	3.6362e-07	3.524e-05
Dbt	ENSMUSG00000000340	166.805	-1.73078	0.289498	-5.97855	2.25136e-09	3.96707e-07
Insr	ENSMUSG00000005534	131.379	-1.72708	0.250071	-6.90636	4.97235e-12	1.3493e-09
Frmd4a	ENSMUSG00000026657	70.5544	-1.71455	0.717448	-2.38979	0.0168581	0.160964
Tgfbr3l	ENSMUSG00000089736	7.82667	-1.69407	0.705711	-2.40052	0.0163718	0.158327
Plcb4	ENSMUSG00000039943	68.6003	-1.69272	0.591404	-2.86221	0.00420697	0.0629329
Gm7336	ENSMUSG00000078636	2.47946	-1.68324	0.708603	-2.37544	0.017528	NA
Dnal1	ENSMUSG00000042523	29.247	-1.67859	0.724031	-2.31839	0.0204281	0.181631
Gls2	ENSMUSG00000044005	352.227	-1.67436	0.438641	-3.81715	0.000135001	0.00490222
Acot11	ENSMUSG00000034853	52.4178	-1.67318	0.699555	-2.39178	0.016767	0.160382
Cers6	ENSMUSG00000027035	57.2734	-1.67282	0.588001	-2.84493	0.00444206	0.0652978
Prodh2	ENSMUSG00000036892	2.61488	-1.6701	0.707408	-2.36088	0.0182317	NA
Gabra4	ENSMUSG00000029211	86.0655	-1.66994	0.408365	-4.08933	4.32622e-05	0.00198977
8430408G22Rik	ENSMUSG00000048489	12.235	-1.66901	0.695849	-2.39853	0.0164611	0.158847
Serpini2	ENSMUSG00000034139	3894.81	-1.66604	0.344353	-4.83818	1.3103e-06	0.000104578
Pcbd1	ENSMUSG00000020098	395.843	-1.6589	0.227743	-7.28407	3.23899e-13	1.02201e-10
Pbrm1	ENSMUSG00000042323	123.565	-1.65598	0.650725	-2.54482	0.0109334	0.120734
Cish	ENSMUSG00000032578	69.3706	-1.64417	0.428466	-3.83734	0.000124375	0.00456087
Acvr2b	ENSMUSG00000061393	8.98493	-1.64412	0.625074	-2.63028	0.00853149	0.101718
Smarca1	ENSMUSG00000031099	27.2802	-1.62813	0.725439	-2.24434	0.0248104	0.20414
Angel1	ENSMUSG00000021257	35.6	-1.62414	0.462909	-3.50855	0.000450555	0.0122508
Celsr2	ENSMUSG00000068740	112.31	-1.62002	0.34022	-4.76169	1.91977e-06	0.000147161
1810043G02Rik	ENSMUSG00000020284	26.9269	-1.61956	0.605505	-2.67472	0.00747909	0.0924032
Nat8f1	ENSMUSG00000057103	203.601	-1.61785	0.272426	-5.93867	2.87344e-09	4.81318e-07
Unc79	ENSMUSG00000021198	29.0907	-1.61739	0.69724	-2.3197	0.020357	0.181505
Gcnt1	ENSMUSG00000038843	32.4139	-1.61207	0.424139	-3.80081	0.000144226	0.00514962
BC035044	ENSMUSG00000090164	8.03061	-1.60188	0.725569	-2.20776	0.0272613	0.215423
Ptpn9	ENSMUSG00000032290	86.7617	-1.60077	0.569921	-2.80875	0.00497339	0.070723
Foxa3	ENSMUSG00000040891	51.5979	-1.59564	0.365494	-4.36571	1.2671e-05	0.000722352
Lrp2bp	ENSMUSG00000031637	2.43615	-1.59499	0.706347	-2.25809	0.0239401	NA
Sesn1	ENSMUSG00000038332	136.789	-1.59278	0.634799	-2.50911	NA	NA
Zfp799	ENSMUSG00000095253	25.7976	-1.58917	0.724231	-2.19428	0.0282151	0.219257
Mterf2	ENSMUSG00000049038	7.13583	-1.58809	0.713907	-2.2245	0.0261146	0.210281
Ehbp1	ENSMUSG00000042302	25.6778	-1.58673	0.670622	-2.36605	0.0179788	0.167654
Gfra1	ENSMUSG00000025089	16.429	-1.58636	0.518422	-3.05998	0.00221352	0.0394653
Psd4	ENSMUSG00000026979	38.5253	-1.58095	0.459898	-3.43761	0.000586876	0.0150809
Rbm18	ENSMUSG00000026889	50.1401	-1.57636	0.411376	-3.83193	0.000127141	0.00463721
Glce	ENSMUSG00000032252	83.0858	-1.57355	0.708156	-2.22204	0.0262809	0.210869
Pcdh19	ENSMUSG00000051323	30.4032	-1.57137	0.724278	-2.16956	0.03004	0.228337
Gm9825	ENSMUSG00000096403	5.02936	-1.56947	0.725591	-2.16303	0.0305392	0.229687
Cdkl5	ENSMUSG00000031292	18.3835	-1.569	0.615507	-2.54912	0.0107994	0.120005
Clpx	ENSMUSG00000015357	147.447	-1.56857	0.318986	-4.91735	8.77253e-07	7.34726e-05
Gm26588	ENSMUSG00000097730	12.4275	-1.56318	0.579942	-2.6954	0.00703038	0.0890147
Srcap	ENSMUSG00000053877	180.515	-1.5622	0.669409	-2.3337	0.0196112	0.177984
Hook1	ENSMUSG00000028572	113.025	-1.55819	0.375591	-4.14865	3.34446e-05	0.00163818
Mgat4a	ENSMUSG00000026110	164.438	-1.55454	0.63353	-2.45377	0.0141367	0.143675
Cldn23	ENSMUSG00000055976	29.1643	-1.55421	0.723321	-2.14872	0.031657	0.234711
Smim6	ENSMUSG00000075420	35.7539	-1.55158	0.444203	-3.49294	0.000477726	0.0128352
Tex2	ENSMUSG00000040548	85.1249	-1.55024	0.356633	-4.34687	1.38094e-05	0.000763554
Zfp62	ENSMUSG00000046311	41.8637	-1.5473	0.714565	-2.16537	0.0303595	0.229098
Zfp13	ENSMUSG00000062012	33.2509	-1.54367	0.409316	-3.77133	0.000162381	0.00562036
Gatm	ENSMUSG00000027199	570.798	-1.54082	0.265371	-5.80627	6.38796e-09	9.5831e-07
Gatm	ENSMUSG00000111138	570.798	-1.54082	0.265371	-5.80627	6.38796e-09	9.5831e-07
Chrdl2	ENSMUSG00000030732	13.9534	-1.53886	0.703371	-2.18784	0.0286816	0.221866
Gm14822	ENSMUSG00000083049	4.30172	-1.53738	0.725365	-2.11946	0.0340518	0.243769
2610005L07Rik	ENSMUSG00000071793	21.2141	-1.53411	0.539605	-2.84303	0.00446875	0.0655364
Amigo1	ENSMUSG00000050947	40.9149	-1.5249	0.423608	-3.5998	0.00031846	0.00945485
Styx	ENSMUSG00000053205	2.41111	-1.524	0.717665	-2.12356	0.0337071	NA
Desi1	ENSMUSG00000022472	148.395	-1.51864	0.305574	-4.96979	6.70254e-07	5.9052e-05
Synpo2	ENSMUSG00000050315	43.3036	-1.51716	0.675919	-2.24459	0.0247944	0.204132
Ddx54	ENSMUSG00000029599	178.085	-1.51562	0.332464	-4.55873	5.14631e-06	0.000349126
Plppr1	ENSMUSG00000063446	13.0365	-1.5151	0.577993	-2.62131	0.0087593	0.103513
Dixdc1	ENSMUSG00000032064	72.8295	-1.51479	0.496545	-3.05066	0.00228341	0.0404456
Nfatc2ip	ENSMUSG00000030722	17.1978	-1.5143	0.725567	-2.08705	0.0368834	0.255462
Kctd13	ENSMUSG00000030685	27.3036	-1.5113	0.653551	-2.31244	0.0207535	0.183323
Pi4k2b	ENSMUSG00000029186	88.7069	-1.50755	0.416294	-3.62135	0.000293075	0.00890315
Hs6st2	ENSMUSG00000062184	3.19194	-1.5062	0.725383	-2.07642	0.0378555	NA
Sord	ENSMUSG00000027227	648.839	-1.50609	0.299146	-5.03463	4.78769e-07	4.36907e-05
Cd209c	ENSMUSG00000040165	3.99191	-1.50066	0.722541	-2.07692	0.037809	NA
Gm45816	ENSMUSG00000110663	2.78216	-1.49927	0.725558	-2.06636	0.0387943	NA
Ankrd26	ENSMUSG00000007827	24.4073	-1.49906	0.724998	-2.06768	0.0386705	0.261948
Kpna1	ENSMUSG00000022905	69.5769	-1.49545	0.498505	-2.99988	0.0027009	0.0458072
Zdhhc5	ENSMUSG00000034075	137.77	-1.49107	0.478317	-3.11734	0.00182493	0.0341526
Erich5	ENSMUSG00000044726	12.9397	-1.48752	0.603692	-2.46405	0.0137379	0.140995
Mynn	ENSMUSG00000037730	22.5512	-1.48239	0.674342	-2.19827	0.0279299	0.218291
Adgra3	ENSMUSG00000029090	152.322	-1.482	0.38005	-3.89948	9.63993e-05	0.0037693
Slc19a2	ENSMUSG00000040918	27.9748	-1.48126	0.57466	-2.57763	0.00994791	0.113043
Skida1	ENSMUSG00000054074	15.0653	-1.48024	0.725157	-2.04126	0.0412248	0.272052
Gm9299	ENSMUSG00000108381	10.3428	-1.47574	0.717082	-2.05798	0.0395918	0.266162
Kcnd3	ENSMUSG00000040896	25.6204	-1.47251	0.441425	-3.33582	0.000850488	0.0198272
Fam8a1	ENSMUSG00000069237	68.6764	-1.47126	0.534889	-2.75059	0.00594885	0.0802327
Usp24	ENSMUSG00000028514	134.161	-1.47125	0.496156	-2.96531	0.00302382	0.0497299
Zfp558	ENSMUSG00000074500	7.91294	-1.46915	0.719914	-2.04073	0.0412779	0.272137
Ip6k1	ENSMUSG00000032594	358.181	-1.46201	0.644052	-2.27002	0.0232062	0.194961
Rtn4r	ENSMUSG00000043811	2.82474	-1.46087	0.724834	-2.01545	0.0438578	NA
Rtn4r	ENSMUSG00000111113	2.82474	-1.46087	0.724834	-2.01545	0.0438578	NA
Ick	ENSMUSG00000009828	65.4386	-1.46012	0.429469	-3.39982	0.000674302	0.0167563
Pgm1	ENSMUSG00000029171	73.0863	-1.45679	0.438237	-3.3242	0.000886737	0.020392
Gm13420	ENSMUSG00000079497	4.20756	-1.45528	0.715981	-2.03257	0.0420964	0.275284
Fbxo21	ENSMUSG00000032898	54.3507	-1.45378	0.646613	-2.24831	0.0245565	0.202666
Atxn3	ENSMUSG00000021189	21.6275	-1.45015	0.607748	-2.38611	0.0170277	0.162241
Il22ra1	ENSMUSG00000037157	56.8079	-1.44906	0.403026	-3.59545	0.000323831	0.00953089
Osbpl2	ENSMUSG00000039050	227.171	-1.44639	0.534103	-2.70808	0.00676733	0.0868903
Lnx2	ENSMUSG00000016520	43.1795	-1.44584	0.472853	-3.0577	0.00223044	0.0397148
Itih2	ENSMUSG00000037254	90.7852	-1.44557	0.635356	-2.27521	0.0228934	0.193004
Tceanc2	ENSMUSG00000028619	51.309	-1.445	0.708659	-2.03906	0.0414444	0.27297
Ankrd24	ENSMUSG00000054708	74.7081	-1.44461	0.384754	-3.75462	0.000173604	0.0059034
Mamstr	ENSMUSG00000042918	4.50302	-1.4425	0.710708	-2.02967	0.0423902	0.27658
Myrip	ENSMUSG00000041794	50.1662	-1.44027	0.685729	-2.10035	0.0356982	0.25083
Tchp	ENSMUSG00000002486	17.5799	-1.43937	0.69399	-2.07405	0.0380751	0.259883
Gm6361	ENSMUSG00000068964	3.5615	-1.43871	0.72051	-1.99679	0.0458476	NA
Zfp972	ENSMUSG00000074529	8.50937	-1.43824	0.701325	-2.05075	0.0402911	0.268465
Extl1	ENSMUSG00000028838	52.3557	-1.43822	0.418337	-3.43796	0.000586116	0.0150809
Clic6	ENSMUSG00000022949	67.6939	-1.43804	0.459054	-3.13261	0.00173258	0.0329239
Zfp532	ENSMUSG00000042439	25.7943	-1.43305	0.722796	-1.98265	0.0474069	0.292371
Rpusd4	ENSMUSG00000032044	48.6272	-1.43296	0.461327	-3.10618	0.00189521	0.0350298
Frat1	ENSMUSG00000067199	33.4641	-1.43075	0.454903	-3.14517	0.00165992	0.0320368
Lifr	ENSMUSG00000054263	294.152	-1.42977	0.291647	-4.9024	9.46743e-07	7.88062e-05
Amd1	ENSMUSG00000075232	195.839	-1.42497	0.279255	-5.10275	3.34756e-07	3.2676e-05
Gm13344	ENSMUSG00000087103	20.3383	-1.42454	0.499706	-2.85076	0.00436145	0.0644008
Brd1	ENSMUSG00000022387	68.2863	-1.42377	0.426229	-3.34038	0.000836636	0.0197074
Ppp1r10	ENSMUSG00000039220	72.8758	-1.42312	0.515698	-2.7596	0.00578719	0.0786779
Rgn	ENSMUSG00000023070	4.77986	-1.42254	0.693129	-2.05234	0.0401364	0.267929
Krt71	ENSMUSG00000051879	3.19248	-1.42249	0.724199	-1.96422	0.0495047	NA
Plxna2	ENSMUSG00000026640	73.4115	-1.42042	0.427361	-3.32369	0.000888333	0.0203941
Gm16984	ENSMUSG00000085962	3.16804	-1.41828	0.722435	-1.9632	0.0496235	NA
Bex2	ENSMUSG00000042750	30.7547	-1.41749	0.475059	-2.98381	0.00284681	0.0476859
Fads1	ENSMUSG00000010663	164.094	-1.41732	0.30561	-4.63766	3.52371e-06	0.000249009
Myo5b	ENSMUSG00000025885	114.23	-1.41618	0.452823	-3.12744	0.00176335	0.0333219
Hcfc2	ENSMUSG00000020246	43.4008	-1.41586	0.584796	-2.42113	0.0154726	0.151794
Gm6665	ENSMUSG00000091561	23.5658	-1.41315	0.449161	-3.1462	0.00165405	0.0319961
Tecpr1	ENSMUSG00000066621	133.138	-1.4128	0.662928	-2.13115	NA	NA
Bpnt1	ENSMUSG00000026617	72.0463	-1.41147	0.404315	-3.49102	0.000481176	0.0129024
Sgsm1	ENSMUSG00000042216	30.7401	-1.40551	0.563037	-2.4963	0.0125497	0.132509
Rnf20	ENSMUSG00000028309	84.3294	-1.40453	0.434719	-3.23089	0.00123404	0.0259882
Gstp1	ENSMUSG00000060803	893.287	-1.40311	0.193616	-7.24687	4.26509e-13	1.28597e-10
Gstp1	ENSMUSG00000097830	893.287	-1.40311	0.193616	-7.24687	4.26509e-13	1.28597e-10
F2	ENSMUSG00000027249	5.27784	-1.4008	0.72419	-1.9343	0.0530761	0.311982
1110059E24Rik	ENSMUSG00000035171	26.6302	-1.40038	0.547898	-2.55591	0.010591	0.118271
Zfp318	ENSMUSG00000015597	42.0281	-1.39984	0.56294	-2.48667	0.0128946	0.134802
Scgn	ENSMUSG00000021337	28.5161	-1.39942	0.714263	-1.95925	0.0500836	0.30192
Hip1r	ENSMUSG00000000915	168.444	-1.39816	0.446481	-3.13151	0.0017391	0.0330015
Amy2-ps1	ENSMUSG00000081506	171.811	-1.39678	0.343881	-4.06181	4.8694e-05	0.00217329
Acad12	ENSMUSG00000042647	31.8862	-1.39508	0.638524	-2.18485	0.0288997	0.222159
Slc7a7	ENSMUSG00000000958	25.8748	-1.39481	0.424824	-3.28327	0.00102612	0.0223595
Zmym4	ENSMUSG00000042446	38.5184	-1.39464	0.627578	-2.22226	0.0262655	0.210869
Usp34	ENSMUSG00000056342	163.632	-1.3945	0.643398	-2.1674	0.0302043	0.228877
Pla2g1b	ENSMUSG00000029522	14233.1	-1.39389	0.238913	-5.8343	5.4018e-09	8.42432e-07
Slc30a1	ENSMUSG00000037434	30.0701	-1.39308	0.513317	-2.71388	0.00665009	0.0860958
Slc30a1	ENSMUSG00000110850	30.0701	-1.39308	0.513317	-2.71388	0.00665009	0.0860958
Mical2	ENSMUSG00000038244	83.2576	-1.39272	0.426659	-3.26425	0.00109755	0.023557
Proc	ENSMUSG00000024386	3.66928	-1.39131	0.725462	-1.91782	0.0551336	NA
Gca	ENSMUSG00000026893	20.0368	-1.38941	0.690457	-2.0123	0.0441878	0.281607
Stox2	ENSMUSG00000038143	30.0622	-1.38876	0.605639	-2.29305	0.0218452	0.187742
Sipa1l3	ENSMUSG00000030583	97.9491	-1.38808	0.536759	-2.58605	0.00970832	0.111064
Mctp1	ENSMUSG00000021596	9.52878	-1.3828	0.69956	-1.97667	0.0480792	0.294244
Gm12346	ENSMUSG00000083899	5.11428	-1.38065	0.682229	-2.02374	0.0429971	0.277984
Vamp1	ENSMUSG00000030337	33.6727	-1.37706	0.688475	-2.00015	0.0454836	0.285045
Slc25a12	ENSMUSG00000027010	85.9588	-1.37634	0.548991	-2.50705	0.0121745	0.130168
Atg4d	ENSMUSG00000002820	103.289	-1.37522	0.31437	-4.37452	1.217e-05	0.00070265
A330023F24Rik	ENSMUSG00000096929	19.8971	-1.37392	0.515621	-2.6646	0.00770796	0.0947297
Snrnp35	ENSMUSG00000029402	13.6976	-1.37388	0.571875	-2.40242	0.016287	0.157957
Olfm2	ENSMUSG00000032172	12.6836	-1.37304	0.598542	-2.29398	0.0217917	0.187742
Fgfr1op	ENSMUSG00000069135	20.2065	-1.3723	0.4917	-2.79093	0.00525566	0.0737423
Supv3l1	ENSMUSG00000020079	45.1032	-1.37192	0.674983	-2.03253	0.0421002	0.275284
Plcl1	ENSMUSG00000038349	29.8481	-1.367	0.702207	-1.94673	0.0515676	0.307007
Angel2	ENSMUSG00000026634	61.7715	-1.36665	0.395701	-3.45373	0.000552891	0.0143435
Luzp1	ENSMUSG00000001089	112.645	-1.36416	0.698119	-1.95404	0.050696	0.304314
Ccnyl1	ENSMUSG00000070871	21.0913	-1.36255	0.500042	-2.72486	0.00643286	0.0841623
Hacd1	ENSMUSG00000063275	38.7847	-1.36007	0.467068	-2.91194	0.00359189	0.056146
Shank1	ENSMUSG00000038738	97.911	-1.35773	0.410777	-3.30528	0.000948802	0.0213449
Ndrg1	ENSMUSG00000005125	579.996	-1.35633	0.295577	-4.58878	4.4585e-06	0.00031022
Mapt	ENSMUSG00000018411	28.0086	-1.35519	0.723804	-1.87232	0.061163	0.336112
Rnf186	ENSMUSG00000070661	2.64368	-1.35334	0.719144	-1.88187	0.0598535	NA
Gpr162	ENSMUSG00000038390	4.82477	-1.35161	0.717155	-1.88468	0.0594727	0.33098
Aftph	ENSMUSG00000049659	88.9904	-1.34935	0.406094	-3.32276	0.000891328	0.0204283
Ptprn2	ENSMUSG00000056553	252.668	-1.346	0.266938	-5.04238	4.59788e-07	4.24381e-05
Pik3c2g	ENSMUSG00000030228	15.2293	-1.34582	0.725543	-1.85491	0.0636084	0.344114
Zfp568	ENSMUSG00000074221	14.7931	-1.34347	0.615561	-2.18252	0.0290714	0.222915
RP24-458J4.7	ENSMUSG00000112289	1.90998	-1.34296	0.683339	-1.96529	0.0493808	NA
Gm43113	ENSMUSG00000105062	6.57334	-1.34263	0.699966	-1.91814	0.0550937	0.317684
Hnf1aos1	ENSMUSG00000086054	10.1109	-1.34029	0.616848	-2.17281	0.0297947	0.227109
Gm45623	ENSMUSG00000110086	58.2339	-1.33564	0.442516	-3.01829	0.00254203	0.043825
Cys1	ENSMUSG00000062563	14.53	-1.33497	0.591191	-2.2581	0.0239393	0.199147
Rab40b	ENSMUSG00000025170	9.45789	-1.32735	0.690017	-1.92364	0.0543993	0.316152
Fastkd5	ENSMUSG00000079043	6.83272	-1.32714	0.667629	-1.98784	0.0468296	0.29013
Ddc	ENSMUSG00000020182	37.3783	-1.32705	0.556476	-2.38475	0.0170909	0.162684
Npc1	ENSMUSG00000024413	54.9299	-1.3265	0.574755	-2.30794	0.0210022	0.184836
Ndrg3	ENSMUSG00000027634	121.884	-1.32639	0.56171	-2.36135	0.0182086	0.168921
Pomgnt2	ENSMUSG00000066235	87.7972	-1.32465	0.33414	-3.96434	7.35985e-05	0.00305378
Kdm8	ENSMUSG00000030752	6.47063	-1.32265	0.721576	-1.833	0.066803	0.352267
Foxp2	ENSMUSG00000029563	55.9656	-1.32088	0.708347	-1.86474	0.0622184	0.340148
Atg5	ENSMUSG00000038160	75.2968	-1.32042	0.567245	-2.32777	0.0199241	0.179502
4933439C10Rik	ENSMUSG00000072893	11.9744	-1.31984	0.723587	-1.82402	0.0681485	0.355789
Kcnn1	ENSMUSG00000002908	27.4477	-1.31794	0.714157	-1.84544	0.0649733	0.347186
Kcnn1	ENSMUSG00000111706	27.4477	-1.31794	0.714157	-1.84544	0.0649733	0.347186
Cfap157	ENSMUSG00000038987	20.2432	-1.31684	0.721935	-1.82404	0.0681465	0.355789
C2cd4a	ENSMUSG00000047990	12.3591	-1.31491	0.710484	-1.85072	0.06421	0.345208
Zbtb7a	ENSMUSG00000035011	107.505	-1.31414	0.439049	-2.99315	0.00276116	0.0466543
Ogfrl1	ENSMUSG00000026158	38.6619	-1.31401	0.400094	-3.28426	0.00102251	0.0223595
Cul2	ENSMUSG00000024231	31.9852	-1.31207	0.457378	-2.86868	0.00412193	0.0618654
Gstm2	ENSMUSG00000040562	606.198	-1.31092	0.223398	-5.86811	4.40796e-09	7.03615e-07
Glmn	ENSMUSG00000029276	9.11083	-1.30922	0.697657	-1.8766	0.0605727	0.334903
Mettl13	ENSMUSG00000026694	38.5231	-1.30679	0.569181	-2.29591	0.0216808	0.187485
Zranb3	ENSMUSG00000036086	16.4978	-1.30536	0.640424	-2.03827	0.0415228	0.273083
Herc3	ENSMUSG00000029804	16.5745	-1.30453	0.494677	-2.63713	0.00836099	0.100302
6430503K07Rik	ENSMUSG00000053545	2.83792	-1.30376	0.724345	-1.79991	0.0718747	NA
Glud1	ENSMUSG00000021794	420.042	-1.30269	0.21465	-6.06889	1.28793e-09	2.32996e-07
Fry	ENSMUSG00000056602	105.33	-1.30267	0.524764	-2.48238	0.0130506	0.135937
Sec22c	ENSMUSG00000061536	23.09	-1.29917	0.496283	-2.61781	0.00884959	0.104138
Myo10	ENSMUSG00000022272	79.9404	-1.29728	0.448873	-2.89009	0.00385133	0.059045
Rhobtb1	ENSMUSG00000019944	59.8823	-1.29391	0.530911	-2.43715	0.0148034	0.148121
Ikzf5	ENSMUSG00000040167	26.3622	-1.29119	0.677624	-1.90546	0.05672	0.322268
Gucd1	ENSMUSG00000033416	196.78	-1.28958	0.434298	-2.96934	0.00298444	0.0492614
Cox15	ENSMUSG00000040018	70.8194	-1.28691	0.358862	-3.58608	0.000335687	0.00979484
Gm26617	ENSMUSG00000097340	2.29614	-1.28607	0.72453	-1.77504	0.0758919	NA
Lrguk	ENSMUSG00000056215	3.13056	-1.28465	0.720013	-1.78421	0.0743898	NA
Fam234b	ENSMUSG00000030207	212.605	-1.28452	0.648924	-1.97945	0.0477649	0.293379
Rprm	ENSMUSG00000075334	16.8711	-1.2843	0.484754	-2.6494	0.00806356	0.0981224
Adamts9	ENSMUSG00000030022	37.7165	-1.28281	0.471248	-2.72215	0.00648588	0.0845345
Dlg2	ENSMUSG00000052572	17.7283	-1.28218	0.700471	-1.83046	0.0671813	0.353164
Stat5a	ENSMUSG00000004043	44.5282	-1.28215	0.667527	-1.92074	0.0547645	0.316937
Hkdc1	ENSMUSG00000020080	9.64864	-1.28181	0.672417	-1.90627	0.0566152	0.322128
Brsk2	ENSMUSG00000053046	55.0726	-1.28097	0.532433	-2.40588	0.0161336	0.156805
Exosc4	ENSMUSG00000034259	92.0973	-1.27973	0.54665	-2.34104	0.0192299	0.175343
Baz2b	ENSMUSG00000026987	35.3815	-1.27545	0.386011	-3.30419	0.000952527	0.0213449
Kctd9	ENSMUSG00000034327	17.266	-1.27438	0.661743	-1.92579	0.0541302	0.315616
Gfm2	ENSMUSG00000021666	50.612	-1.27367	0.377693	-3.37223	0.000745621	0.018209
Ece1	ENSMUSG00000057530	214.628	-1.27357	0.630239	-2.02077	0.0433033	0.2791
Vsig2	ENSMUSG00000001943	61.8786	-1.27302	0.422026	-3.01645	0.00255757	0.0440181
Fam76b	ENSMUSG00000037808	16.4184	-1.27247	0.651384	-1.95348	0.0507625	0.304314
RP24-444M16.3	ENSMUSG00000111551	21.7059	-1.2708	0.677311	-1.87624	0.0606221	0.334903
Sntb1	ENSMUSG00000060429	38.7276	-1.26949	0.543419	-2.33612	0.019485	0.177075
Suco	ENSMUSG00000040297	84.0129	-1.26657	0.694027	-1.82496	0.0680067	0.3556
Tarsl2	ENSMUSG00000030515	28.1755	-1.26496	0.491241	-2.57502	0.0100234	0.113616
Dnajc28	ENSMUSG00000039763	32.6834	-1.26363	0.703596	-1.79596	0.0725016	0.367739
Gnaq	ENSMUSG00000024639	88.6246	-1.26286	0.470043	-2.6867	0.00721628	0.09024
Peak1	ENSMUSG00000074305	75.9633	-1.2627	0.656473	-1.92346	0.0544225	0.316152
Lrp12	ENSMUSG00000022305	17.7718	-1.26227	0.686748	-1.83804	0.066057	0.350117
Gm44429	ENSMUSG00000108294	5.81044	-1.26084	0.673382	-1.8724	0.0611518	0.336112
Lad1	ENSMUSG00000041782	66.9053	-1.26073	0.319604	-3.94468	7.99079e-05	0.00326563
Dgkq	ENSMUSG00000004815	14.6489	-1.26019	0.617129	-2.04202	0.0411497	0.271821
Tmem30b	ENSMUSG00000034435	80.6334	-1.25714	0.327021	-3.84421	0.000120939	0.0044469
Cobll1	ENSMUSG00000034903	136.09	-1.25574	0.655951	-1.91438	0.0555713	0.319217
Plxna1	ENSMUSG00000030084	78.9767	-1.25538	0.494081	-2.54084	0.0110586	0.12169
Ccdc28a	ENSMUSG00000059554	13.8888	-1.25427	0.59896	-2.09408	0.0362527	0.253058
Oas1c	ENSMUSG00000001166	6.94353	-1.25235	0.723512	-1.73093	0.0834644	0.39721
Ccdc117	ENSMUSG00000020482	38.6165	-1.2513	0.374398	-3.34216	0.000831291	0.0196156
Nmnat3	ENSMUSG00000032456	25.6292	-1.24991	0.675552	-1.8502	0.0642849	0.345296
Peli3	ENSMUSG00000024901	9.89728	-1.24989	0.714445	-1.74946	0.0802114	0.389681
Slc41a1	ENSMUSG00000013275	616.615	-1.24894	0.389134	-3.20954	0.0013295	0.0274143
Slc12a8	ENSMUSG00000035506	160.62	-1.2473	0.261377	-4.77206	1.82355e-06	0.000140579
Thrb	ENSMUSG00000021779	27.2093	-1.24718	0.428617	-2.90977	0.0036169	0.0564069
Abcc6	ENSMUSG00000030834	9.92519	-1.24621	0.725386	-1.71799	0.0857979	0.403084
Gm28874	ENSMUSG00000100813	4.71612	-1.24548	0.704859	-1.76699	0.0772299	0.381716
Fam126b	ENSMUSG00000038174	42.9035	-1.24462	0.725588	-1.71532	0.0862859	0.404509
Slc20a2	ENSMUSG00000037656	69.8704	-1.24445	0.596049	-2.08783	0.036813	0.255227
Tmem143	ENSMUSG00000002781	78.2685	-1.24436	0.495162	-2.51303	0.0119699	0.128798
Aak1	ENSMUSG00000057230	119.439	-1.24413	0.621295	-2.00247	0.0452338	0.284663
Ctrb1	ENSMUSG00000031957	1.30843e+06	-1.24396	0.22353	-5.56506	2.6206e-08	3.45207e-06
Ccser1	ENSMUSG00000039578	24.402	-1.24343	0.564952	-2.20094	0.0277402	0.217184
Fam134b	ENSMUSG00000022270	363.276	-1.2425	0.261148	-4.75782	1.95692e-06	0.000149166
Faf1	ENSMUSG00000010517	293.417	-1.24204	0.645209	-1.92502	0.0542262	0.315905
Abcg5	ENSMUSG00000040505	1.9003	-1.24092	0.67202	-1.84655	0.0648123	NA
Tspyl2	ENSMUSG00000041096	35.1616	-1.23991	0.668347	-1.85519	0.0635684	0.344035
Tex10	ENSMUSG00000028345	26.2662	-1.23961	0.455774	-2.71978	0.00653249	0.0849787
Gm8242	ENSMUSG00000102827	3.45335	-1.23715	0.716876	-1.72575	0.0843928	NA
1700110K17Rik	ENSMUSG00000087047	4.2603	-1.23655	0.713645	-1.73273	0.083144	0.396519
Hexdc	ENSMUSG00000039307	24.1137	-1.23609	0.444842	-2.77871	0.00545754	0.0755534
Farp2	ENSMUSG00000034066	28.6813	-1.23569	0.431859	-2.86132	0.00421876	0.0630398
Gm10297	ENSMUSG00000109222	15.0105	-1.23521	0.532726	-2.31866	0.0204136	0.181631
Arih2	ENSMUSG00000064145	102.653	-1.23393	0.468308	-2.63487	0.00841699	0.100796
Etf1	ENSMUSG00000024360	375.866	-1.23328	0.596211	-2.06852	0.0385908	0.261948
Ppp1r1b	ENSMUSG00000061718	150.362	-1.23267	0.309777	-3.97922	6.91431e-05	0.00293167
Gm14391	ENSMUSG00000078903	20.3527	-1.23181	0.692051	-1.77995	0.0750848	0.375784
Snx16	ENSMUSG00000027534	11.4496	-1.23146	0.574768	-2.14253	0.0321507	0.236691
Xlr3a	ENSMUSG00000057836	8.87715	-1.23046	0.702218	-1.75225	0.0797317	0.388577
Rptor	ENSMUSG00000025583	52.8258	-1.22957	0.418345	-2.93914	0.00329125	0.0527222
Paqr7	ENSMUSG00000037348	13.0851	-1.22935	0.588818	-2.08783	0.036813	0.255227
Gm19461	ENSMUSG00000101693	10.1107	-1.22793	0.716086	-1.71477	0.0863866	0.404509
Lime1	ENSMUSG00000090077	15.1714	-1.22762	0.542982	-2.26089	0.0237661	0.198159
Slc35g1	ENSMUSG00000044026	54.6484	-1.22758	0.363293	-3.37904	0.000727399	0.0178793
Gm43330	ENSMUSG00000106341	2.10267	-1.22734	0.723122	-1.69727	0.0896448	NA
Gm15821	ENSMUSG00000081512	11.6426	-1.2262	0.608756	-2.01428	0.0439801	0.280811
Zfp667	ENSMUSG00000054893	5.99108	-1.22526	0.702478	-1.7442	0.0811237	0.391425
Trim16	ENSMUSG00000047821	43.2322	-1.2247	0.493706	-2.48063	0.0131149	0.136459
Cacnb2	ENSMUSG00000057914	17.454	-1.22355	0.666845	-1.83484	0.0665299	0.35151
Tmod2	ENSMUSG00000032186	28.4487	-1.21947	0.722714	-1.68735	0.0915365	0.416553
Calr3	ENSMUSG00000019732	4.06102	-1.21775	0.698729	-1.7428	0.0813682	0.391751
Ube2q2	ENSMUSG00000032307	54.403	-1.21708	0.330749	-3.67976	0.000233456	0.00747058
Ncoa2	ENSMUSG00000005886	57.9025	-1.21682	0.591312	-2.05783	0.0396066	0.266162
Gm15318	ENSMUSG00000086010	1.47599	-1.21618	0.686625	-1.77125	0.0765199	NA
Mtss1	ENSMUSG00000022353	74.0144	-1.21443	0.311695	-3.89619	9.77164e-05	0.0037989
Tmem8	ENSMUSG00000024180	184.637	-1.21259	0.249694	-4.85631	1.19591e-06	9.77473e-05
RP23-98C9.8	ENSMUSG00000110679	10.9953	-1.21243	0.725549	-1.67105	0.0947115	0.424347
Bcl2l13	ENSMUSG00000009112	113.574	-1.21202	0.658943	-1.83934	0.0658659	0.349636
Ccdc36	ENSMUSG00000047220	12.4602	-1.21198	0.61007	-1.98663	0.0469639	0.290564
Cep112	ENSMUSG00000020728	5.13392	-1.21103	0.722412	-1.67637	0.0936662	0.421793
Abhd14b	ENSMUSG00000042073	156.964	-1.21085	0.292444	-4.14047	3.46597e-05	0.00167353
Hspe1-ps3	ENSMUSG00000092344	1.63399	-1.21029	0.669278	-1.80836	0.0705506	NA
Setd1b	ENSMUSG00000038384	94.9307	-1.20938	0.394546	-3.06525	0.00217488	0.0389812
Gm15482	ENSMUSG00000086711	30.3122	-1.20871	0.541175	-2.23348	0.0255171	0.208063
Katnal1	ENSMUSG00000041298	12.989	-1.2069	0.579013	-2.08441	0.0371233	0.256467
Trappc11	ENSMUSG00000038102	61.0979	-1.20689	0.502984	-2.39946	0.0164192	0.15856
Nup62cl	ENSMUSG00000072944	25.2755	-1.20654	0.475212	-2.53895	0.0111184	0.122249
Atxn7l2	ENSMUSG00000048997	18.2838	-1.20653	0.723072	-1.66862	0.0951936	0.425485
Zpr1	ENSMUSG00000032078	87.8971	-1.20348	0.454062	-2.65048	0.00803767	0.0979757
Csgalnact2	ENSMUSG00000042042	21.6073	-1.2026	0.480992	-2.50024	0.0124108	0.131761
Whsc1l1	ENSMUSG00000054823	120.09	-1.20211	0.319477	-3.76276	0.000168047	0.00578697
Ercc8	ENSMUSG00000021694	11.9248	-1.20167	0.642145	-1.87133	0.0612989	0.336586
Kdm1b	ENSMUSG00000038080	82.6172	-1.20142	0.28757	-4.17785	2.94281e-05	0.00147882
Vps37b	ENSMUSG00000066278	82.869	-1.20138	0.618774	-1.94155	0.0521914	0.308958
Celf1	ENSMUSG00000005506	53.1207	-1.20098	0.505778	-2.37453	0.0175713	0.165183
Celf1	ENSMUSG00000110883	53.1207	-1.20098	0.505778	-2.37453	0.0175713	0.165183
Epha4	ENSMUSG00000026235	10.9456	-1.20029	0.700523	-1.71342	0.0866358	0.405196
Mdm4	ENSMUSG00000054387	60.6355	-1.19986	0.445548	-2.69299	0.00708143	0.0892115
Picalm	ENSMUSG00000039361	155.448	-1.19903	0.556817	-2.15336	0.0312903	0.232883
Ppara	ENSMUSG00000022383	16.2317	-1.19823	0.701301	-1.70858	0.0875286	0.407826
Gm6222	ENSMUSG00000083019	17.3551	-1.19664	0.501877	-2.38433	0.0171102	0.162684
Mir99ahg	ENSMUSG00000090386	11.1802	-1.19644	0.709819	-1.68555	0.0918817	0.41708
Scaper	ENSMUSG00000034007	31.211	-1.19445	0.68347	-1.74762	0.0805295	0.390182
Dgkg	ENSMUSG00000022861	4.51625	-1.19316	0.692974	-1.72179	0.0851073	0.401229
Gde1	ENSMUSG00000033917	92.7967	-1.19175	0.367286	-3.24473	0.00117561	0.0250402
Dcbld1	ENSMUSG00000019891	27.8339	-1.19067	0.462972	-2.5718	0.0101173	0.114392
Insig2	ENSMUSG00000003721	60.3818	-1.19032	0.353754	-3.36482	0.000765948	0.0184918
Foxred2	ENSMUSG00000016552	24.0755	-1.19006	0.442644	-2.68852	0.00717692	0.0898307
Serpina6	ENSMUSG00000060807	2.47213	-1.18805	0.724459	-1.63992	0.101022	NA
Rpl30-ps9	ENSMUSG00000085791	388.658	-1.18695	0.57776	-2.0544	0.0399369	0.267487
Oscp1	ENSMUSG00000042616	50.3674	-1.18657	0.341614	-3.47343	0.000513852	0.0135115
Fam103a1	ENSMUSG00000038646	42.8237	-1.18561	0.455797	-2.60118	0.00929049	0.107554
Pklr	ENSMUSG00000041237	30.1046	-1.1841	0.722935	-1.63791	0.10144	0.439047
Pdzd7	ENSMUSG00000074818	3.22277	-1.18256	0.725415	-1.63019	0.103061	NA
Opa1	ENSMUSG00000038084	85.197	-1.18058	0.330049	-3.57699	0.000347578	0.0100339
Ndufaf6	ENSMUSG00000050323	10.9062	-1.17948	0.674999	-1.74738	0.0805711	0.390182
Eif3j1	ENSMUSG00000027236	67.1743	-1.17812	0.462963	-2.54473	0.0109362	0.120734
Gemin5	ENSMUSG00000037275	38.6702	-1.17754	0.5371	-2.1924	0.0283508	0.220059
Phtf1	ENSMUSG00000058388	31.8099	-1.17745	0.57334	-2.05366	0.0400083	0.267487
Ccdc162	ENSMUSG00000075225	13.9037	-1.17709	0.594858	-1.97878	0.0478404	0.293556
Cep164	ENSMUSG00000043987	52.1654	-1.1749	0.660633	-1.77845	0.0753306	0.376875
Cwc27	ENSMUSG00000021715	16.3803	-1.17402	0.656725	-1.78768	0.0738274	0.371961
Recql5	ENSMUSG00000020752	36.344	-1.17272	0.489323	-2.39661	0.0165473	0.15923
Dennd4a	ENSMUSG00000053641	44.022	-1.17257	0.460586	-2.54583	0.0109017	0.120734
Clk2	ENSMUSG00000068917	45.4105	-1.17081	0.38546	-3.03743	0.00238605	0.0417728
Adgrl1	ENSMUSG00000013033	43.2384	-1.16895	0.645528	-1.81084	0.070166	0.360911
Rybp	ENSMUSG00000072872	46.2015	-1.16678	0.510206	-2.28687	0.0222033	0.189177
Kmt5a	ENSMUSG00000049327	142.288	-1.16625	0.440929	-2.64498	0.00816952	0.0988797
Zfp715	ENSMUSG00000012640	31.5779	-1.16543	0.651392	-1.78914	0.0735917	0.371187
Gprc5c	ENSMUSG00000051043	63.1653	-1.16476	0.556299	-2.09377	0.0362801	0.253084
Rapgef4	ENSMUSG00000049044	12.5467	-1.16439	0.598503	-1.9455	0.0517144	0.307207
Prss16	ENSMUSG00000006179	8.72634	-1.16367	0.611665	-1.90247	0.0571102	0.32372
Grtp1	ENSMUSG00000038515	29.9058	-1.16149	0.612481	-1.89637	0.0579115	0.325494
Paxbp1	ENSMUSG00000022974	26.8804	-1.1592	0.557173	-2.0805	0.0374798	0.257742
Gstm1	ENSMUSG00000058135	570.048	-1.15883	0.277502	-4.17591	2.96798e-05	0.00148398
Smpd2	ENSMUSG00000019822	70.7974	-1.15851	0.366993	-3.15675	0.00159538	0.0312353
Rph3al	ENSMUSG00000020847	75.1249	-1.15762	0.388258	-2.98159	0.0028676	0.0479158
Srpk1	ENSMUSG00000004865	171.711	-1.15755	0.380232	-3.04432	0.00233207	0.0409865
Piga	ENSMUSG00000031381	18.4062	-1.15641	0.543112	-2.12923	0.0332355	0.241374
Aff4	ENSMUSG00000049470	161.568	-1.1563	0.406371	-2.84544	0.004435	0.0652648
Atf7ip	ENSMUSG00000030213	104.7	-1.15586	0.645445	-1.7908	0.0733258	0.370396
Zfp106	ENSMUSG00000027288	285.089	-1.1556	0.21027	-5.49578	3.88982e-08	5.02639e-06
Nrg1	ENSMUSG00000062991	2.63981	-1.15547	0.684039	-1.68918	0.0911841	NA
Fam81a	ENSMUSG00000032224	43.8972	-1.15499	0.660748	-1.74801	0.0804623	0.390106
Tyro3	ENSMUSG00000027298	52.2515	-1.15474	0.375086	-3.07859	0.00207982	0.037827
Bhlha15	ENSMUSG00000052271	834.338	-1.15234	0.243603	-4.73039	2.2409e-06	0.000168914
Tef	ENSMUSG00000022389	92.2727	-1.15205	0.651876	-1.76728	0.0771811	0.38163
Gpank1	ENSMUSG00000092417	30.147	-1.15193	0.605629	-1.90203	0.0571671	0.323724
Garem1	ENSMUSG00000042680	7.28496	-1.15124	0.642459	-1.79193	0.0731447	0.370032
Mtif3	ENSMUSG00000016510	24.0117	-1.14876	0.503944	-2.27954	0.0226347	0.191822
Clec16a	ENSMUSG00000068663	53.887	-1.14682	0.660285	-1.73685	0.0824137	0.394562
Pnpt1	ENSMUSG00000020464	18.2812	-1.14601	0.624053	-1.83639	0.0662995	0.350429
Wdr66	ENSMUSG00000029442	5.82653	-1.14586	0.688342	-1.66467	0.0959792	0.426407
Gm20649	ENSMUSG00000093662	3.17579	-1.14489	0.688617	-1.6626	0.0963925	NA
Gtf3c3	ENSMUSG00000041303	26.4688	-1.14454	0.651887	-1.75574	0.0791333	0.387191
Ldhd	ENSMUSG00000031958	60.0107	-1.14259	0.353707	-3.23032	0.00123653	0.0259882
Appl2	ENSMUSG00000020263	312.023	-1.14156	0.390556	-2.92291	0.00346779	0.0547742
Gstcd	ENSMUSG00000028018	10.2113	-1.14141	0.627611	-1.81865	0.0689643	0.35714
Vwa5b2	ENSMUSG00000046613	8.08652	-1.14079	0.72182	-1.58044	0.114006	0.467746
Mospd1	ENSMUSG00000023074	40.1038	-1.14041	0.404428	-2.81982	0.00480509	0.0689169
1700019D03Rik	ENSMUSG00000043629	57.1456	-1.14035	0.432602	-2.63604	0.00838801	0.100538
Dennd1a	ENSMUSG00000035392	44.1492	-1.1402	0.498325	-2.28807	0.0221336	0.189177
Iyd	ENSMUSG00000019762	15.1925	-1.14001	0.587509	-1.94041	0.05233	0.309239
Aldh1l2	ENSMUSG00000020256	433.635	-1.13969	0.244277	-4.66555	3.07786e-06	0.00022213
Mmd2	ENSMUSG00000039533	6.0658	-1.13703	0.725505	-1.56723	0.117061	0.474964
Whrn	ENSMUSG00000039137	39.9164	-1.1362	0.644315	-1.76342	0.07783	0.383078
Edc3	ENSMUSG00000038957	51.6251	-1.13598	0.555772	-2.04396	0.0409572	0.271077
Zfp709	ENSMUSG00000056019	8.20728	-1.13591	0.707649	-1.60519	0.108452	0.45608
Mterf3	ENSMUSG00000021519	20.4758	-1.13579	0.624062	-1.81999	0.06876	0.35693
Pkhd1	ENSMUSG00000043760	44.7811	-1.13426	0.429958	-2.63807	0.00833806	0.100267
Birc2	ENSMUSG00000057367	57.2391	-1.1322	0.639891	-1.76937	0.0768318	0.380319
Mthfd1	ENSMUSG00000021048	107.659	-1.13194	0.308882	-3.66464	0.000247688	0.0077973
Gm10651	ENSMUSG00000074243	6.74673	-1.12839	0.663498	-1.70067	0.0890043	0.411452
Ttc39a	ENSMUSG00000028555	116.183	-1.12738	0.312621	-3.60624	0.000310668	0.00928445
Wwox	ENSMUSG00000004637	28.3379	-1.12735	0.610078	-1.84789	0.064619	0.346405
Cachd1	ENSMUSG00000028532	114.538	-1.12621	0.647408	-1.73957	0.0819354	0.393001
1700066M21Rik	ENSMUSG00000038323	17.9066	-1.12603	0.725421	-1.55225	0.120603	0.481152
Ing2	ENSMUSG00000063049	50.689	-1.12505	0.33415	-3.3669	0.00076019	0.0184513
Sclt1	ENSMUSG00000059834	5.72214	-1.12471	0.662067	-1.69879	0.0893585	0.411966
Tmem63b	ENSMUSG00000036026	203.666	-1.12424	0.329841	-3.40843	0.000653377	0.016326
Tfrc	ENSMUSG00000022797	33.3645	-1.12398	0.480856	-2.33746	0.0194154	0.176678
Msh3	ENSMUSG00000014850	22.0088	-1.12368	0.51419	-2.18534	0.0288641	0.222159
Clps	ENSMUSG00000024225	390302	-1.12333	0.310801	-3.6143	0.000301165	0.00902033
Dpp9	ENSMUSG00000001229	154.527	-1.12194	0.307396	-3.64982	0.00026242	0.00817865
Atp11c	ENSMUSG00000062949	8.62806	-1.1218	0.631945	-1.77515	0.0758733	0.378057
Atp11c	ENSMUSG00000108408	8.62806	-1.1218	0.631945	-1.77515	0.0758733	0.378057
Dyrk1a	ENSMUSG00000022897	59.961	-1.1213	0.506527	-2.2137	0.0268493	0.213535
Trim24	ENSMUSG00000029833	69.8706	-1.12124	0.318014	-3.52575	0.000422287	0.011693
Cables1	ENSMUSG00000040957	45.6869	-1.12016	0.337358	-3.32038	0.000898938	0.020568
Sostdc1	ENSMUSG00000036169	319.414	-1.12013	0.337528	-3.31863	0.000904594	0.0206278
Rev1	ENSMUSG00000026082	43.6081	-1.11758	0.465377	-2.40146	0.0163299	0.158034
Aldh1a7	ENSMUSG00000024747	167.559	-1.11751	0.345547	-3.23404	0.00122053	0.0258349
Wdr54	ENSMUSG00000030032	6.8678	-1.11729	0.725487	-1.54005	0.123547	0.487372
Rcc1	ENSMUSG00000028896	9.01627	-1.11674	0.689505	-1.61963	0.105311	0.448482
Olfr398	ENSMUSG00000049041	1.43686	-1.11586	0.657366	-1.69748	0.089606	NA
Usp31	ENSMUSG00000063317	16.8601	-1.11556	0.508248	-2.19491	0.0281698	0.219172
Zak	ENSMUSG00000004085	23.7392	-1.11523	0.688523	-1.61975	0.105287	0.448482
Abcc1	ENSMUSG00000023088	100.675	-1.11385	0.62512	-1.78181	0.0747803	0.374897
Usp12	ENSMUSG00000029640	69.264	-1.11344	0.424401	-2.62356	0.00870153	0.103111
Gm8566	ENSMUSG00000047905	14.7728	-1.11316	0.672881	-1.65432	0.0980625	0.430447
Gimap8	ENSMUSG00000064262	7.9711	-1.11266	0.659829	-1.68628	0.0917415	0.416959
Pde8b	ENSMUSG00000021684	49.1435	-1.11142	0.577083	-1.92593	0.0541136	0.315616
Ctbp2	ENSMUSG00000030970	62.9254	-1.10951	0.575517	-1.92785	0.053874	0.314663
Arhgef28	ENSMUSG00000021662	80.3037	-1.10888	0.283352	-3.91344	9.09905e-05	0.00362041
Coa3	ENSMUSG00000017188	278.208	-1.10804	0.244011	-4.54095	5.60024e-06	0.000372201
Ube4a	ENSMUSG00000059890	171.992	-1.10799	0.565534	-1.95919	0.05009	0.30192
Prrc2c	ENSMUSG00000040225	114.336	-1.10712	0.62785	-1.76335	0.0778409	0.383078
Ccdc186	ENSMUSG00000035173	46.7185	-1.10703	0.537484	-2.05965	0.0394324	0.265652
Zbtb42	ENSMUSG00000037638	81.7364	-1.10677	0.429162	-2.57892	0.00991099	0.113002
Syde2	ENSMUSG00000036863	24.0295	-1.10587	0.652564	-1.69465	0.0901424	0.413753
Cnksr3	ENSMUSG00000015202	49.3	-1.10324	0.390003	-2.82879	0.00467246	0.0676479
Arl4a	ENSMUSG00000047446	138.574	-1.10168	0.327834	-3.36048	0.000778082	0.0186413
Slc28a2	ENSMUSG00000027219	8.26578	-1.10035	0.640654	-1.71754	0.0858809	0.403334
Gm26908	ENSMUSG00000097243	3.95571	-1.10033	0.713152	-1.54291	0.122853	NA
Cdkl2	ENSMUSG00000029403	36.6225	-1.09952	0.710172	-1.54824	0.121565	0.483211
Abl2	ENSMUSG00000026596	49.9136	-1.09932	0.515257	-2.13353	0.0328815	0.239858
Uba7	ENSMUSG00000032596	21.9866	-1.09914	0.476592	-2.30625	0.0210968	0.18515
Nckap5	ENSMUSG00000049690	11.757	-1.0989	0.628687	-1.74793	0.0804766	0.390106
Pan3	ENSMUSG00000029647	46.5767	-1.0982	0.557708	-1.96912	0.0489389	0.297093
Fam129c	ENSMUSG00000043243	3.62231	-1.09709	0.715358	-1.53362	0.125122	NA
Cldn8	ENSMUSG00000050520	32.2918	-1.0965	0.496039	-2.21052	0.027069	0.214403
Cask	ENSMUSG00000031012	65.4433	-1.09486	0.505994	-2.16377	0.0304817	0.229584
Gm28875	ENSMUSG00000100975	5.00231	-1.0916	0.681531	-1.60168	0.109225	0.457213
B3galnt2	ENSMUSG00000039242	61.8141	-1.09027	0.32917	-3.31217	0.000925766	0.0209696
Deptor	ENSMUSG00000022419	287.437	-1.08923	0.249221	-4.37054	1.23942e-05	0.00071074
Hus1	ENSMUSG00000020413	27.9548	-1.08859	0.663569	-1.64051	0.1009	0.437103
Fnip2	ENSMUSG00000061175	74.01	-1.08783	0.460508	-2.36224	0.0181651	0.168921
Btg1	ENSMUSG00000036478	126.792	-1.08693	0.261983	-4.14887	3.34121e-05	0.00163818
Atp8a2	ENSMUSG00000021983	5.96281	-1.08543	0.693469	-1.56521	0.117533	0.476214
Gm5587	ENSMUSG00000108518	2.68234	-1.08385	0.681707	-1.5899	0.111856	NA
Pigf	ENSMUSG00000024145	28.0701	-1.08332	0.538081	-2.01329	0.0440837	0.281217
Cdk5	ENSMUSG00000028969	64.0353	-1.08311	0.387835	-2.79271	0.00522693	0.0734911
Txndc16	ENSMUSG00000021830	43.3759	-1.08308	0.471578	-2.29672	0.0216348	0.187207
K230015D01Rik	ENSMUSG00000110630	2.75287	-1.08213	0.725039	-1.49252	0.135564	NA
Pnpla8	ENSMUSG00000036257	94.4545	-1.08156	0.374222	-2.89016	0.00385052	0.059045
Fam21	ENSMUSG00000024104	79.5932	-1.08088	0.401685	-2.69087	0.0071265	0.089613
Kcnj13	ENSMUSG00000079436	17.0589	-1.08088	0.725487	-1.48987	0.136258	0.513474
Rnase4	ENSMUSG00000021876	635.104	-1.08071	0.252342	-4.28273	1.84616e-05	0.000978463
Rsf1	ENSMUSG00000035623	38.544	-1.08064	0.60324	-1.7914	0.0732299	0.37026
Primpol	ENSMUSG00000038225	14.1636	-1.07991	0.70866	-1.52387	0.127541	0.495271
1810018F18Rik	ENSMUSG00000101088	732.757	-1.07929	0.379563	-2.84351	0.00446195	0.0655192
C77370	ENSMUSG00000046449	8.47382	-1.07835	0.634399	-1.6998	0.0891683	0.411649
Npepl1	ENSMUSG00000039263	94.3337	-1.07637	0.363272	-2.96299	0.00304665	0.0499239
AC151967.1	ENSMUSG00000106561	1.74987	-1.07554	0.696254	-1.54476	0.122405	NA
Cntrl	ENSMUSG00000057110	22.6616	-1.07532	0.461233	-2.33139	0.0197326	0.178488
Litaf	ENSMUSG00000022500	250.55	-1.07521	0.24307	-4.42345	9.71379e-06	0.000583171
Jarid2	ENSMUSG00000038518	31.467	-1.07458	0.63724	-1.6863	0.0917374	0.416959
Calm4	ENSMUSG00000033765	1.46533	-1.0728	0.650886	-1.64822	0.0993078	NA
Prkcg	ENSMUSG00000078816	10.8421	-1.07265	0.6695	-1.60217	0.109117	0.457213
Zbed6	ENSMUSG00000102049	13.8376	-1.07231	0.547448	-1.95873	0.050144	0.302003
Pcgf2	ENSMUSG00000018537	37.245	-1.0718	0.446595	-2.39995	0.0163974	0.158461
Rnf8	ENSMUSG00000090083	40.4332	-1.07171	0.407599	-2.62932	0.0085556	0.101827
Gm28417	ENSMUSG00000100280	5.41066	-1.0704	0.689426	-1.5526	0.120519	0.481152
Tmem201	ENSMUSG00000044700	35.5856	-1.07017	0.633774	-1.68856	0.0913034	0.415846
Gm14633	ENSMUSG00000081620	4.76117	-1.06852	0.646326	-1.65323	NA	NA
Atrip	ENSMUSG00000025646	11.5245	-1.068	0.605907	-1.76265	0.0779596	0.383384
Tmem268	ENSMUSG00000045917	36.3949	-1.0674	0.724114	-1.47407	0.140462	0.520706
Rpl3-ps1	ENSMUSG00000084349	56.4054	-1.06734	0.705934	-1.51196	0.130544	0.50109
Gm15682	ENSMUSG00000095524	2.9411	-1.0663	0.647104	-1.6478	0.0993929	NA
Ap3s1-ps1	ENSMUSG00000085611	26.961	-1.06539	0.554949	-1.9198	0.054883	0.317247
Rbm12b2	ENSMUSG00000052137	5.64889	-1.06539	0.667588	-1.59588	0.110515	0.460128
Amy2b	ENSMUSG00000083079	254948	-1.06538	0.30287	-3.51762	0.00043544	0.0119448
Asb13	ENSMUSG00000033781	36.5072	-1.06514	0.446908	-2.38336	0.0171555	0.163001
Hadh	ENSMUSG00000027984	270.645	-1.06377	0.248111	-4.28748	1.80709e-05	0.000961512
Ovol1	ENSMUSG00000024922	12.8233	-1.0635	0.522663	-2.03476	0.0418747	0.274339
Mysm1	ENSMUSG00000062627	19.951	-1.06278	0.588337	-1.80642	0.0708524	0.362565
Tmem131	ENSMUSG00000026116	251.042	-1.0616	0.317493	-3.34368	0.000826738	0.0195421
Larp1b	ENSMUSG00000025762	135.77	-1.06043	0.497186	-2.13285	0.0329368	0.240116
Sowaha	ENSMUSG00000044352	9.43752	-1.06002	0.579267	-1.82993	0.0672599	0.35344
Avl9	ENSMUSG00000029787	38.1659	-1.05881	0.467199	-2.26629	0.0234337	0.195902
Tapt1	ENSMUSG00000046985	45.7864	-1.05851	0.453695	-2.3331	0.019643	0.177986
BC017158	ENSMUSG00000030780	96.0382	-1.05657	0.519546	-2.03364	0.0419881	0.274949
Nudcd2	ENSMUSG00000020328	28.8162	-1.05653	0.422	-2.50363	0.0122927	0.130916
Cldn9	ENSMUSG00000066720	39.1056	-1.05615	0.505458	-2.08949	0.0366635	0.254972
Rims1	ENSMUSG00000041670	2.12241	-1.05539	0.708348	-1.48994	0.136241	NA
Rims1	ENSMUSG00000111628	2.12241	-1.05539	0.708348	-1.48994	0.136241	NA
5730559C18Rik	ENSMUSG00000041605	13.9473	-1.05514	0.72552	-1.45432	0.145858	0.529823
Fndc3a	ENSMUSG00000033487	169.042	-1.05475	0.27227	-3.87392	0.0001071	0.00408183
Amy2a1	ENSMUSG00000070360	1.14874e+06	-1.0546	0.385086	-2.73862	0.00616974	0.0823117
Anpep	ENSMUSG00000039062	458.912	-1.05458	0.343677	-3.06852	0.00215123	0.0387107
Snx25	ENSMUSG00000038291	27.3668	-1.05414	0.534967	-1.97047	0.0487845	0.296687
Gm44790	ENSMUSG00000107539	2.47883	-1.05299	0.712199	-1.4785	0.139274	NA
Gmeb2	ENSMUSG00000038705	43.0822	-1.05256	0.474864	-2.21654	0.0266545	0.212908
A530032D15Rik	ENSMUSG00000089844	3.0803	-1.05216	0.677574	-1.55283	0.120463	NA
Gm45447	ENSMUSG00000109780	15.9352	-1.05146	0.486634	-2.16068	0.0307202	0.230665
Eprs	ENSMUSG00000026615	225.941	-1.05142	0.323231	-3.25286	0.00114251	0.024412
Osbpl6	ENSMUSG00000042359	18.0132	-1.05079	0.706439	-1.48745	0.136896	0.513932
Prrt2	ENSMUSG00000045114	19.5471	-1.05026	0.722619	-1.45341	0.146109	0.530057
Sos2	ENSMUSG00000034801	48.7087	-1.04949	0.440677	-2.38153	0.0172407	0.163467
Wee1	ENSMUSG00000031016	25.3651	-1.04869	0.42787	-2.45095	0.014248	0.14459
Pter	ENSMUSG00000026730	38.3236	-1.0482	0.653411	-1.60419	0.108672	0.456713
Abhd1	ENSMUSG00000006638	4.66672	-1.04802	0.715329	-1.46509	0.142897	0.524917
Arhgap21	ENSMUSG00000036591	79.3327	-1.0473	0.510161	-2.05289	0.0400834	0.267776
Taf1	ENSMUSG00000031314	51.4807	-1.04713	0.65105	-1.60837	0.107755	0.454319
Nadk2	ENSMUSG00000022253	31.1335	-1.04698	0.577354	-1.81341	0.0697681	0.359382
Tns4	ENSMUSG00000017607	3.6021	-1.04644	0.717395	-1.45866	0.144659	NA
St6galnac2	ENSMUSG00000110170	6.93229	-1.04603	0.66584	-1.571	0.116183	0.472722
Uchl5	ENSMUSG00000018189	113.858	-1.04561	0.311067	-3.36135	0.000775618	0.0186258
Slc24a2	ENSMUSG00000037996	10.9861	-1.04541	0.722712	-1.44652	0.148032	0.534045
Nlk	ENSMUSG00000017376	23.0571	-1.04534	0.57185	-1.828	0.0675502	0.354553
Galnt6os	ENSMUSG00000090062	131.911	-1.04531	0.433264	-2.41265	0.015837	0.154476
Zfp40	ENSMUSG00000002617	4.8729	-1.04513	0.725534	-1.4405	0.149726	0.534882
Arih1	ENSMUSG00000025234	96.3379	-1.04511	0.353759	-2.95428	0.00313395	0.0510646
Adam22	ENSMUSG00000040537	11.6133	-1.04489	0.721334	-1.44855	0.147464	0.533
Lypd6	ENSMUSG00000050447	21.2851	-1.04415	0.668855	-1.56111	0.118499	0.477799
Syt5	ENSMUSG00000004961	8.85225	-1.04309	0.717575	-1.45364	0.146047	0.529972
Tle1	ENSMUSG00000008305	47.9349	-1.04268	0.427988	-2.43624	0.0148406	0.148166
Itpr2	ENSMUSG00000030287	91.1552	-1.04206	0.468735	-2.22314	0.0262065	0.210646
Ints3	ENSMUSG00000027933	103.461	-1.04141	0.417078	-2.49692	0.0125276	0.132379
Chst2	ENSMUSG00000033350	623.729	-1.04136	0.258556	-4.02761	5.63465e-05	0.00244252
Arfgef1	ENSMUSG00000067851	127.811	-1.04092	0.399932	-2.60273	0.00924839	0.107476
Amy2a5	ENSMUSG00000074268	2.2877e+06	-1.04088	0.372193	-2.79663	0.00516392	0.072756
Ifi206	ENSMUSG00000037849	6.45559	-1.04053	0.725577	-1.43408	0.15155	0.538459
Nat14	ENSMUSG00000035285	5.02541	-1.04018	0.725592	-1.43356	0.151697	0.538459
Slc35a1	ENSMUSG00000028293	41.378	-1.04016	0.670364	-1.55164	0.120749	0.481152
Dcun1d1	ENSMUSG00000027708	48.402	-1.03983	0.595262	-1.74684	0.0806648	0.390182
Zfp964	ENSMUSG00000091764	6.80757	-1.03887	0.650263	-1.59762	0.110129	0.459055
Dusp12	ENSMUSG00000026659	24.1811	-1.03674	0.512309	-2.02366	0.0430048	0.277984
Camta1	ENSMUSG00000014592	12.0105	-1.03657	0.705026	-1.47025	0.141493	0.522918
Ppp3cb	ENSMUSG00000021816	112.247	-1.03635	0.685759	-1.51125	0.130725	0.50132
Plch1	ENSMUSG00000036834	7.52629	-1.03477	0.713215	-1.45086	0.14682	0.531935
Inppl1	ENSMUSG00000032737	155.887	-1.03462	0.322609	-3.20705	0.00134105	0.0275688
Gdpgp1	ENSMUSG00000050973	14.0075	-1.03461	0.527301	-1.96209	0.049752	0.300684
Slc15a2	ENSMUSG00000022899	44.7757	-1.03459	0.414935	-2.49337	0.0126536	0.133088
Cebpg	ENSMUSG00000056216	80.97	-1.03436	0.516608	-2.00222	0.0452611	0.284702
9930104L06Rik	ENSMUSG00000044730	9.73038	-1.03434	0.650692	-1.5896	0.111925	0.463221
Gm13381	ENSMUSG00000087667	84.1988	-1.03332	0.480654	-2.14982	0.0315693	0.234446
Sytl2	ENSMUSG00000030616	10.6896	-1.03122	0.724355	-1.42364	0.154552	0.543536
Psd3	ENSMUSG00000030465	44.8058	-1.03058	0.652356	-1.57978	0.114158	0.468086
AV099323	ENSMUSG00000087377	2.99789	-1.03035	0.724725	-1.42172	0.155108	NA
Sap30	ENSMUSG00000031609	13.5533	-1.02978	0.541846	-1.9005	0.0573682	0.32401
Nubpl	ENSMUSG00000035142	18.7789	-1.02833	0.690448	-1.48936	0.136391	0.513474
Pipox	ENSMUSG00000017453	6.04748	-1.02822	0.686705	-1.49732	0.134309	0.509025
Dagla	ENSMUSG00000035735	232.805	-1.02754	0.340754	-3.01548	0.0025657	0.0440181
Pcid2	ENSMUSG00000038542	35.6952	-1.02628	0.523208	-1.96151	0.0498198	0.300959
Grpel2	ENSMUSG00000024580	48.8721	-1.02614	0.370952	-2.76624	0.00567074	0.0776394
Csrp2bp	ENSMUSG00000027425	53.1983	-1.02585	0.410682	-2.49793	0.0124921	0.132212
Crebrf	ENSMUSG00000048249	59.5127	-1.02545	0.512683	-2.00017	0.045482	0.285045
Clock	ENSMUSG00000029238	57.1117	-1.02519	0.413006	-2.48227	0.0130547	0.135937
Sel1l	ENSMUSG00000020964	3253.75	-1.02369	0.219908	-4.65509	3.2384e-06	0.000231256
Lnpk1	ENSMUSG00000009207	9.20747	-1.02317	0.700074	-1.46151	0.143875	0.527005
Gt(ROSA)26Sor	ENSMUSG00000086429	6.33837	-1.02256	0.698904	-1.46309	0.143441	0.526288
Tbc1d30	ENSMUSG00000052302	51.3663	-1.02233	0.367885	-2.77893	0.00545374	0.0755534
Dach2	ENSMUSG00000025592	3.10801	-1.02179	0.684408	-1.49295	0.135451	NA
Cyp4x1	ENSMUSG00000047155	1.61236	-1.0205	0.698808	-1.46035	0.144194	NA
Vps26a	ENSMUSG00000020078	43.5148	-1.02017	0.342951	-2.97469	0.00293285	0.0487062
Ints12	ENSMUSG00000028016	37.0936	-1.01955	0.468653	-2.1755	0.0295925	0.225822
Rdh13	ENSMUSG00000008435	25.7695	-1.01929	0.722751	-1.4103	0.158452	0.546922
Rbbp6	ENSMUSG00000030779	59.9083	-1.01894	0.536747	-1.89837	0.0576479	0.324685
Naa16	ENSMUSG00000022020	19.2039	-1.01793	0.702028	-1.44999	0.147062	0.532373
Flcn	ENSMUSG00000032633	55.4643	-1.01778	0.388312	-2.62105	0.00876599	0.103513
Lrrc8d	ENSMUSG00000046079	73.1075	-1.01689	0.413243	-2.46076	0.0138643	0.14165
E330011O21Rik	ENSMUSG00000109841	6.97526	-1.01654	0.666328	-1.52558	0.127114	0.494811
Ppfia1	ENSMUSG00000037519	85.3389	-1.01641	0.365673	-2.77955	0.00544348	0.0755534
Aass	ENSMUSG00000029695	91.4273	-1.01476	0.43076	-2.35574	0.0184859	0.170938
Akr1c12	ENSMUSG00000021211	25.6857	-1.01379	0.448458	-2.26061	0.0237833	0.198159
Kcnt2	ENSMUSG00000052726	6.56875	-1.01286	0.686757	-1.47484	0.140255	0.520082
Ehhadh	ENSMUSG00000022853	79.7464	-1.01258	0.299066	-3.38579	0.000709728	0.0175084
C2cd4b	ENSMUSG00000091956	37.6887	-1.01233	0.585346	-1.72945	0.0837283	0.397768
Cabp2	ENSMUSG00000024857	349.501	-1.012	0.249831	-4.05075	5.1053e-05	0.00225631
Cabp2	ENSMUSG00000097733	349.501	-1.012	0.249831	-4.05075	5.1053e-05	0.00225631
Zmat3	ENSMUSG00000027663	61.7517	-1.01161	0.499295	-2.02608	0.0427565	0.277039
Slc7a2	ENSMUSG00000031596	79.095	-1.01114	0.414046	-2.4421	0.0146021	0.147302
Leng8	ENSMUSG00000035545	191.228	-1.01113	0.385283	-2.62437	0.00868086	0.102956
Cry1	ENSMUSG00000020038	38.8342	-1.01108	0.688659	-1.46819	0.142053	0.523602
Fam114a1	ENSMUSG00000029185	147.028	-1.01052	0.291634	-3.46504	0.000530162	0.0138598
Nfib	ENSMUSG00000008575	110.877	-1.01045	0.638362	-1.58288	0.113449	0.466165
Glp1r	ENSMUSG00000024027	23.827	-1.00983	0.488333	-2.0679	0.038649	0.261948
Gm21967	ENSMUSG00000094114	11.9504	-1.00933	0.574073	-1.75818	0.0787164	0.386126
Nipsnap1	ENSMUSG00000034285	22.5488	-1.00902	0.657579	-1.53445	0.12492	0.489544
D430042O09Rik	ENSMUSG00000032743	53.5613	-1.00826	0.695659	-1.44936	0.147238	0.532585
Gm11189	ENSMUSG00000058073	3.40556	-1.00821	0.722974	-1.39453	0.163158	NA
9530026P05Rik	ENSMUSG00000097462	4.359	-1.00741	0.716069	-1.40686	0.159468	0.549153
Olfr986	ENSMUSG00000051095	17.6788	-1.00721	0.494745	-2.03581	0.0417692	0.274045
Metap2	ENSMUSG00000036112	318.238	-1.00708	0.239132	-4.21141	2.53778e-05	0.00131422
Brcc3	ENSMUSG00000031201	60.3874	-1.00674	0.423349	-2.37804	0.0174048	0.164563
Tigd5	ENSMUSG00000103906	14.8285	-1.00553	0.547102	-1.83792	0.0660741	0.350117
Rab3gap2	ENSMUSG00000039318	50.3306	-1.00546	0.367439	-2.73641	0.00621134	0.0826012
Ttr	ENSMUSG00000061808	186.132	-1.00466	0.533464	-1.88328	0.0596624	0.33149
AU023762	ENSMUSG00000109890	1.16753	-1.00351	0.657272	-1.52678	0.126816	NA
Zfp639	ENSMUSG00000027667	30.0778	-1.0029	0.526743	-1.90397	0.0569142	0.322966
Gm29288	ENSMUSG00000099455	1.23973	-1.00158	0.640245	-1.56437	0.11773	NA
Slc25a45	ENSMUSG00000024818	45.735	-0.9999	0.573141	-1.7446	0.0810554	0.391371
Ppard	ENSMUSG00000002250	125.371	-0.999845	0.447907	-2.23226	0.0255978	0.208095
Gm23632	ENSMUSG00000093030	1.58438	-0.999773	0.690875	-1.44711	0.147866	NA
Tmem170	ENSMUSG00000031953	34.6343	-0.999386	0.465714	-2.14592	0.0318792	0.235458
Slc39a8	ENSMUSG00000053897	51.1533	-0.998617	0.380493	-2.62454	0.00867673	0.102956
Kdm3a	ENSMUSG00000053470	51.7876	-0.998527	0.585814	-1.70451	0.0882855	0.409026
Fam199x	ENSMUSG00000042595	5.12693	-0.998145	0.675364	-1.47794	0.139425	0.518182
Gm6741	ENSMUSG00000043346	18.9326	-0.998082	0.507724	-1.96579	0.0493224	0.298753
Dnajb14	ENSMUSG00000074212	75.5079	-0.997381	0.43919	-2.27096	0.0231496	0.194704
Sytl5	ENSMUSG00000054453	4.14024	-0.99737	0.725461	-1.37481	0.16919	0.564301
Atf6	ENSMUSG00000026663	262.876	-0.996833	0.222038	-4.48947	7.13992e-06	0.000452685
Gm15793	ENSMUSG00000082769	10.3482	-0.996419	0.724767	-1.37481	0.16919	0.564301
Oxnad1	ENSMUSG00000021906	29.0139	-0.995758	0.53193	-1.87197	0.0612102	0.336235
Gm12502	ENSMUSG00000083627	5.43405	-0.994284	0.682258	-1.45734	0.145022	0.52894
Rnf115	ENSMUSG00000028098	72.091	-0.994246	0.349749	-2.84274	0.00447278	0.0655364
9430015G10Rik	ENSMUSG00000059939	9.0065	-0.992636	0.664942	-1.49282	0.135485	0.51194
Lonrf3	ENSMUSG00000016239	4.76777	-0.991877	0.682074	-1.45421	0.145889	0.529823
Dnajb4	ENSMUSG00000028035	45.0008	-0.99082	0.706755	-1.40193	0.160936	0.553027
mt-Ty	ENSMUSG00000064350	7.69772	-0.990488	0.701639	-1.41168	0.158045	0.546594
5730455P16Rik	ENSMUSG00000057181	45.6687	-0.990067	0.493387	-2.00668	0.0447842	0.283513
Slc37a3	ENSMUSG00000029924	116.17	-0.989413	0.369453	-2.67805	0.00740519	0.0918082
Gm28044	ENSMUSG00000098781	1.27265	-0.988857	0.649214	-1.52316	0.127719	NA
Cited1	ENSMUSG00000051159	4.28435	-0.98834	0.646216	-1.52943	0.126159	0.491985
Gbf1	ENSMUSG00000025224	204.681	-0.986815	0.332969	-2.96368	0.0030398	0.0499239
Amd2	ENSMUSG00000063953	4.79088	-0.986435	0.693655	-1.42208	0.155002	0.544077
Gm9057	ENSMUSG00000105156	3.67834	-0.986396	0.725443	-1.35971	0.17392	NA
Xpa	ENSMUSG00000028329	15.9262	-0.985316	0.582629	-1.69116	0.0908069	0.414902
Ptprj	ENSMUSG00000025314	193.83	-0.985215	0.258542	-3.81066	0.000138597	0.00501464
Celsr1	ENSMUSG00000016028	156.248	-0.984674	0.27675	-3.55799	0.000373705	0.0106076
Cmtm4	ENSMUSG00000096188	223.558	-0.984665	0.246464	-3.99517	6.46492e-05	0.00276707
Cd99l2	ENSMUSG00000035776	185.42	-0.984507	0.59941	-1.64246	0.100495	0.435905
Akr1c13	ENSMUSG00000021213	13.0284	-0.984269	0.594159	-1.65658	0.0976053	0.429506
mt-Tm	ENSMUSG00000064344	5.09425	-0.983941	0.683502	-1.43956	0.149992	0.53541
Slc36a4	ENSMUSG00000043885	26.9528	-0.982906	0.489732	-2.00703	0.0447468	0.283513
Cox11	ENSMUSG00000020544	15.0655	-0.982798	0.539466	-1.8218	0.0684857	0.356741
Oser1	ENSMUSG00000035399	56.3273	-0.982196	0.346647	-2.83342	0.00460528	0.0670795
Sun1	ENSMUSG00000036817	179.275	-0.982138	0.338774	-2.89909	0.00374242	0.0576779
Disc1	ENSMUSG00000043051	2.01177	-0.981283	0.69609	-1.40971	0.158626	NA
Gm10259	ENSMUSG00000069083	7.98542	-0.98126	0.719645	-1.36353	0.172714	0.569926
Acsf2	ENSMUSG00000076435	58.4411	-0.980976	0.422683	-2.32083	0.0202958	0.181505
Ahcyl2	ENSMUSG00000029772	93.9791	-0.980119	0.305138	-3.21205	0.00131789	0.0273831
Ankrd12	ENSMUSG00000034647	37.0251	-0.979508	0.661336	-1.48111	0.138579	0.517166
Gtf2ird2	ENSMUSG00000015942	15.8772	-0.978815	0.573794	-1.70586	0.0880333	0.409026
Cldn10	ENSMUSG00000022132	175.405	-0.97849	0.281511	-3.47585	0.000509238	0.0134423
Ccnb2-ps	ENSMUSG00000083718	3.07966	-0.978309	0.710141	-1.37763	0.168319	NA
Aldh1l1	ENSMUSG00000030088	319.918	-0.978165	0.309398	-3.16151	0.00156954	0.0309244
Mapk8	ENSMUSG00000021936	27.3517	-0.978146	0.646986	-1.51185	0.130572	0.50109
Brap	ENSMUSG00000029458	91.2936	-0.977291	0.41142	-2.37541	0.0175296	0.165168
1810041L15Rik	ENSMUSG00000062760	58.46	-0.976928	0.546974	-1.78606	0.0740894	0.372865
Zfp523	ENSMUSG00000024220	46.0666	-0.976303	0.4319	-2.26048	0.0237913	0.198159
Gm7236	ENSMUSG00000090389	15.4872	-0.974345	0.587223	-1.65924	0.0970672	0.428993
Tor1aip2	ENSMUSG00000050565	118.088	-0.974164	0.317184	-3.07129	0.00213139	0.0384046
Trim37	ENSMUSG00000018548	40.4944	-0.973862	0.361423	-2.69453	0.00704889	0.0891327
Mob1b	ENSMUSG00000006262	36.8465	-0.973833	0.510892	-1.90614	0.0566321	0.322128
Tmprss2	ENSMUSG00000000385	20.288	-0.973651	0.478981	-2.03276	0.0420771	0.275284
2610301B20Rik	ENSMUSG00000059482	13.0685	-0.972799	0.710699	-1.36879	0.171065	0.567418
Rnf138	ENSMUSG00000024317	36.0076	-0.972274	0.367765	-2.64374	0.00819964	0.0991557
Sept7	ENSMUSG00000001833	62.3027	-0.972156	0.541854	-1.79413	0.0727926	0.368526
Gm26610	ENSMUSG00000097674	1.73847	-0.971352	0.712476	-1.36335	0.172774	NA
C1galt1	ENSMUSG00000042460	41.7089	-0.970569	0.418324	-2.32014	0.0203334	0.181505
4833439L19Rik	ENSMUSG00000025871	332.975	-0.970188	0.245518	-3.9516	7.76308e-05	0.00318216
Kynu	ENSMUSG00000026866	1.98741	-0.970007	0.647107	-1.49899	0.133876	NA
Msi2	ENSMUSG00000069769	67.0874	-0.969646	0.436066	-2.22362	0.0261739	0.210509
Coq8a	ENSMUSG00000026489	334.144	-0.968551	0.308751	-3.13699	0.0017069	0.0326186
Fn3k	ENSMUSG00000025175	45.6508	-0.967256	0.419113	-2.30786	0.0210068	0.184836
Stard13	ENSMUSG00000016128	155.474	-0.966817	0.668997	-1.44517	0.148409	0.534045
Ptf1a	ENSMUSG00000026735	116.811	-0.966665	0.330397	-2.92577	0.00343608	0.0544398
8430429K09Rik	ENSMUSG00000034587	8.41098	-0.966601	0.717034	-1.34806	0.17764	0.575645
Bmp7	ENSMUSG00000008999	154.502	-0.966433	0.346519	-2.78897	0.00528753	0.0740363
Sgms2	ENSMUSG00000050931	78.2129	-0.96606	0.364138	-2.653	0.00797788	0.0974655
Dhx36	ENSMUSG00000027770	36.8522	-0.965224	0.490265	-1.96878	0.0489782	0.297199
P2rx7	ENSMUSG00000029468	13.6909	-0.965089	0.658739	-1.46506	0.142906	0.524917
Pcmtd1	ENSMUSG00000051285	200.918	-0.965063	0.412229	-2.34109	0.0192278	0.175343
Zfp180	ENSMUSG00000057101	35.7295	-0.963973	0.506115	-1.90465	0.0568256	0.322733
Thap2	ENSMUSG00000020137	23.275	-0.963595	0.5095	-1.89126	0.05859	0.327949
Zfp37	ENSMUSG00000028389	19.2713	-0.963381	0.723656	-1.33127	0.1831	0.584542
Pip5k1b	ENSMUSG00000024867	37.2168	-0.963316	0.604305	-1.59409	0.110916	0.46078
Ttpa	ENSMUSG00000073988	15.0631	-0.960814	0.670733	-1.43248	0.152005	0.538459
Ankra2	ENSMUSG00000021661	18.4529	-0.960684	0.563267	-1.70556	0.0880906	0.409026
Tcea1-ps1	ENSMUSG00000067869	7.88145	-0.960323	0.712173	-1.34844	0.177517	0.575381
Gm14388	ENSMUSG00000084230	7.54938	-0.960315	0.654932	-1.46628	0.142572	0.524373
Gpbp1l1	ENSMUSG00000034042	65.8469	-0.960109	0.31837	-3.0157	0.00256385	0.0440181
Gclm	ENSMUSG00000028124	100.013	-0.958446	0.325856	-2.94132	0.0032682	0.0524148
Tma16	ENSMUSG00000025591	39.9953	-0.957677	0.455811	-2.10104	0.0356375	0.250696
Nacad	ENSMUSG00000041073	2.46099	-0.957498	0.674682	-1.41918	0.155846	NA
Mphosph8	ENSMUSG00000079184	27.5626	-0.957418	0.598264	-1.60033	0.109526	0.457272
Prkaa2	ENSMUSG00000028518	43.9525	-0.956603	0.434316	-2.20255	0.0276266	0.21692
Fbxw2	ENSMUSG00000035949	83.2331	-0.956511	0.424163	-2.25505	0.02413	0.200487
Cpeb2	ENSMUSG00000039782	36.8018	-0.955859	0.514782	-1.85682	0.0633365	0.343328
Arhgap18	ENSMUSG00000039031	40.0089	-0.955775	0.477759	-2.00054	0.0454422	0.285045
9930021J03Rik	ENSMUSG00000046138	31.0504	-0.954614	0.516394	-1.84861	0.0645137	0.346114
Ntn1	ENSMUSG00000020902	220.006	-0.954139	0.262734	-3.63158	0.000281692	0.00864048
Vps33a	ENSMUSG00000029434	81.2665	-0.954071	0.480098	-1.98724	0.0468955	0.290273
Rab30	ENSMUSG00000030643	8.31901	-0.953361	0.721395	-1.32155	0.186318	0.588993
Notch4	ENSMUSG00000015468	47.5119	-0.953354	0.718594	-1.32669	0.18461	0.586602
5330417C22Rik	ENSMUSG00000040412	706.793	-0.953349	0.269936	-3.53175	0.000412812	0.0115248
Prr12	ENSMUSG00000046574	48.014	-0.953097	0.364865	-2.61219	0.00899642	0.1055
Gas2l3	ENSMUSG00000074802	2.94348	-0.952607	0.721145	-1.32096	0.186514	NA
Fmr1nb	ENSMUSG00000062170	2.54685	-0.952598	0.62927	-1.51381	0.130073	NA
Vps13a	ENSMUSG00000046230	21.7595	-0.952422	0.465793	-2.04473	0.0408813	0.270707
Usp33	ENSMUSG00000025437	61.12	-0.951946	0.449526	-2.11767	0.0342032	0.244376
Rexo4	ENSMUSG00000052406	37.3874	-0.951419	0.520449	-1.82808	0.0675382	0.354553
Ctrl	ENSMUSG00000031896	305310	-0.951391	0.266939	-3.56408	0.00036513	0.0104297
Triqk	ENSMUSG00000055963	8.15684	-0.951068	0.692352	-1.37368	0.169542	0.564503
Atp8b1	ENSMUSG00000039529	95.7985	-0.951067	0.318099	-2.98984	0.00279122	0.0471036
1810007D17Rik	ENSMUSG00000100001	335.361	-0.95081	0.341154	-2.78704	0.00531918	0.0743852
Tob1	ENSMUSG00000037573	182.968	-0.950759	0.28947	-3.28449	0.00102168	0.0223595
Arsk	ENSMUSG00000021592	15.7306	-0.950742	0.595969	-1.59529	0.110648	0.460128
Lzts3	ENSMUSG00000037703	76.3808	-0.950483	0.33793	-2.81267	0.00491325	0.0701716
Rbm33	ENSMUSG00000048271	94.9153	-0.949713	0.392917	-2.41708	0.0156454	0.153158
2510002D24Rik	ENSMUSG00000071632	35.3179	-0.949062	0.418724	-2.26656	0.0234173	0.195885
Adamts17	ENSMUSG00000058145	4.81228	-0.949006	0.725574	-1.30794	0.190894	0.594286
Sfrp2	ENSMUSG00000027996	6.57073	-0.948239	0.724694	-1.30847	0.190715	0.594172
Fam160a1	ENSMUSG00000051000	45.4393	-0.948058	0.349105	-2.71569	0.00661386	0.0857905
Gm9521	ENSMUSG00000108798	3.89882	-0.946526	0.695005	-1.3619	0.17323	NA
Amy2a2	ENSMUSG00000096569	1.33975e+06	-0.945902	0.331231	-2.85571	0.00429401	0.0638128
Amy2a3	ENSMUSG00000093931	1.33956e+06	-0.945718	0.331247	-2.85502	0.0043034	0.0638572
Cdc7	ENSMUSG00000029283	3.18726	-0.945716	0.724524	-1.30529	0.191793	NA
Amy2a4	ENSMUSG00000096770	1.33935e+06	-0.945514	0.331262	-2.85428	0.00431351	0.0638927
Mid1	ENSMUSG00000035299	98.5972	-0.944137	0.635941	-1.48463	0.137642	0.515323
Klhl21	ENSMUSG00000073700	77.1159	-0.944096	0.303074	-3.11506	0.00183905	0.0343695
Trnt1	ENSMUSG00000013736	24.5044	-0.943121	0.54841	-1.71974	0.0854804	0.402149
Gm6311	ENSMUSG00000061833	10.9718	-0.94255	0.697961	-1.35043	0.176877	0.574449
Smc3	ENSMUSG00000024974	51.8968	-0.942399	0.453898	-2.07624	0.037872	0.259388
Rasef	ENSMUSG00000043003	27.9839	-0.941132	0.452054	-2.0819	0.0373513	0.256989
Gm18953	ENSMUSG00000093625	4.19201	-0.940965	0.694353	-1.35517	0.175364	0.57292
Dnaaf5	ENSMUSG00000025857	18.3827	-0.940704	0.618567	-1.52078	0.128315	0.495877
Polr3a	ENSMUSG00000025280	21.0625	-0.940622	0.457554	-2.05576	0.0398055	0.267063
Cyp39a1	ENSMUSG00000023963	318.345	-0.939651	0.308246	-3.04838	0.00230077	0.0406312
N4bp2l1	ENSMUSG00000041132	50.477	-0.939535	0.549497	-1.70981	0.0873012	0.407046
Gm15832	ENSMUSG00000085894	1.76962	-0.939372	0.712302	-1.31878	0.187242	NA
Dmwd	ENSMUSG00000030410	43.0969	-0.93908	0.45417	-2.06768	0.0386698	0.261948
Kdm2b	ENSMUSG00000029475	32.3112	-0.937883	0.638405	-1.4691	0.141805	0.523255
Bbs7	ENSMUSG00000037325	13.4	-0.93697	0.725364	-1.29173	0.196452	0.601615
Neu2	ENSMUSG00000079434	38.1409	-0.935382	0.52072	-1.79632	0.072443	0.367739
Mfsd6	ENSMUSG00000041439	84.0184	-0.934882	0.370265	-2.5249	0.011573	0.126038
Snap23	ENSMUSG00000027287	49.1895	-0.933947	0.362312	-2.57774	0.00994476	0.113043
Dnmt3a	ENSMUSG00000020661	49.3659	-0.933908	0.526214	-1.77477	0.075936	0.378092
Gdap2	ENSMUSG00000027865	33.9904	-0.933771	0.664298	-1.40565	0.159828	0.549972
Tbrg4	ENSMUSG00000000384	56.7979	-0.933651	0.522563	-1.78668	0.0739896	0.372554
Tnfaip3	ENSMUSG00000019850	13.7392	-0.93229	0.710322	-1.31249	0.189355	0.592248
Rps27	ENSMUSG00000090733	9.08615	-0.93219	0.702292	-1.32735	0.184392	0.586354
Ccnt1	ENSMUSG00000011960	27.0212	-0.931792	0.504956	-1.84529	0.0649949	0.347186
Epb41l4b	ENSMUSG00000028434	266.162	-0.93163	0.432382	-2.15464	0.0311897	0.232517
Myo18a	ENSMUSG00000000631	235.235	-0.931616	0.300213	-3.10318	0.0019145	0.0352934
Hid1	ENSMUSG00000034586	485.852	-0.93067	0.469188	-1.98357	0.0473033	0.291998
4930525G20Rik	ENSMUSG00000097276	3.78086	-0.930478	0.719361	-1.29348	0.195845	NA
Pde4a	ENSMUSG00000032177	76.9123	-0.930357	0.334893	-2.77807	0.00546827	0.0755534
Trpv2	ENSMUSG00000018507	7.0941	-0.93016	0.684853	-1.35819	0.174403	0.571847
Senp2	ENSMUSG00000022855	59.327	-0.930066	0.36462	-2.55078	0.0107482	0.11973
Bok	ENSMUSG00000026278	72.2524	-0.930019	0.376213	-2.47205	0.0134339	0.13882
Nfyb	ENSMUSG00000020248	29.4732	-0.929282	0.442258	-2.10122	0.0356213	0.250696
Gramd4	ENSMUSG00000035900	41.1361	-0.928863	0.628485	-1.47794	0.139423	0.518182
Snapc2	ENSMUSG00000011837	38.509	-0.927929	0.555935	-1.66913	0.0950915	0.425248
Grk4	ENSMUSG00000052783	17.7419	-0.927882	0.717589	-1.29306	0.195992	0.601497
Crbn	ENSMUSG00000005362	45.6433	-0.927814	0.390547	-2.37568	0.0175168	0.165161
Dcaf11	ENSMUSG00000022214	250.255	-0.927154	0.22145	-4.18674	2.82985e-05	0.00143803
Ate1	ENSMUSG00000030850	47.7272	-0.927087	0.476291	-1.94647	0.051598	0.307043
Myo16	ENSMUSG00000039057	55.4364	-0.9262	0.439341	-2.10816	0.0350173	0.248102
Stard10	ENSMUSG00000030688	804.252	-0.924703	0.242767	-3.80901	0.000139525	0.00502791
Sc5d	ENSMUSG00000032018	59.5734	-0.923926	0.344405	-2.68268	0.00730356	0.0909126
Trim44	ENSMUSG00000027189	219.264	-0.923475	0.293793	-3.14329	0.00167061	0.0321515
Krt28	ENSMUSG00000055937	1.30143	-0.922774	0.625924	-1.47426	0.140412	NA
Ccdc61	ENSMUSG00000074358	16.7979	-0.922156	0.56544	-1.63086	0.102919	0.44176
mt-Co2	ENSMUSG00000064354	5216.52	-0.920001	0.533312	-1.72507	0.0845148	0.399964
Nepro	ENSMUSG00000036208	24.7162	-0.919922	0.642522	-1.43174	0.152219	0.538752
Epm2aip1	ENSMUSG00000046785	48.3082	-0.919863	0.563724	-1.63176	0.10273	0.441551
Atp13a3	ENSMUSG00000022533	131.404	-0.919654	0.558006	-1.64811	0.0993303	0.432901
Slco4a1	ENSMUSG00000038963	11.3356	-0.919629	0.65788	-1.39787	0.162153	0.554598
Nudt12	ENSMUSG00000024228	10.3967	-0.918616	0.618597	-1.485	0.137544	0.515323
1700028J19Rik	ENSMUSG00000038782	30.5667	-0.918501	0.412313	-2.22768	0.025902	0.209559
Stamos	ENSMUSG00000086657	3.94603	-0.918431	0.694142	-1.32312	0.185796	NA
Gak	ENSMUSG00000062234	187.351	-0.918354	0.378756	-2.42466	0.0153229	0.150738
Dcbld2	ENSMUSG00000035107	12.0913	-0.918327	0.639916	-1.43507	0.151266	0.538459
Wdr48	ENSMUSG00000032512	51.17	-0.918059	0.330739	-2.77578	0.00550697	0.0758564
Fbxo31	ENSMUSG00000052934	205.956	-0.916733	0.291137	-3.1488	0.00163943	0.0318224
Mecom	ENSMUSG00000027684	32.5138	-0.916625	0.493278	-1.85823	0.0631361	0.342786
Nr5a2	ENSMUSG00000026398	116.536	-0.916591	0.385509	-2.37761	0.0174251	0.164641
Fam63a	ENSMUSG00000038712	216.047	-0.916591	0.249221	-3.67782	0.000235231	0.00749206
Myo5c	ENSMUSG00000033590	207.832	-0.915787	0.435365	-2.10349	0.0354229	0.250192
D930020B18Rik	ENSMUSG00000047642	3.99965	-0.915569	0.72559	-1.26183	0.207011	NA
Dpyd	ENSMUSG00000033308	10.8296	-0.91518	0.69033	-1.32571	0.184934	0.587211
Sfxn2	ENSMUSG00000025036	107.582	-0.915057	0.301422	-3.03581	0.00239893	0.0418903
Ercc4	ENSMUSG00000022545	15.2482	-0.914988	0.584145	-1.56637	0.117262	0.475637
Gm15635	ENSMUSG00000085095	9.36312	-0.914975	0.677573	-1.35037	0.176897	0.574449
Gm20621	ENSMUSG00000093394	2.00254	-0.913988	0.689994	-1.32463	0.185293	NA
Slc4a8	ENSMUSG00000023032	12.3228	-0.91381	0.71404	-1.27977	0.200624	0.608284
Gm45090	ENSMUSG00000108845	14.6311	-0.911355	0.706704	-1.28958	0.197195	0.602851
9430038I01Rik	ENSMUSG00000040139	7.04491	-0.911194	0.633844	-1.43757	0.150557	0.536719
Stau2	ENSMUSG00000025920	56.3349	-0.910907	0.67843	-1.34267	0.179379	0.578153
Nxt2	ENSMUSG00000042271	15.125	-0.910524	0.616097	-1.47789	0.139437	0.518182
Gm9949	ENSMUSG00000054589	4.52982	-0.910225	0.679764	-1.33903	0.180561	0.580395
Cdc42bpg	ENSMUSG00000024769	112.467	-0.909318	0.438234	-2.07496	0.0379904	0.259833
Cdc42bpg	ENSMUSG00000107268	112.467	-0.909318	0.438234	-2.07496	0.0379904	0.259833
Fbxo28	ENSMUSG00000047539	47.1569	-0.909025	0.491294	-1.85027	0.064275	0.345296
Dnajc12	ENSMUSG00000036764	36.8616	-0.908051	0.427498	-2.12411	0.0336613	0.242412
Tnip2	ENSMUSG00000059866	27.8311	-0.90574	0.645165	-1.40389	0.160352	0.551496
Prps2	ENSMUSG00000025742	75.1051	-0.905098	0.352525	-2.56747	0.0102443	0.11554
Atg4a	ENSMUSG00000079418	31.6254	-0.904989	0.459486	-1.96957	0.0488877	0.296951
Dcun1d2	ENSMUSG00000038506	26.2013	-0.904959	0.482136	-1.87698	0.0605212	0.334903
Krt27	ENSMUSG00000017588	1.95592	-0.903345	0.705398	-1.28062	0.200329	NA
Zfp169	ENSMUSG00000050954	17.0384	-0.902761	0.725354	-1.24458	0.213286	0.627057
Mcu	ENSMUSG00000009647	23.3248	-0.902569	0.445949	-2.02393	0.0429773	0.277984
Agtpbp1	ENSMUSG00000021557	170.589	-0.902425	0.33087	-2.72743	0.00638296	0.0837563
Gm5809	ENSMUSG00000043870	67.8511	-0.902365	0.561587	-1.60681	0.108096	0.455054
Smtnl2	ENSMUSG00000045667	33.8517	-0.90213	0.546117	-1.6519	0.0985549	0.431492
Bmpr1b	ENSMUSG00000052430	16.6758	-0.901723	0.544345	-1.65653	0.0976146	0.429506
Lats1	ENSMUSG00000040021	64.6634	-0.901694	0.33477	-2.69347	0.00707116	0.0892115
1810019D21Rik	ENSMUSG00000086390	44.6146	-0.900726	0.53337	-1.68875	0.0912682	0.415825
Chd6	ENSMUSG00000057133	65.4202	-0.900046	0.441615	-2.03808	0.0415421	0.273083
Gm44787	ENSMUSG00000108822	3.62328	-0.898228	0.705567	-1.27306	0.202998	NA
Calr4	ENSMUSG00000028558	1.45261	-0.897693	0.660249	-1.35963	0.173948	NA
Eif3s6-ps1	ENSMUSG00000081629	17.3486	-0.897499	0.577744	-1.55345	0.120315	0.481117
Plod1	ENSMUSG00000019055	82.908	-0.896405	0.316372	-2.83339	0.00460576	0.0670795
Pex5	ENSMUSG00000005069	98.0954	-0.895544	0.368898	-2.42762	0.0151983	0.150382
Dbr1	ENSMUSG00000032469	13.7731	-0.895471	0.595341	-1.50413	0.132547	0.505553
Notum	ENSMUSG00000042988	2.25668	-0.895344	0.723592	-1.23736	0.215953	NA
Vps54	ENSMUSG00000020128	61.7986	-0.895128	0.42061	-2.12817	0.0333232	0.241536
Dmxl2	ENSMUSG00000041268	69.4398	-0.895038	0.59052	-1.51568	0.129601	0.499126
Plekha8	ENSMUSG00000005225	17.6173	-0.894548	0.618738	-1.44576	0.148244	0.534045
Klk1b12-ps	ENSMUSG00000108539	1.35402	-0.894464	0.682392	-1.31078	0.189933	NA
Ubqln4	ENSMUSG00000008604	116.282	-0.894446	0.258934	-3.45434	0.000551637	0.0143383
RP23-158C15.7	ENSMUSG00000111064	5.58959	-0.894087	0.712916	-1.25413	0.209796	0.622514
Mturn	ENSMUSG00000038065	87.4396	-0.893848	0.446086	-2.00376	0.0450959	0.28427
Fastkd3	ENSMUSG00000021532	7.50786	-0.892802	0.615987	-1.44939	0.14723	0.532585
1600012H06Rik	ENSMUSG00000050088	47.0234	-0.892192	0.343518	-2.59722	0.0093982	0.108339
Cdc73	ENSMUSG00000026361	40.4601	-0.891884	0.522924	-1.70557	0.0880882	0.409026
Grpr	ENSMUSG00000031364	4.25271	-0.889452	0.701443	-1.26803	0.204786	0.615266
Spdef	ENSMUSG00000024215	72.0711	-0.887534	0.332229	-2.67146	0.00755232	0.0931048
Sgpp1	ENSMUSG00000021054	98.1256	-0.887466	0.313809	-2.82805	0.00468329	0.0676708
Fam83f	ENSMUSG00000022408	54.3625	-0.886925	0.378187	-2.3452	0.0190168	0.174338
Smad1	ENSMUSG00000031681	18.1668	-0.88632	0.560788	-1.58049	0.113994	0.467746
Mapk1ip1l	ENSMUSG00000021840	61.0845	-0.885079	0.326749	-2.70875	0.00675382	0.0868586
AU040320	ENSMUSG00000028830	145.752	-0.882764	0.349778	-2.52378	0.01161	0.126323
Gm37515	ENSMUSG00000104377	6.53804	-0.882562	0.632622	-1.39509	0.16299	0.555779
Ubr2	ENSMUSG00000023977	114.497	-0.882366	0.299393	-2.94718	0.00320681	0.0516747
B4galnt1	ENSMUSG00000006731	178.663	-0.881565	0.224496	-3.92686	8.6061e-05	0.00344447
Gm14928	ENSMUSG00000082718	18.4989	-0.880601	0.708031	-1.24373	0.213598	0.627171
Ythdc1	ENSMUSG00000035851	39.6302	-0.880145	0.412506	-2.13365	0.0328714	0.239858
Cep131	ENSMUSG00000039781	21.2538	-0.879844	0.516932	-1.70205	0.0887461	0.410537
RP23-386F15.2	ENSMUSG00000111187	3.85748	-0.879694	0.718936	-1.22361	0.221101	NA
Extl3	ENSMUSG00000021978	582.109	-0.879263	0.23724	-3.70621	0.000210381	0.00682881
Mga	ENSMUSG00000033943	52.3865	-0.879009	0.479262	-1.83409	0.0666409	0.351841
Pten	ENSMUSG00000013663	131.448	-0.878807	0.276189	-3.1819	0.00146312	0.0294534
Mbp	ENSMUSG00000041607	101.134	-0.878773	0.435311	-2.01872	0.0435159	0.279292
Plk2	ENSMUSG00000021701	258.656	-0.87874	0.321432	-2.73383	0.00626026	0.0830296
Adh5	ENSMUSG00000028138	141.481	-0.87868	0.250885	-3.50232	0.000461231	0.0124552
Gm14648	ENSMUSG00000068014	2.12159	-0.877901	0.615895	-1.42541	0.154039	NA
Dmd	ENSMUSG00000045103	31.232	-0.877515	0.481765	-1.82146	0.0685371	0.356741
Gm44576	ENSMUSG00000109310	6.55515	-0.876947	0.64701	-1.35538	0.175295	0.572833
Gfi1	ENSMUSG00000029275	34.3635	-0.876668	0.458668	-1.91133	0.0559618	0.320511
Stx18	ENSMUSG00000029125	86.2578	-0.876224	0.39638	-2.21057	0.0270658	0.214403
Asun	ENSMUSG00000040250	26.6	-0.875985	0.467181	-1.87504	0.0607868	0.334988
Auh	ENSMUSG00000021460	72.9085	-0.875308	0.365737	-2.39327	0.016699	0.160008
Urod	ENSMUSG00000028684	144.497	-0.875138	0.30043	-2.91295	0.00358038	0.0560306
Ulk1	ENSMUSG00000029512	135.152	-0.875061	0.54245	-1.61316	0.106709	0.451317
Wdr12	ENSMUSG00000026019	35.1535	-0.874762	0.619225	-1.41267	0.157752	0.546466
Gm14421	ENSMUSG00000083111	3.65131	-0.874349	0.705707	-1.23897	0.215357	NA
Slc2a1	ENSMUSG00000028645	32.3311	-0.874288	0.647136	-1.35101	0.176692	0.574449
Dym	ENSMUSG00000035765	210.015	-0.874225	0.311885	-2.80304	0.00506235	0.0715479
Gm4767	ENSMUSG00000094076	3.8427	-0.873937	0.711464	-1.22836	0.21931	NA
Zc3h7a	ENSMUSG00000037965	58.3927	-0.873343	0.563369	-1.55022	0.12109	0.482085
Hdac8	ENSMUSG00000067567	12.0823	-0.873337	0.619081	-1.4107	0.158333	0.546922
Snx30	ENSMUSG00000028385	27.253	-0.873001	0.537212	-1.62506	0.10415	0.444934
Gm16551	ENSMUSG00000066477	12.2491	-0.872927	0.572347	-1.52517	0.127216	0.494811
Jmy	ENSMUSG00000021690	44.8588	-0.872201	0.365038	-2.38935	0.0168784	0.161045
Zbtb49	ENSMUSG00000029127	15.6508	-0.871976	0.687065	-1.26913	0.204394	0.615042
BC065397	ENSMUSG00000087368	3.29873	-0.871925	0.701655	-1.24267	0.21399	NA
Gm15401	ENSMUSG00000072999	3.24105	-0.871379	0.70191	-1.24144	0.214443	NA
Ap5m1	ENSMUSG00000036291	21.2131	-0.871223	0.451236	-1.93075	0.0535142	0.313944
Dvl3	ENSMUSG00000003233	69.461	-0.871069	0.344321	-2.52982	0.0114121	0.124972
Jmjd1c	ENSMUSG00000037876	48.8647	-0.870488	0.456155	-1.90832	0.0563502	0.321108
Smek1	ENSMUSG00000041846	32.2445	-0.870016	0.396914	-2.19195	0.0283832	0.220185
Tusc1	ENSMUSG00000054000	10.5386	-0.867776	0.563976	-1.53868	0.123883	0.487406
Gm11965	ENSMUSG00000081691	2.60204	-0.867099	0.725574	-1.19505	0.232067	NA
Atxn1	ENSMUSG00000046876	22.1575	-0.866378	0.444482	-1.94918	0.0512735	0.305659
Ccdc88a	ENSMUSG00000032740	7.80828	-0.865951	0.724163	-1.1958	0.231776	0.651895
Cited2	ENSMUSG00000039910	111.229	-0.865768	0.300564	-2.88048	0.00397075	0.0603981
Gm5566	ENSMUSG00000080002	9.31476	-0.865601	0.611901	-1.41461	NA	NA
Plcl2	ENSMUSG00000038910	48.5286	-0.865407	0.375617	-2.30396	0.021225	0.185807
Cyp4v3	ENSMUSG00000079057	38.5377	-0.865134	0.439207	-1.96976	0.0488657	0.296951
Gm43960	ENSMUSG00000108249	4.10388	-0.865095	0.7218	-1.19852	0.230713	0.65106
mt-Atp6	ENSMUSG00000064357	2938.4	-0.864955	0.385617	-2.24304	0.0248944	0.204459
Fam134a	ENSMUSG00000049339	211.815	-0.864774	0.338553	-2.55433	0.0106393	0.118615
Mtfp1	ENSMUSG00000004748	22.6798	-0.864616	0.634431	-1.36282	0.172939	0.569926
Cdkl1	ENSMUSG00000020990	6.36322	-0.864531	0.652302	-1.32535	0.185053	0.587211
Pik3c3	ENSMUSG00000033628	88.9453	-0.864082	0.274777	-3.14467	0.00166276	0.032046
Zfp750	ENSMUSG00000039238	27.3443	-0.863797	0.437616	-1.97387	0.0483968	0.295122
Nedd1	ENSMUSG00000019988	25.8811	-0.863682	0.640878	-1.34766	0.177769	0.575925
Cenpv	ENSMUSG00000018509	42.1243	-0.863464	0.464802	-1.8577	0.0632112	0.342786
Zbtb44	ENSMUSG00000047412	50.6032	-0.862592	0.364727	-2.36504	0.0180283	0.168
Pgf	ENSMUSG00000004791	10.0918	-0.862448	0.60244	-1.43159	0.152261	0.538752
Gm13378	ENSMUSG00000084071	3.96482	-0.861716	0.698139	-1.2343	0.21709	NA
Capn7	ENSMUSG00000021893	61.0818	-0.861482	0.320312	-2.68951	0.00715562	0.0898126
Git1	ENSMUSG00000011877	147.382	-0.861186	0.327198	-2.63201	0.00848824	0.101303
mt-Tw	ENSMUSG00000064346	3.93155	-0.860097	0.712378	-1.20736	0.227293	NA
Zkscan14	ENSMUSG00000029627	16.0907	-0.859905	0.537905	-1.59862	0.109905	0.458444
Zfp160	ENSMUSG00000067942	10.4896	-0.85883	0.600519	-1.43015	0.152675	0.539164
Arhgap44	ENSMUSG00000033389	38.4115	-0.858631	0.440353	-1.94987	0.0511916	0.305573
Rbm6	ENSMUSG00000032582	56.4531	-0.858317	0.599065	-1.43276	0.151926	0.538459
Gm44641	ENSMUSG00000108378	2.64343	-0.858276	0.723451	-1.18636	0.235479	NA
Mctp2	ENSMUSG00000032776	36.8137	-0.858013	0.706414	-1.2146	0.224517	0.641098
Pdx1	ENSMUSG00000029644	23.2808	-0.857492	0.461917	-1.85637	0.0634002	0.343536
Tjp1	ENSMUSG00000030516	95.5294	-0.857184	0.556855	-1.53933	0.123723	0.487406
Dcun1d4	ENSMUSG00000051674	17.8187	-0.857057	0.511528	-1.67549	0.0938391	0.421915
Gna14	ENSMUSG00000024697	53.7455	-0.856999	0.329568	-2.60037	0.00931229	0.107623
Reps2	ENSMUSG00000040855	36.4085	-0.856752	0.586526	-1.46072	0.144092	0.52739
Hipk2	ENSMUSG00000061436	49.8802	-0.85675	0.427196	-2.00552	0.0449074	0.283661
Cnppd1	ENSMUSG00000033159	139.142	-0.856625	0.366136	-2.33963	0.0193026	0.175888
Ntf5	ENSMUSG00000074121	1.48205	-0.855237	0.685144	-1.24826	0.211936	NA
RP23-359B23.13	ENSMUSG00000111184	3.64207	-0.855002	0.704801	-1.21311	0.225087	NA
Rab14	ENSMUSG00000026878	155.88	-0.854814	0.398407	-2.14558	0.0319066	0.235532
Itgb1bp1	ENSMUSG00000062352	72.8902	-0.854593	0.34701	-2.46273	0.0137883	0.141192
Rpgr	ENSMUSG00000031174	3.78334	-0.854577	0.720229	-1.18654	0.235411	NA
Scaf1	ENSMUSG00000038406	168.772	-0.854322	0.682984	-1.25087	0.210983	0.624346
Gm9449	ENSMUSG00000108892	1.04418	-0.854105	0.612956	-1.39342	0.163493	NA
Narfl	ENSMUSG00000002280	54.5961	-0.854053	0.591053	-1.44497	0.148467	0.534045
Sgsm3	ENSMUSG00000042303	109.892	-0.853872	0.406646	-2.09979	0.0357471	0.250895
Tmprss4	ENSMUSG00000032091	5.09746	-0.853868	0.683734	-1.24883	0.211727	0.625181
Olfr804	ENSMUSG00000095401	1.81378	-0.85329	0.691077	-1.23472	0.216933	NA
Slc22a23	ENSMUSG00000038267	56.8296	-0.853196	0.529873	-1.61019	0.107356	0.453067
AC119928.1	ENSMUSG00000110820	3.94164	-0.852848	0.711339	-1.19893	0.230554	NA
Ssbp3	ENSMUSG00000061887	153.416	-0.851899	0.321851	-2.64687	0.00812398	0.0985703
2310069G16Rik	ENSMUSG00000097102	1.47964	-0.851636	0.708	-1.20288	0.229025	NA
Dennd3	ENSMUSG00000036661	50.2527	-0.850539	0.647005	-1.31458	0.188651	0.591947
Pkdrej	ENSMUSG00000052496	4.3675	-0.849708	0.682886	-1.24429	0.213393	0.627099
Bdp1	ENSMUSG00000049658	28.273	-0.849181	0.624659	-1.35943	0.17401	0.571385
Gm15545	ENSMUSG00000087138	16.868	-0.848982	0.528002	-1.60791	0.107854	0.454319
Rab8a	ENSMUSG00000003037	158.788	-0.848944	0.266143	-3.18981	0.00142368	0.0288906
Tmem214	ENSMUSG00000038828	332.315	-0.848077	0.22596	-3.75322	0.000174575	0.00590682
Rnf170	ENSMUSG00000013878	21.8593	-0.847768	0.545924	-1.5529	0.120446	0.481152
Nudt8	ENSMUSG00000024869	1.98237	-0.847701	0.701193	-1.20894	0.226686	NA
Fxr2	ENSMUSG00000018765	87.8165	-0.847593	0.431119	-1.96603	0.0492949	0.298719
Tbc1d20	ENSMUSG00000027465	179.161	-0.847559	0.417748	-2.02888	0.0424709	0.276636
Gm16630	ENSMUSG00000097434	1.73272	-0.847163	0.645145	-1.31314	0.189137	NA
Foxn2	ENSMUSG00000034998	13.3495	-0.846673	0.595059	-1.42284	0.154783	0.543759
Pigg	ENSMUSG00000029263	18.8403	-0.846422	0.500143	-1.69236	0.0905777	0.414902
Parp11	ENSMUSG00000037997	16.0668	-0.845768	0.677614	-1.24816	0.211974	0.62564
Heg1	ENSMUSG00000075254	121.082	-0.845607	0.652041	-1.29686	0.194679	0.598822
Selp	ENSMUSG00000026580	32.1712	-0.844567	0.724506	-1.16571	0.24373	0.662141
Tgtp1	ENSMUSG00000078922	28.5234	-0.844377	0.474297	-1.78027	0.0750319	0.375727
AC155839.1	ENSMUSG00000105902	1.01254	-0.844065	0.610896	-1.38168	0.167069	NA
Ppt2	ENSMUSG00000015474	91.0859	-0.843904	0.426159	-1.98026	0.0476748	0.293091
Sec61a2	ENSMUSG00000025816	9.45289	-0.843139	0.587985	-1.43395	0.151588	0.538459
Asf1a	ENSMUSG00000019857	30.7403	-0.843108	0.397472	-2.12118	0.0339069	0.243154
Gabbr2	ENSMUSG00000039809	1.62578	-0.842994	0.673413	-1.25182	0.210634	NA
Klk1b21	ENSMUSG00000066516	2.764	-0.842969	0.722688	-1.16644	0.243438	NA
Serpinb1a	ENSMUSG00000044734	568.029	-0.842598	0.252933	-3.33131	0.00086438	0.0200135
Exosc7	ENSMUSG00000025785	36.3194	-0.841804	0.414842	-2.02921	0.0424365	0.276636
Robo2	ENSMUSG00000052516	7.81433	-0.841754	0.723758	-1.16303	0.244816	0.662141
Zfp408	ENSMUSG00000075040	11.1586	-0.841724	0.705573	-1.19297	0.232883	0.653111
Gtf2h4	ENSMUSG00000001524	18.6734	-0.841512	0.595578	-1.41293	0.157675	0.546447
Cep350	ENSMUSG00000033671	55.7898	-0.841449	0.609162	-1.38132	0.16718	0.561461
Acin1	ENSMUSG00000022185	108.775	-0.841111	0.313574	-2.68234	0.00731099	0.0909217
Dtnbos	ENSMUSG00000092286	1.95231	-0.841021	0.701119	-1.19954	0.230318	NA
Zfp354b	ENSMUSG00000020335	3.63195	-0.840794	0.722991	-1.16294	0.244854	NA
Arid1b	ENSMUSG00000069729	90.8547	-0.840377	0.607493	-1.38335	0.166557	0.560478
Xbp1	ENSMUSG00000020484	2559.74	-0.840254	0.214413	-3.91887	8.89659e-05	0.00355026
H3f3a-ps2	ENSMUSG00000081176	5.41647	-0.840102	0.628889	-1.33585	NA	NA
Smim3	ENSMUSG00000038059	19.6407	-0.839883	0.504786	-1.66384	0.0961442	0.426669
Ube2cbp	ENSMUSG00000032415	8.18085	-0.839477	0.622447	-1.34867	0.177443	0.575279
Zxda	ENSMUSG00000073060	9.43695	-0.839268	0.627148	-1.33823	0.180822	0.580781
Ssfa2	ENSMUSG00000027007	525.483	-0.839066	0.31204	-2.68897	0.00716727	0.0898202
Klf9	ENSMUSG00000033863	81.2557	-0.838846	0.286761	-2.92524	0.00344189	0.0544398
Stxbp6	ENSMUSG00000046314	40.6579	-0.838693	0.571932	-1.46642	0.142533	0.524373
Zfp563	ENSMUSG00000067424	8.9919	-0.837953	0.725444	-1.15509	0.248054	0.665399
Wdr92	ENSMUSG00000078970	17.1473	-0.837477	0.544433	-1.53825	0.123987	0.487609
Ell2	ENSMUSG00000001542	145.251	-0.836829	0.272105	-3.07539	0.0021023	0.0380894
Gm23045	ENSMUSG00000095878	2.92582	-0.836631	0.724889	-1.15415	0.248438	NA
Grasp	ENSMUSG00000000531	26.4344	-0.836597	0.427531	-1.95681	0.0503697	0.302933
Slc39a5	ENSMUSG00000039878	1485.94	-0.836395	0.368897	-2.26729	0.0233727	0.195633
Trappc13	ENSMUSG00000021711	37.9311	-0.836034	0.403058	-2.07423	0.038058	0.259883
Gabpa	ENSMUSG00000008976	44.5372	-0.835721	0.63883	-1.30821	0.190804	0.594286
Hdlbp	ENSMUSG00000034088	2279	-0.835379	0.29777	-2.80545	0.00502459	0.0710883
Gstp3	ENSMUSG00000058216	1.1081	-0.835132	0.665115	-1.25562	0.209254	NA
RP23-41B18.5	ENSMUSG00000097663	1.1081	-0.835132	0.665115	-1.25562	0.209254	NA
Mfap3l	ENSMUSG00000031647	4.28189	-0.834961	0.719192	-1.16097	0.245654	0.662141
Arhgef12	ENSMUSG00000059495	182.6	-0.834899	0.441581	-1.8907	0.0586642	0.328229
Bend7	ENSMUSG00000048186	16.4789	-0.834693	0.498824	-1.67332	0.0942644	0.423363
Shf	ENSMUSG00000033256	5.40629	-0.834502	0.724644	-1.1516	0.249485	0.666853
Nat8	ENSMUSG00000030004	57.6264	-0.834399	0.447599	-1.86416	0.0622986	0.340422
Gm16754	ENSMUSG00000097439	3.5872	-0.834038	0.645215	-1.29265	0.196132	NA
Sh2d4a	ENSMUSG00000053886	114.414	-0.833992	0.254259	-3.28009	0.00103775	0.0224923
Ralgps2	ENSMUSG00000026594	50.1593	-0.833844	0.439073	-1.8991	0.0575512	0.324275
Rmnd5a	ENSMUSG00000002222	116.389	-0.833815	0.295463	-2.82207	0.00477154	0.0686536
Yme1l1	ENSMUSG00000026775	99.9057	-0.833586	0.408082	-2.04269	0.0410827	0.27151
Rab43	ENSMUSG00000030055	161.233	-0.833519	0.53823	-1.54863	0.12147	0.483211
Ccdc136	ENSMUSG00000029769	6.12718	-0.833136	0.72503	-1.1491	0.250513	0.668428
Esyt3	ENSMUSG00000037681	3.91596	-0.832329	0.713668	-1.16627	0.243506	NA
Usp14	ENSMUSG00000047879	27.4989	-0.832151	0.509443	-1.63345	0.102374	0.441186
Slc25a26	ENSMUSG00000045100	19.5319	-0.831925	0.48209	-1.72566	0.0844081	0.399598
Irf6	ENSMUSG00000026638	137.696	-0.831806	0.387338	-2.14749	0.031754	0.235174
Gm10145	ENSMUSG00000064208	27.0467	-0.831465	0.469484	-1.77102	0.0765577	0.379655
Coq4	ENSMUSG00000026798	42.4447	-0.831193	0.700292	-1.18692	0.235258	0.654496
Bco1	ENSMUSG00000031845	1.83353	-0.830563	0.719703	-1.15404	0.248485	NA
Zfp935	ENSMUSG00000055228	3.29375	-0.830211	0.717176	-1.15761	0.247023	NA
Foxa2	ENSMUSG00000037025	99.2868	-0.829758	0.285729	-2.904	0.00368424	0.0571288
Zdhhc3	ENSMUSG00000025786	158.475	-0.829702	0.280893	-2.9538	0.00313885	0.0510646
Nsun5	ENSMUSG00000000916	23.005	-0.829489	0.463518	-1.78955	0.0735263	0.370995
Arfgef3	ENSMUSG00000019852	105.453	-0.829366	0.340646	-2.43469	0.0149046	0.148553
Gpc1	ENSMUSG00000034220	97.7235	-0.828772	0.461262	-1.79675	0.0723752	0.367739
Upp2	ENSMUSG00000026839	11.5524	-0.828631	0.604182	-1.37149	0.170222	0.565932
Slc31a2	ENSMUSG00000066152	93.7104	-0.827519	0.353028	-2.34406	0.0190752	0.174519
Ccdc146	ENSMUSG00000064280	13.015	-0.82751	0.725591	-1.14046	0.254094	0.672492
Alkbh4	ENSMUSG00000039754	16.9482	-0.827298	0.618797	-1.33695	0.18124	0.581309
Amigo3	ENSMUSG00000032593	7.99157	-0.82721	0.61693	-1.34085	0.17997	0.579114
Tpt1-ps2	ENSMUSG00000081428	1.91397	-0.826956	0.723028	-1.14374	0.252732	NA
Echdc2	ENSMUSG00000028601	131.519	-0.826265	0.272014	-3.03759	0.0023848	0.0417728
Rap1a	ENSMUSG00000068798	75.0626	-0.826254	0.303734	-2.72032	0.00652184	0.0849216
Gm37421	ENSMUSG00000104434	22.8825	-0.825602	0.573697	-1.43909	0.150125	0.535461
Lrrn1	ENSMUSG00000034648	91.6118	-0.825461	0.296679	-2.78234	0.00539686	0.0751793
Pde4d	ENSMUSG00000021699	10.5412	-0.825297	0.621928	-1.327	0.184509	0.586419
Gm45083	ENSMUSG00000107785	2.89038	-0.824975	0.722498	-1.14184	0.253522	NA
Phkb	ENSMUSG00000036879	59.4478	-0.824613	0.439553	-1.87603	0.0606513	0.334928
2810030D12Rik	ENSMUSG00000099338	2.1102	-0.824603	0.725251	-1.13699	0.255543	NA
Scly	ENSMUSG00000026307	55.7631	-0.824373	0.584028	-1.41153	0.158088	0.546594
Ttyh1	ENSMUSG00000030428	205.961	-0.823961	0.429082	-1.92029	0.0548215	0.317058
Adck5	ENSMUSG00000022550	34.6104	-0.823713	0.581014	-1.41772	0.156274	0.545351
Zbtb25	ENSMUSG00000056459	4.67331	-0.823435	0.724318	-1.13684	0.255605	0.674061
Gpt2	ENSMUSG00000031700	87.686	-0.823164	0.291481	-2.82407	0.00474176	0.0682975
Gmip	ENSMUSG00000036246	27.3416	-0.822849	0.477139	-1.72455	0.0846089	0.399964
Tab2	ENSMUSG00000015755	108.616	-0.822796	0.32642	-2.52067	0.0117132	0.127344
Ipo11	ENSMUSG00000042590	22.635	-0.822623	0.640347	-1.28465	0.198914	0.605669
Ralgapa2	ENSMUSG00000037110	76.1236	-0.821831	0.424076	-1.93793	0.0526316	0.310751
Erc2	ENSMUSG00000040640	17.2004	-0.821737	0.540322	-1.52083	0.128303	0.495877
Amer1	ENSMUSG00000050332	27.744	-0.821151	0.415104	-1.97818	0.0479083	0.293556
Cpt2	ENSMUSG00000028607	70.4602	-0.820914	0.431737	-1.90142	0.0572471	0.323866
Zkscan7	ENSMUSG00000063488	21.7782	-0.820422	0.596996	-1.37425	0.169364	0.564323
Edem3	ENSMUSG00000043019	203.929	-0.819946	0.228957	-3.58122	0.000341997	0.009915
Ube3a	ENSMUSG00000025326	40.833	-0.819874	0.530027	-1.54685	0.121899	0.483441
Ufl1	ENSMUSG00000040359	81.3314	-0.818841	0.378772	-2.16183	0.0306311	0.230124
RP24-553E23.6	ENSMUSG00000111824	2.36397	-0.818239	0.603514	-1.35579	0.175165	NA
Tcea3	ENSMUSG00000001604	182.894	-0.818217	0.318858	-2.56608	0.0102855	0.115716
CAAA01070179.1	ENSMUSG00000110777	56.0842	-0.818012	0.399593	-2.04711	0.0406472	0.269419
Dph7	ENSMUSG00000026975	12.7961	-0.817002	0.583535	-1.40009	0.161486	0.553292
Slc25a46	ENSMUSG00000024259	57.8932	-0.816674	0.356142	-2.29312	0.0218413	0.187742
Hpn	ENSMUSG00000001249	224.776	-0.816204	0.21532	-3.79066	0.000150245	0.00533646
Cacna2d2	ENSMUSG00000010066	3.19983	-0.815968	0.725575	-1.12458	0.260767	NA
Cyp7b1	ENSMUSG00000039519	6.1255	-0.815889	0.665691	-1.22563	0.220339	0.635976
Phactr4	ENSMUSG00000066043	52.3219	-0.815782	0.495195	-1.64739	0.099477	0.433153
Atf1	ENSMUSG00000023027	57.6166	-0.815446	0.482861	-1.68878	0.0912617	0.415825
AI662270	ENSMUSG00000087107	14.0532	-0.814836	0.725565	-1.12304	0.261422	0.677805
Casp9	ENSMUSG00000028914	467.511	-0.814121	0.290647	-2.80106	0.00509349	0.0719131
Alg10b	ENSMUSG00000075470	26.8305	-0.814072	0.453607	-1.79467	0.0727069	0.36823
Gm16062	ENSMUSG00000087249	1.82221	-0.813917	0.723754	-1.12458	0.260769	NA
Arhgap32	ENSMUSG00000041444	53.7939	-0.813841	0.597074	-1.36305	0.172867	0.569926
Ammecr1l	ENSMUSG00000041915	46.0779	-0.813805	0.361904	-2.24868	0.0245329	0.202595
Arhgef26	ENSMUSG00000036885	57.6139	-0.813787	0.47149	-1.72599	0.0843493	0.399556
Ocstamp	ENSMUSG00000027670	1.43085	-0.81371	0.690088	-1.17914	0.238343	NA
Fam13b	ENSMUSG00000036501	32.0267	-0.813661	0.47452	-1.71471	0.0863993	0.404509
Itgax	ENSMUSG00000030789	24.2741	-0.812771	0.72543	-1.1204	0.262544	0.679549
Phf20	ENSMUSG00000038116	32.4581	-0.812511	0.467795	-1.7369	0.0824055	0.394562
Pparg	ENSMUSG00000000440	66.0813	-0.812269	0.722009	-1.12501	0.260584	0.676801
Eif2ak4	ENSMUSG00000005102	35.1918	-0.812192	0.407558	-1.99283	0.0462805	0.288356
Crebbp	ENSMUSG00000022521	36.2738	-0.811789	0.554833	-1.46312	0.143434	0.526288
Sppl3	ENSMUSG00000029550	56.3891	-0.811708	0.346207	-2.34457	0.0190488	0.174514
Azin1	ENSMUSG00000037458	181.759	-0.810951	0.279953	-2.89673	0.00377069	0.0580054
Amy1	ENSMUSG00000074264	2096.21	-0.810647	0.322435	-2.51414	0.0119322	0.128591
Mxd1	ENSMUSG00000001156	25.5332	-0.810505	0.643366	-1.25979	0.207745	0.61922
Aldh6a1	ENSMUSG00000021238	224.181	-0.809198	0.261231	-3.09763	0.00195074	0.0359127
Igsf5	ENSMUSG00000000159	37.6889	-0.80821	0.539599	-1.4978	0.134186	0.509025
Yes1	ENSMUSG00000014932	13.2331	-0.807867	0.604751	-1.33587	0.181593	0.581646
Stard7	ENSMUSG00000027367	191.994	-0.806685	0.353134	-2.28436	0.0223502	0.18953
Tdp2	ENSMUSG00000035958	20.8207	-0.806409	0.57173	-1.41047	0.1584	0.546922
E330023G01Rik	ENSMUSG00000102013	7.21582	-0.805793	0.663996	-1.21355	0.224919	0.641414
Lsm6	ENSMUSG00000031683	79.5661	-0.805356	0.344425	-2.33826	0.0193738	0.176419
Acadsb	ENSMUSG00000030861	272.179	-0.805307	0.314177	-2.56322	0.0103705	0.116287
Crk	ENSMUSG00000017776	97.9016	-0.805201	0.321074	-2.50784	0.0121473	0.12998
Zufsp	ENSMUSG00000039531	6.70563	-0.804463	0.654724	-1.22871	0.219182	0.634187
Dmap1	ENSMUSG00000009640	34.6905	-0.804354	0.552528	-1.45577	0.145456	0.52967
Pacsin3	ENSMUSG00000027257	72.3368	-0.804315	0.426264	-1.88689	0.059175	0.330438
Gatad2b	ENSMUSG00000042390	56.7578	-0.804192	0.503067	-1.59858	0.109914	0.458444
Klhl15	ENSMUSG00000043929	15.59	-0.804158	0.722137	-1.11358	0.265459	0.682408
Snx15	ENSMUSG00000024787	21.2011	-0.803754	0.473735	-1.69663	0.0897664	0.413285
Zfp30	ENSMUSG00000047473	10.2417	-0.803418	0.584985	-1.3734	0.169629	0.564652
Ap4b1	ENSMUSG00000032952	26.0367	-0.803239	0.539598	-1.48859	0.136596	0.513818
Ankrd54	ENSMUSG00000033055	30.4982	-0.80322	0.519964	-1.54476	0.122404	0.484757
Adam17	ENSMUSG00000052593	50.8268	-0.802732	0.566478	-1.41706	0.156466	0.54552
Gm12178	ENSMUSG00000081952	8.90045	-0.802683	0.603852	-1.32927	0.183759	0.585679
Atp11b	ENSMUSG00000037400	53.7682	-0.802306	0.524394	-1.52997	0.126024	0.491985
Tln2	ENSMUSG00000052698	84.6731	-0.802262	0.535275	-1.49878	0.13393	0.508513
5430416O09Rik	ENSMUSG00000028475	1.87777	-0.801883	0.701577	-1.14297	0.253051	NA
Phtf2	ENSMUSG00000039987	17.5465	-0.801671	0.669844	-1.1968	0.231384	0.651839
N4bp2l2	ENSMUSG00000029655	60.1297	-0.801384	0.626702	-1.27873	0.200991	0.608989
Klhl24	ENSMUSG00000062901	70.1076	-0.80135	0.364738	-2.19706	0.0280162	0.218588
Ubqln1	ENSMUSG00000005312	162.443	-0.800942	0.243623	-3.28763	0.00101034	0.0221818
Golt1b	ENSMUSG00000030245	66.5792	-0.800881	0.546718	-1.46489	0.142952	0.524917
Mast3	ENSMUSG00000031833	78.1377	-0.800821	0.565509	-1.4161	0.156745	0.54552
Mast3	ENSMUSG00000110763	78.1377	-0.800821	0.565509	-1.4161	0.156745	0.54552
Klf8	ENSMUSG00000041649	3.05144	-0.800535	0.720574	-1.11097	0.266582	NA
Nhsl1	ENSMUSG00000039835	67.4913	-0.800283	0.718011	-1.11458	0.26503	0.68228
Kif21b	ENSMUSG00000041642	23.4948	-0.800097	0.585662	-1.36614	0.171895	0.568845
Bend3	ENSMUSG00000038214	12.5581	-0.799851	0.642151	-1.24558	0.212918	0.626648
Ssx2ip	ENSMUSG00000036825	84.253	-0.799649	0.407378	-1.96292	0.0496556	0.300235
Cbs	ENSMUSG00000024039	1294.6	-0.799607	0.368129	-2.17208	0.0298494	0.227398
Ppic	ENSMUSG00000024538	444.442	-0.798914	0.241028	-3.31461	0.000917705	0.0208477
Samd12	ENSMUSG00000058656	1.49343	-0.798767	0.606801	-1.31636	0.188054	NA
Taf5	ENSMUSG00000025049	9.57163	-0.798408	0.604733	-1.32027	0.186746	0.589524
Iqgap2	ENSMUSG00000021676	155.07	-0.797722	0.263766	-3.02435	0.00249165	0.0431759
Tcf12	ENSMUSG00000032228	61.1293	-0.797685	0.39512	-2.01884	0.0435035	0.279292
Igf1r	ENSMUSG00000005533	55.3783	-0.797546	0.391867	-2.03525	0.0418262	0.274154
Grik4	ENSMUSG00000032017	3.73625	-0.797146	0.725591	-1.09862	0.271935	NA
Cpeb3	ENSMUSG00000039652	11.9405	-0.796672	0.646454	-1.23237	0.21781	0.632139
Cpeb3	ENSMUSG00000111861	11.9405	-0.796672	0.646454	-1.23237	0.21781	0.632139
Dock9	ENSMUSG00000025558	65.5798	-0.796601	0.432975	-1.83983	0.0657928	0.34956
Tpbg	ENSMUSG00000035274	9.30405	-0.796589	0.71062	-1.12098	0.262297	0.67904
Gm13880	ENSMUSG00000081010	1.76783	-0.796585	0.599231	-1.32935	0.183734	NA
Muc4	ENSMUSG00000079620	10.1288	-0.795943	0.712835	-1.11659	0.26417	0.681527
Chordc1	ENSMUSG00000001774	33.0174	-0.795908	0.46205	-1.72256	0.0849683	0.400852
Carnmt1	ENSMUSG00000024726	25.2591	-0.795898	0.427821	-1.86035	0.0628355	0.342118
Zhx3	ENSMUSG00000035877	55.3465	-0.795183	0.462457	-1.71947	0.0855281	0.402168
Tmem5	ENSMUSG00000034620	64.1938	-0.795036	0.432112	-1.83989	0.0657851	0.34956
Plekhm2	ENSMUSG00000028917	98.2247	-0.794613	0.671902	-1.18263	0.236955	0.657457
Zfp341	ENSMUSG00000059842	6.1298	-0.794017	0.644066	-1.23282	0.217643	0.632059
Paqr5	ENSMUSG00000032278	16.4349	-0.793818	0.526795	-1.50688	0.131841	0.503892
Plekhb1	ENSMUSG00000030701	134.044	-0.793259	0.304909	-2.60163	0.00927823	0.107554
Lbh	ENSMUSG00000024063	1023.8	-0.793146	0.300244	-2.64167	0.00824987	0.0994971
Car8	ENSMUSG00000041261	64.0295	-0.792635	0.303481	-2.61181	0.00900646	0.105526
Ust	ENSMUSG00000047712	14.6884	-0.79241	0.512781	-1.54532	0.122269	0.484365
Lactb2	ENSMUSG00000025937	46.8085	-0.792329	0.537684	-1.4736	0.14059	0.520755
Gm5459	ENSMUSG00000090305	2.77583	-0.791485	0.723855	-1.09343	0.274205	NA
Golga3	ENSMUSG00000029502	85.6518	-0.791388	0.367456	-2.1537	0.0312639	0.232815
Polr2a	ENSMUSG00000005198	158.561	-0.791351	0.427528	-1.85099	0.0641708	0.345208
Repin1	ENSMUSG00000052751	21.9238	-0.791165	0.494984	-1.59837	0.109961	0.458499
Pgpep1	ENSMUSG00000056204	101.656	-0.790664	0.463449	-1.70604	0.088	0.409026
Igsf11	ENSMUSG00000022790	33.4466	-0.789631	0.437973	-1.80292	0.0714006	0.364608
Cog1	ENSMUSG00000018661	74.4467	-0.789554	0.303508	-2.60143	0.00928366	0.107554
Xk	ENSMUSG00000015342	14.7953	-0.789512	0.637148	-1.23914	0.215295	0.629557
Tmem116	ENSMUSG00000029452	48.0283	-0.789499	0.501104	-1.57552	0.115137	0.470819
Ppp1r2-ps4	ENSMUSG00000059237	8.17366	-0.789228	0.717144	-1.10051	0.271108	0.688193
Zfp451	ENSMUSG00000042197	24.2504	-0.789053	0.533644	-1.47861	0.139244	0.518182
Ndel1	ENSMUSG00000018736	78.2198	-0.789021	0.293927	-2.68441	0.00726583	0.0906547
Pcnx3	ENSMUSG00000054874	96.5819	-0.789014	0.416712	-1.89343	0.0583008	0.327276
Ppp4r2	ENSMUSG00000052144	56.054	-0.78898	0.347451	-2.27076	0.0231613	0.194704
Tmem190	ENSMUSG00000013091	1.11603	-0.788371	0.663719	-1.18781	0.234909	NA
Zfand6	ENSMUSG00000030629	83.0412	-0.788361	0.353072	-2.23286	0.0255581	0.208094
Gm17655	ENSMUSG00000090963	15.1065	-0.788134	0.695142	-1.13377	0.256889	0.675741
Ssbp2	ENSMUSG00000003992	24.4034	-0.78803	0.628405	-1.25402	0.209836	0.622514
Hmbox1	ENSMUSG00000021972	41.7557	-0.78803	0.44658	-1.76459	0.077633	0.382676
Krt4	ENSMUSG00000059668	1.19012	-0.787729	0.670857	-1.17421	0.24031	NA
Smg1	ENSMUSG00000030655	102.295	-0.786997	0.602309	-1.30663	0.191337	0.594575
Wars2	ENSMUSG00000004233	12.8737	-0.786523	0.681221	-1.15458	0.248263	0.665566
Lmtk2	ENSMUSG00000038970	63.4306	-0.786273	0.355035	-2.21463	0.0267852	0.21338
Gm43655	ENSMUSG00000104864	4.66356	-0.786109	0.71932	-1.09285	0.27446	0.692122
Tvp23b	ENSMUSG00000014177	77.9998	-0.785582	0.411139	-1.91074	0.0560377	0.320539
Cdk8	ENSMUSG00000029635	60.0428	-0.784861	0.4708	-1.66708	0.0954985	0.425599
Pddc1	ENSMUSG00000051007	57.317	-0.784655	0.31645	-2.47956	0.0131546	0.136767
Zfp449	ENSMUSG00000073176	4.78423	-0.784546	0.675768	-1.16097	0.245655	0.662141
E130308A19Rik	ENSMUSG00000045071	21.0148	-0.784195	0.527374	-1.48698	0.13702	0.513932
Tbc1d15	ENSMUSG00000020130	93.1665	-0.783908	0.303021	-2.58698	0.00968223	0.11086
Uba6	ENSMUSG00000035898	8.83097	-0.783761	0.603139	-1.29947	0.193782	0.597419
Gm29325	ENSMUSG00000099625	3.28926	-0.783678	0.720425	-1.0878	0.276683	NA
Arfgef2	ENSMUSG00000074582	96.027	-0.78365	0.372826	-2.10192	0.0355604	0.250696
Osbpl3	ENSMUSG00000029822	56.0503	-0.783387	0.401066	-1.95326	0.0507884	0.304314
Sdsl	ENSMUSG00000029596	37.8057	-0.783097	0.575007	-1.36189	0.173232	0.570361
Gm25735	ENSMUSG00000092905	3.80808	-0.782604	0.706753	-1.10732	0.268154	NA
Arhgap5	ENSMUSG00000035133	27.5877	-0.782585	0.417039	-1.87653	0.0605831	0.334903
Kcnip2	ENSMUSG00000025221	32.357	-0.782526	0.524827	-1.49102	0.135957	0.513406
Tsr1	ENSMUSG00000038335	63.176	-0.781645	0.457694	-1.70779	0.0876759	0.408091
Gcn1l1	ENSMUSG00000041638	134.541	-0.780994	0.442352	-1.76555	0.0774717	0.382649
Adh1	ENSMUSG00000074207	195.512	-0.78096	0.392614	-1.98913	0.0466868	0.289642
Raet1e	ENSMUSG00000053219	16.3066	-0.780839	0.512832	-1.5226	0.127858	0.495794
BC003331	ENSMUSG00000006010	87.0095	-0.780133	0.357242	-2.18377	0.0289792	0.222644
Pllp	ENSMUSG00000031775	13.4135	-0.779538	0.646391	-1.20598	0.227824	0.646947
Usp19	ENSMUSG00000006676	152.518	-0.778662	0.272434	-2.85816	0.00426102	0.0634616
Chdh	ENSMUSG00000015970	95.3718	-0.778476	0.336276	-2.31499	0.0206134	0.18256
Ddx20	ENSMUSG00000027905	44.4995	-0.778416	0.394937	-1.97099	0.048725	0.296458
Pdk1	ENSMUSG00000006494	157.459	-0.778072	0.393811	-1.97575	0.0481835	0.294529
Acbd5	ENSMUSG00000026781	52.4068	-0.778047	0.533308	-1.45891	0.14459	0.528219
Serac1	ENSMUSG00000015659	7.79543	-0.777713	0.673886	-1.15407	0.248471	0.665781
Styk1	ENSMUSG00000032899	3.29041	-0.777537	0.70482	-1.10317	0.269953	NA
Pxmp4	ENSMUSG00000000876	73.5266	-0.776797	0.487969	-1.5919	0.111407	0.462255
Actrt3	ENSMUSG00000037737	10.4286	-0.776776	0.576818	-1.34666	0.17809	0.576277
Gp2	ENSMUSG00000030954	77808.5	-0.776773	0.274163	-2.83325	0.00460776	0.0670795
Optn	ENSMUSG00000026672	17.2825	-0.776596	0.498128	-1.55903	0.11899	0.478557
Gm11723	ENSMUSG00000087486	1.48231	-0.776011	0.701979	-1.10546	0.268959	NA
Gm37494	ENSMUSG00000108621	78.9937	-0.775751	0.701102	-1.10647	0.268521	0.686378
Zfp511	ENSMUSG00000025470	24.635	-0.775653	0.657712	-1.17932	0.238271	0.658494
Zfp979	ENSMUSG00000066000	2.5848	-0.775392	0.710399	-1.09149	0.275058	NA
Olfr365	ENSMUSG00000059429	1.47756	-0.774583	0.70195	-1.10347	0.269822	NA
Arcn1	ENSMUSG00000032096	617.967	-0.774481	0.220536	-3.51181	0.00044507	0.0121715
Pick1	ENSMUSG00000068206	77.4873	-0.774466	0.296469	-2.6123	0.00899365	0.1055
Pkp4	ENSMUSG00000026991	128.608	-0.773011	0.445852	-1.73378	0.0829564	0.396042
Cacul1	ENSMUSG00000033417	91.5268	-0.77301	0.273129	-2.8302	0.00465185	0.0674694
Ear1	ENSMUSG00000072601	1.28008	-0.772517	0.621229	-1.24353	0.213673	NA
Dhtkd1	ENSMUSG00000025815	23.8792	-0.772339	0.671328	-1.15047	0.249952	0.667589
Rusc1	ENSMUSG00000041263	58.8594	-0.771984	0.440402	-1.75291	0.0796178	0.388301
Slc38a2	ENSMUSG00000022462	200.062	-0.771326	0.287794	-2.68013	0.00735938	0.0913559
Irf2	ENSMUSG00000031627	37.2214	-0.770965	0.462225	-1.66794	0.0953271	0.425485
Sepsecs	ENSMUSG00000029173	40.2071	-0.770517	0.500485	-1.53954	0.123672	0.487406
Rnf168	ENSMUSG00000014074	31.834	-0.770297	0.484099	-1.5912	0.111565	0.462345
Unc5a	ENSMUSG00000025876	119.936	-0.770206	0.373448	-2.06242	0.039168	0.264262
Rab1a	ENSMUSG00000020149	344.727	-0.770084	0.29787	-2.5853	0.00972938	0.111212
Necap2	ENSMUSG00000028923	137.41	-0.769928	0.529097	-1.45517	0.145621	0.529823
Rcor1	ENSMUSG00000037896	47.961	-0.768402	0.384743	-1.99718	0.0458054	0.286532
Neurl4	ENSMUSG00000047284	34.1737	-0.768392	0.548635	-1.40055	0.161348	0.553181
Zfp64	ENSMUSG00000027551	42.1801	-0.768121	0.386311	-1.98835	0.0467733	0.289913
Stradb	ENSMUSG00000026027	29.6918	-0.767935	0.433552	-1.77126	0.0765168	0.379591
Eml6	ENSMUSG00000044072	24.7057	-0.767499	0.722205	-1.06272	0.28791	0.706477
Ubxn2a	ENSMUSG00000020634	70.8068	-0.76735	0.28929	-2.65253	0.00798917	0.0974794
Rp2	ENSMUSG00000060090	23.0345	-0.766928	0.487456	-1.57333	0.115643	0.471751
Tram1	ENSMUSG00000025935	688.114	-0.766735	0.273234	-2.80614	0.00501386	0.0710105
Eva1b	ENSMUSG00000050212	31.765	-0.765788	0.444629	-1.72231	0.0850138	0.400927
Nit2	ENSMUSG00000022751	42.1409	-0.765666	0.360953	-2.12124	0.0339018	0.243154
Mfsd2b	ENSMUSG00000037336	2.97321	-0.765138	0.724122	-1.05664	0.290675	NA
Taf6l	ENSMUSG00000003680	59.9912	-0.764904	0.604661	-1.26501	0.205867	0.616839
Doc2g	ENSMUSG00000024871	1.75141	-0.764888	0.718231	-1.06496	0.286893	NA
Dnaja4	ENSMUSG00000032285	33.9284	-0.764706	0.473578	-1.61474	0.106367	0.450374
Rnf212	ENSMUSG00000055385	10.9032	-0.764547	0.691552	-1.10555	0.26892	0.68688
Larp4	ENSMUSG00000023025	64.9274	-0.76451	0.331858	-2.30373	0.021238	0.185807
Sec23ip	ENSMUSG00000055319	58.2894	-0.764436	0.513154	-1.48968	0.136308	0.513474
Suclg1	ENSMUSG00000052738	288.065	-0.7639	0.245959	-3.1058	0.00189762	0.0350298
Mxi1	ENSMUSG00000025025	100.908	-0.763777	0.266018	-2.87115	0.00408985	0.0615201
Arl8b	ENSMUSG00000030105	295.554	-0.762953	0.270677	-2.81869	0.00482207	0.0690874
RP24-89C4.5	ENSMUSG00000110803	20.6603	-0.762893	0.475296	-1.60509	0.108474	0.45608
Rdh7	ENSMUSG00000040134	1.80126	-0.762278	0.682848	-1.11632	0.264285	NA
Tfb2m	ENSMUSG00000026492	38.0299	-0.762017	0.536624	-1.42002	0.155602	0.544862
Tmem161a	ENSMUSG00000002342	46.1353	-0.761908	0.656287	-1.16094	0.245667	0.662141
Riok3	ENSMUSG00000024404	254.781	-0.761741	0.230317	-3.30736	0.000941806	0.0212417
Strbp	ENSMUSG00000026915	53.382	-0.761713	0.528671	-1.44081	0.149639	0.534802
Snapc1	ENSMUSG00000021113	11.3414	-0.761629	0.555499	-1.37107	0.170353	0.566229
Gk5	ENSMUSG00000041440	18.5314	-0.760277	0.525986	-1.44543	0.148337	0.534045
Map3k2	ENSMUSG00000024383	32.1211	-0.760149	0.445795	-1.70516	0.0881654	0.409026
Poldip3	ENSMUSG00000041815	79.8455	-0.760144	0.378873	-2.00633	0.0448213	0.283513
Maea	ENSMUSG00000079562	131.778	-0.759791	0.364679	-2.08345	0.0372099	0.256467
Gm14755	ENSMUSG00000082288	3.92096	-0.759701	0.616112	-1.23306	NA	NA
Dsp	ENSMUSG00000054889	167.817	-0.759642	0.331883	-2.28889	0.022086	0.189047
Trpc3	ENSMUSG00000027716	10.2437	-0.759585	0.670792	-1.13237	0.257478	0.676242
Col4a3bp	ENSMUSG00000021669	74.8118	-0.759228	0.2986	-2.54262	0.0110024	0.121268
Cln6	ENSMUSG00000032245	167.241	-0.758503	0.31289	-2.42419	0.0153426	0.150738
Zfp874a	ENSMUSG00000069206	24.4435	-0.7584	0.465727	-1.62842	0.103435	0.442855
Cab39	ENSMUSG00000036707	134.345	-0.757569	0.300831	-2.51826	0.0117937	0.127605
Klhl42	ENSMUSG00000040102	15.9108	-0.757567	0.54242	-1.39664	0.162521	0.555108
Kidins220	ENSMUSG00000036333	131.172	-0.757289	0.320656	-2.36169	0.0181921	0.168921
Gm5141	ENSMUSG00000091183	4.52913	-0.757085	0.677435	-1.11758	0.263748	0.681117
Rsrc1	ENSMUSG00000034544	43.1104	-0.757062	0.627106	-1.20723	0.227343	0.646258
Ggt6	ENSMUSG00000040471	6.94348	-0.756999	0.645179	-1.17332	0.240669	0.659776
Iah1	ENSMUSG00000062054	142.648	-0.756845	0.279925	-2.70375	0.00685626	0.0875709
Gm7634	ENSMUSG00000100652	2.28197	-0.756786	0.718902	-1.0527	0.292479	NA
Uso1	ENSMUSG00000029407	194.765	-0.756572	0.274785	-2.75332	0.00589945	0.0798043
4732414G09Rik	ENSMUSG00000086943	3.12272	-0.75644	0.674512	-1.12146	0.262091	NA
Slc40a1	ENSMUSG00000025993	29.0947	-0.756017	0.572458	-1.32065	0.186618	0.589358
Lin54	ENSMUSG00000035310	13.0627	-0.755905	0.590548	-1.28	0.200543	0.608175
2010300C02Rik	ENSMUSG00000026090	213.535	-0.755548	0.257527	-2.93386	0.00334779	0.0533758
Kdm4c	ENSMUSG00000028397	38.8554	-0.7555	0.514652	-1.46798	0.142109	0.523664
Entpd7	ENSMUSG00000025192	36.2922	-0.755342	0.601767	-1.25521	0.209404	0.622385
Abcd3	ENSMUSG00000028127	152.733	-0.755337	0.336493	-2.24474	0.0247851	0.204132
Cited4	ENSMUSG00000070803	53.4336	-0.755215	0.387152	-1.95069	0.0510935	0.305256
Ralgapb	ENSMUSG00000027652	80.1896	-0.755072	0.396011	-1.9067	0.05656	0.322078
Polr3g	ENSMUSG00000035834	14.4045	-0.755055	0.561481	-1.34476	0.178704	0.577436
Atat1	ENSMUSG00000024426	10.8533	-0.7549	0.573709	-1.31582	0.188233	0.591572
Slc25a14	ENSMUSG00000031105	9.18599	-0.754865	0.680642	-1.10905	0.26741	0.685096
Rnf2	ENSMUSG00000026484	26.6757	-0.754741	0.508965	-1.48289	0.138103	0.516336
Galnt7	ENSMUSG00000031608	61.6336	-0.754464	0.3445	-2.19003	0.0285221	0.221043
Mkrn2os	ENSMUSG00000068011	16.7405	-0.753707	0.574996	-1.3108	0.189924	0.593236
Gm28557	ENSMUSG00000100235	3.9103	-0.753383	0.714473	-1.05446	0.291672	NA
Cdc25a	ENSMUSG00000032477	123.397	-0.75323	0.52641	-1.43088	0.152464	0.539164
Brca1	ENSMUSG00000017146	7.57568	-0.753187	0.708401	-1.06322	0.287682	0.706477
Nov	ENSMUSG00000037362	9.81374	-0.753135	0.588031	-1.28077	0.200273	0.607947
Tmem263	ENSMUSG00000060935	21.5998	-0.752962	0.493634	-1.52535	0.127173	0.494811
1810064F22Rik	ENSMUSG00000090925	12.404	-0.752739	0.541455	-1.39022	0.164463	0.557784
Pcgf5	ENSMUSG00000024805	9.26827	-0.752557	0.661815	-1.13711	0.255492	0.674034
Shroom4	ENSMUSG00000068270	15.5309	-0.752354	0.598775	-1.25649	0.208938	0.621863
Cnot7	ENSMUSG00000031601	40.7141	-0.751919	0.405172	-1.8558	0.0634816	0.34384
Larp1	ENSMUSG00000037331	655.212	-0.7517	0.248073	-3.03015	0.00244429	0.0424636
Car10	ENSMUSG00000056158	13.2781	-0.751388	0.690928	-1.0875	0.276814	0.694814
Abcc10	ENSMUSG00000032842	32.3617	-0.751349	0.505248	-1.48709	0.136991	0.513932
Stx6	ENSMUSG00000026470	72.3865	-0.751189	0.466014	-1.61195	0.106974	0.452297
Fkbp4	ENSMUSG00000030357	484.771	-0.751188	0.216346	-3.47217	0.000516278	0.0135491
Tnpo2	ENSMUSG00000031691	91.5571	-0.750906	0.424999	-1.76684	0.0772547	0.381716
Sec24a	ENSMUSG00000036391	29.2161	-0.750093	0.430436	-1.74263	0.0813976	0.391751
Rhot1	ENSMUSG00000017686	49.6623	-0.749504	0.342645	-2.18741	0.0287128	0.221903
Ttc23	ENSMUSG00000030555	36.2175	-0.749421	0.380987	-1.96705	0.0491769	0.298271
Prdm15	ENSMUSG00000014039	42.4947	-0.748259	0.712185	-1.05065	0.293418	0.710656
Pde4c	ENSMUSG00000031842	1.02275	-0.747731	0.659346	-1.13405	0.256774	NA
Pde4c	ENSMUSG00000111773	1.02275	-0.747731	0.659346	-1.13405	0.256774	NA
Slc44a3	ENSMUSG00000039865	140.005	-0.746895	0.267394	-2.79324	0.00521826	0.0734453
Gm9892	ENSMUSG00000052825	93.6383	-0.746229	0.349368	-2.13594	0.0326844	0.239321
Xpot	ENSMUSG00000034667	216.647	-0.745516	0.272433	-2.73651	0.00620954	0.0826012
St6galnac2	ENSMUSG00000057286	171.915	-0.745232	0.336267	-2.21619	0.0266787	0.212927
Yaf2	ENSMUSG00000022634	30.8586	-0.744839	0.410031	-1.81654	0.0692873	0.358403
1600020E01Rik	ENSMUSG00000097048	10.6355	-0.744354	0.690623	-1.0778	0.281123	0.699718
Dera	ENSMUSG00000030225	28.9151	-0.74402	0.561381	-1.32534	0.185059	0.587211
Uprt	ENSMUSG00000073016	4.9097	-0.743769	0.704433	-1.05584	0.291041	0.709032
BC037034	ENSMUSG00000036948	47.5461	-0.743696	0.401538	-1.85212	0.0640085	0.345178
Gm20662	ENSMUSG00000093456	5.48421	-0.742799	0.697151	-1.06548	0.28666	0.705921
Tmem101	ENSMUSG00000020921	52.7751	-0.742748	0.717648	-1.03497	0.300681	0.717362
Gm10689	ENSMUSG00000074412	2.70236	-0.741943	0.725459	-1.02272	0.306439	NA
Rb1cc1	ENSMUSG00000025907	44.5719	-0.741607	0.555144	-1.33588	0.181588	0.581646
Bcl7a	ENSMUSG00000029438	25.5383	-0.741054	0.4157	-1.78267	0.0746407	0.374805
Mef2d	ENSMUSG00000001419	196.271	-0.740953	0.313509	-2.36342	0.0181073	0.168527
Cgref1	ENSMUSG00000029161	79.7617	-0.740556	0.308327	-2.40185	0.0163122	0.157976
Rhot2	ENSMUSG00000025733	93.3917	-0.740297	0.321908	-2.29971	0.0214644	0.186565
Mapk6	ENSMUSG00000042688	42.4964	-0.740204	0.693163	-1.06786	0.285582	0.705273
Rnf149	ENSMUSG00000048234	91.321	-0.740157	0.495027	-1.49519	0.134866	0.510565
Moap1	ENSMUSG00000096458	3.88534	-0.739486	0.710747	-1.04044	0.298138	NA
Gspt1	ENSMUSG00000062203	174.784	-0.739267	0.389822	-1.89642	0.0579045	0.325494
Plpp5	ENSMUSG00000031570	240.359	-0.73892	0.233034	-3.17086	0.00151986	0.0301899
Gm2976	ENSMUSG00000090067	1.5707	-0.738817	0.585926	-1.26094	0.207331	NA
Man1a	ENSMUSG00000003746	340.268	-0.738606	0.237737	-3.10682	0.00189113	0.0350298
A230046K03Rik	ENSMUSG00000034560	41.4575	-0.738412	0.359117	-2.05619	0.0397642	0.266957
1810010D01Rik	ENSMUSG00000109305	300.758	-0.738237	0.270962	-2.7245	0.00643983	0.0841623
Gm10038	ENSMUSG00000058281	2.38714	-0.738152	0.699666	-1.05501	0.291422	NA
Ptpn21	ENSMUSG00000021009	62.116	-0.738044	0.324238	-2.27624	0.0228318	0.19292
Snap47	ENSMUSG00000009894	91.3006	-0.737781	0.570829	-1.29247	0.196194	0.601573
Ppp1r15b	ENSMUSG00000046062	222.07	-0.73774	0.264816	-2.78586	0.00533865	0.0745026
Prpsap1	ENSMUSG00000015869	344.191	-0.737252	0.265465	-2.77721	0.00548284	0.0756777
Supt7l	ENSMUSG00000053134	17.6345	-0.736757	0.481757	-1.52931	0.126187	0.491985
Ncoa5	ENSMUSG00000039804	31.3882	-0.736677	0.502152	-1.46704	0.142365	0.524211
Ifrd1	ENSMUSG00000001627	478.809	-0.735731	0.267609	-2.74928	0.0059727	0.0804313
Olfr56	ENSMUSG00000040328	2.62794	-0.7356	0.722543	-1.01807	0.308644	NA
Kdm1a	ENSMUSG00000036940	62.082	-0.735477	0.328925	-2.236	0.0253515	0.20721
Ccdc43	ENSMUSG00000020925	27.5213	-0.734954	0.413755	-1.7763	0.0756831	0.377664
Galnt6	ENSMUSG00000037280	100.414	-0.734467	0.42131	-1.74329	0.0812825	0.391751
Sh3yl1	ENSMUSG00000020669	35.5389	-0.734394	0.386559	-1.89982	0.0574564	0.32401
Faap100	ENSMUSG00000025384	25.976	-0.734262	0.462563	-1.58738	0.112427	0.464084
Nr0b2	ENSMUSG00000037583	35.4903	-0.73417	0.393086	-1.86771	0.0618031	0.338396
Tcf24	ENSMUSG00000099032	4.41629	-0.734116	0.687168	-1.06832	0.285376	0.705021
Mpc1	ENSMUSG00000023861	116.248	-0.733888	0.268629	-2.73197	0.0062957	0.0830892
Cmpk2	ENSMUSG00000020638	39.9208	-0.733645	0.371338	-1.97568	0.0481908	0.294529
Taf13	ENSMUSG00000048100	31.8161	-0.733037	0.439735	-1.667	0.095515	0.425599
Olfr1278	ENSMUSG00000068647	7.76383	-0.733026	0.641349	-1.14294	0.253062	0.671033
Secisbp2l	ENSMUSG00000035093	54.3309	-0.732744	0.34324	-2.13479	0.0327783	0.23962
Rbpsuh-rs3	ENSMUSG00000079575	1.76182	-0.732621	0.653103	-1.12175	0.261967	NA
Snrnp48	ENSMUSG00000021431	14.0725	-0.732592	0.617091	-1.18717	0.23516	0.654496
Vars2	ENSMUSG00000038838	39.6481	-0.732574	0.527891	-1.38774	0.165217	0.55853
Asrgl1	ENSMUSG00000024654	62.2245	-0.732435	0.362317	-2.02153	0.0432247	0.278741
Helb	ENSMUSG00000020228	15.2906	-0.732426	0.543823	-1.34681	0.178041	0.576277
Wdtc1	ENSMUSG00000037622	209.179	-0.732189	0.381666	-1.9184	0.0550601	0.317626
Nup210	ENSMUSG00000030091	103.128	-0.73204	0.4051	-1.80706	0.070753	0.362255
Gm14326	ENSMUSG00000078862	5.24996	-0.731422	0.715782	-1.02185	0.306851	0.721678
Dleu2	ENSMUSG00000097589	24.3993	-0.731369	0.553593	-1.32113	0.186457	0.58916
Gm15737	ENSMUSG00000079462	1.36376	-0.731283	0.628947	-1.16271	0.244947	NA
Gm29718	ENSMUSG00000103953	1.36376	-0.731283	0.628947	-1.16271	0.244947	NA
Rcan3	ENSMUSG00000059713	68.8779	-0.731261	0.347331	-2.10537	0.0352589	0.249423
Aff1	ENSMUSG00000029313	118.774	-0.730751	0.28564	-2.55829	0.0105187	0.117657
Fam69b	ENSMUSG00000036186	13.5144	-0.730701	0.590905	-1.23658	0.216244	0.629949
Mia	ENSMUSG00000089661	16.1291	-0.730649	0.582595	-1.25413	0.209795	0.622514
Toe1	ENSMUSG00000028688	27.1242	-0.730578	0.615277	-1.1874	0.235071	0.654496
Lxn	ENSMUSG00000047557	97.606	-0.730404	0.264282	-2.76373	0.0057145	0.078038
Eri1	ENSMUSG00000031527	23.7214	-0.729983	0.518274	-1.40849	0.158986	0.547844
Lrch4	ENSMUSG00000093445	90.4439	-0.729967	0.509307	-1.43326	0.151785	0.538459
Shb	ENSMUSG00000044813	85.0026	-0.729206	0.633269	-1.15149	0.249529	0.666853
Lactb	ENSMUSG00000032370	10.0109	-0.728683	0.596288	-1.22203	0.221696	0.637416
2900093K20Rik	ENSMUSG00000099632	6.27415	-0.728584	0.6372	-1.14342	0.252866	0.670882
Cers4	ENSMUSG00000008206	71.0213	-0.728499	0.612953	-1.18851	0.234633	0.654496
Ivns1abp	ENSMUSG00000023150	288.141	-0.728403	0.230409	-3.16135	0.00157038	0.0309244
Agmo	ENSMUSG00000050103	23.1239	-0.72827	0.518304	-1.4051	0.159991	0.550395
Zbtb18	ENSMUSG00000063659	85.2426	-0.728185	0.652656	-1.11573	0.264539	0.682096
Ptbp1	ENSMUSG00000006498	220.266	-0.728096	0.301103	-2.4181	0.015602	0.152843
Prkar2a	ENSMUSG00000032601	64.8813	-0.727172	0.545509	-1.33301	0.182527	0.5834
Dnajb2	ENSMUSG00000026203	46.2858	-0.726954	0.455332	-1.59654	0.110369	0.459916
Calcoco1	ENSMUSG00000023055	127.194	-0.726335	0.284862	-2.54978	0.010779	0.119969
Nhlrc1	ENSMUSG00000044231	3.52018	-0.726319	0.707859	-1.02608	0.304855	NA
Igip	ENSMUSG00000110185	7.65339	-0.726266	0.65337	-1.11157	0.266324	0.683723
Lrrc8b	ENSMUSG00000070639	34.3554	-0.725905	0.382081	-1.89987	0.0574496	0.32401
Ocln	ENSMUSG00000021638	50.236	-0.725507	0.374872	-1.93535	0.0529479	0.311669
Ipmk	ENSMUSG00000060733	30.5956	-0.725444	0.433143	-1.67484	0.0939661	0.422303
Cul4a	ENSMUSG00000031446	117.481	-0.725138	0.315134	-2.30105	0.021389	0.186376
Mia3	ENSMUSG00000056050	267.145	-0.724483	0.325671	-2.22459	0.0261089	0.210281
Usp9x	ENSMUSG00000031010	151.94	-0.72404	0.395977	-1.82849	0.0674761	0.354439
Arl5b	ENSMUSG00000017418	33.4122	-0.72379	0.520328	-1.39103	0.164217	0.557722
Fam210b	ENSMUSG00000027495	178.494	-0.723664	0.288275	-2.51033	0.0120619	0.12927
Gdpd1	ENSMUSG00000061666	18.1668	-0.722877	0.527859	-1.36945	0.170858	0.566936
Glo1	ENSMUSG00000024026	111.462	-0.722795	0.311938	-2.31711	0.0204977	0.18213
Polr3k	ENSMUSG00000038628	119.716	-0.722795	0.442841	-1.63218	0.102642	0.441551
Slc44a4	ENSMUSG00000007034	16.2092	-0.722382	0.603761	-1.19647	0.231513	0.651839
Snhg4	ENSMUSG00000097769	4.91548	-0.722285	0.706002	-1.02306	0.306278	0.721066
Spint1	ENSMUSG00000027315	372.922	-0.722162	0.226852	-3.1834	0.00145558	0.0293451
Hpgds	ENSMUSG00000029919	9.06754	-0.722084	0.718793	-1.00458	0.3151	0.72932
Gyg	ENSMUSG00000019528	100.974	-0.721761	0.332785	-2.16885	0.0300942	0.228621
Gm20695	ENSMUSG00000093575	1.51792	-0.721296	0.638457	-1.12975	0.258582	NA
Rap2c	ENSMUSG00000050029	30.2313	-0.721091	0.429517	-1.67884	0.0931832	0.420197
Gm20657	ENSMUSG00000093484	9.38287	-0.720975	0.662999	-1.08745	0.27684	0.694814
Ero1lb	ENSMUSG00000057069	1673.74	-0.72094	0.226317	-3.18553	0.00144491	0.0292169
Il6ra	ENSMUSG00000027947	48.7394	-0.720807	0.425327	-1.69471	0.0901303	0.413753
Olfr656	ENSMUSG00000073924	3.23586	-0.72043	0.718457	-1.00275	0.315984	NA
Dock7	ENSMUSG00000028556	57.8483	-0.720195	0.432413	-1.66552	0.0958084	0.426346
Gm13111	ENSMUSG00000085069	10.8643	-0.720085	0.579482	-1.24264	0.214002	0.627666
Ublcp1	ENSMUSG00000041231	26.7102	-0.719965	0.494876	-1.45484	0.145714	0.529823
Ints6l	ENSMUSG00000035967	40.4824	-0.719696	0.453015	-1.58868	0.112133	0.46329
Bap1	ENSMUSG00000021901	76.6711	-0.719532	0.467354	-1.53959	0.123661	0.487406
Mir546	ENSMUSG00000072837	3.46822	-0.719376	0.717	-1.00331	0.31571	NA
Bcs1l	ENSMUSG00000026172	37.4466	-0.719328	0.441031	-1.63101	0.102887	0.44176
2810455O05Rik	ENSMUSG00000085030	1.78627	-0.719328	0.694861	-1.03521	0.30057	NA
Wfikkn1	ENSMUSG00000071192	3.2599	-0.718929	0.721429	-0.996535	0.31899	NA
Chd2	ENSMUSG00000078671	60.1725	-0.718408	0.601718	-1.19393	0.232506	0.652594
AW011738	ENSMUSG00000078349	12.9861	-0.718306	0.626417	-1.14669	0.25151	0.669639
Vwa3a	ENSMUSG00000030889	3.5035	-0.71829	0.646621	-1.11084	0.266639	NA
Gm14027	ENSMUSG00000090248	0.847054	-0.71748	0.582193	-1.23237	0.217809	NA
Pdcl	ENSMUSG00000009030	33.695	-0.717441	0.451525	-1.58893	0.112077	0.46329
Rfxap	ENSMUSG00000036615	34.2935	-0.717423	0.522566	-1.37288	0.169788	0.564768
4732440D04Rik	ENSMUSG00000090031	5.5696	-0.717213	0.633565	-1.13203	0.257623	0.676361
2010111I01Rik	ENSMUSG00000021458	40.7996	-0.717181	0.374701	-1.91401	0.0556193	0.319251
Sec24d	ENSMUSG00000039234	103.54	-0.716875	0.420567	-1.70454	0.0882795	0.409026
Rab3d	ENSMUSG00000019066	994.277	-0.716649	0.348966	-2.05363	0.0400113	0.267487
Mettl16	ENSMUSG00000010554	34.9844	-0.71629	0.484469	-1.47851	0.139272	0.518182
Mag	ENSMUSG00000036634	1.59298	-0.716214	0.712463	-1.00526	0.31477	NA
Cc2d1a	ENSMUSG00000036686	62.7781	-0.71575	0.48962	-1.46185	0.143783	0.527005
Qsox2	ENSMUSG00000036327	232.688	-0.715522	0.35299	-2.02703	0.0426592	0.276806
Ocel1	ENSMUSG00000002396	58.5281	-0.715235	0.689331	-1.03758	0.299466	0.717077
Elmo3	ENSMUSG00000014791	81.816	-0.714693	0.320094	-2.23276	0.0255649	0.208094
Ankdd1b	ENSMUSG00000047117	1.98105	-0.71457	0.725165	-0.985389	0.324433	NA
Fbxo17	ENSMUSG00000030598	13.8391	-0.714531	0.561943	-1.27154	0.203538	0.613583
Gm14399	ENSMUSG00000090093	34.7154	-0.71434	0.718891	-0.99367	0.320383	0.735651
Tbccd1	ENSMUSG00000004462	71.5851	-0.714216	0.334612	-2.13446	0.0328049	0.239686
Rab4a	ENSMUSG00000019478	59.5987	-0.713972	0.431745	-1.65369	0.0981909	0.430556
Zfp652	ENSMUSG00000075595	82.2538	-0.713836	0.294256	-2.42591	0.0152702	0.150715
Tcf7l2	ENSMUSG00000024985	22.0981	-0.71373	0.699689	-1.02007	0.307696	0.72261
Cul3	ENSMUSG00000004364	122.721	-0.713407	0.339558	-2.10099	0.0356422	0.250696
AC117240.1	ENSMUSG00000106297	1.56753	-0.713138	0.579531	-1.23054	0.218494	NA
Ifit1bl2	ENSMUSG00000067297	1.33212	-0.712919	0.625058	-1.14057	0.254051	NA
Gnpnat1	ENSMUSG00000037722	58.3569	-0.71287	0.358694	-1.9874	0.0468775	0.290273
St7l	ENSMUSG00000045576	44.3552	-0.712774	0.385055	-1.8511	0.0641558	0.345208
Dhx15	ENSMUSG00000029169	111.57	-0.712033	0.319168	-2.2309	0.0256876	0.208464
Wfikkn2	ENSMUSG00000044177	9.98861	-0.711789	0.723801	-0.983405	0.325408	0.739499
Gm6059	ENSMUSG00000105015	3.82034	-0.711775	0.725578	-0.980976	0.326605	NA
Zmym6	ENSMUSG00000042408	20.4941	-0.711442	0.724442	-0.982055	0.326073	0.739867
Diaph1	ENSMUSG00000024456	162.93	-0.711271	0.297153	-2.39362	0.016683	0.160008
Zfp456	ENSMUSG00000078995	6.0638	-0.710756	0.673938	-1.05463	0.291594	0.709062
Rhpn2	ENSMUSG00000030494	49.8539	-0.710655	0.371427	-1.91331	0.0557085	0.319465
Pwp1	ENSMUSG00000001785	47.2409	-0.710301	0.386262	-1.83891	0.0659287	0.349731
Rhobtb3	ENSMUSG00000021589	11.8492	-0.710137	0.578402	-1.22776	0.219538	0.634788
Entpd1	ENSMUSG00000048120	326.04	-0.710079	0.269547	-2.63434	0.00843016	0.100865
Pmm2	ENSMUSG00000022711	67.9147	-0.709866	0.428388	-1.65706	0.0975068	0.429397
Smim13	ENSMUSG00000091264	36.2786	-0.709864	0.491796	-1.44341	0.148905	0.534563
Ndufaf1	ENSMUSG00000027305	28.9934	-0.70971	0.608506	-1.16631	0.243487	0.662141
Alkbh1	ENSMUSG00000079036	9.19811	-0.709674	0.657341	-1.07961	0.280315	0.698701
Hectd1	ENSMUSG00000035247	159.511	-0.709358	0.262277	-2.70462	0.0068383	0.0874478
Ly96	ENSMUSG00000025779	6.61295	-0.708544	0.669515	-1.05829	0.289921	0.70757
Vegfb	ENSMUSG00000024962	130.364	-0.708341	0.33036	-2.14415	0.0320211	0.236249
Gpr155	ENSMUSG00000041762	10.849	-0.707687	0.662531	-1.06816	0.28545	0.705076
Lins1	ENSMUSG00000053091	15.0335	-0.70765	0.642677	-1.1011	0.270854	0.688017
Mrpl50	ENSMUSG00000044018	69.4857	-0.707507	0.306455	-2.30868	0.0209613	0.184797
Atl2	ENSMUSG00000059811	54.5146	-0.707365	0.367349	-1.9256	0.0541547	0.315623
Rpl36-ps3	ENSMUSG00000066629	3.23286	-0.707273	0.670864	-1.05427	0.291758	NA
Grhpr	ENSMUSG00000035637	200.807	-0.707078	0.303084	-2.33295	0.0196509	0.177986
Pdcd4	ENSMUSG00000024975	467.612	-0.707044	0.300545	-2.35254	0.0186457	0.17211
Gabrr2	ENSMUSG00000023267	3.6334	-0.70695	0.723404	-0.977255	0.328443	NA
Ankmy2	ENSMUSG00000036188	59.5155	-0.70676	0.331993	-2.12884	0.0332672	0.241374
Pex26	ENSMUSG00000067825	37.6624	-0.706732	0.440853	-1.6031	0.108912	0.457213
Hagh	ENSMUSG00000024158	158.17	-0.706636	0.320685	-2.20352	0.0275584	0.216562
Gm15365	ENSMUSG00000080777	10.844	-0.706379	0.652898	-1.08191	0.279291	0.697854
A730020E08Rik	ENSMUSG00000097924	3.13152	-0.706335	0.717929	-0.983851	0.325189	NA
2310061I04Rik	ENSMUSG00000050705	84.7933	-0.70616	0.428539	-1.64783	0.0993874	0.432901
Nrbf2	ENSMUSG00000075000	46.5249	-0.706153	0.417606	-1.69096	0.0908454	0.414902
Zfp617	ENSMUSG00000066880	15.6557	-0.706075	0.52684	-1.34021	0.180178	0.579576
Gm14788	ENSMUSG00000081235	6.34224	-0.705849	0.714181	-0.988333	0.32299	0.737144
Erich3	ENSMUSG00000078161	1.51906	-0.705394	0.711637	-0.991227	0.321575	NA
Inafm2	ENSMUSG00000074918	24.1579	-0.705222	0.479055	-1.47211	0.140991	0.522099
Rps6kb1	ENSMUSG00000020516	75.8352	-0.705095	0.354404	-1.98952	0.0466436	0.289642
2210011C24Rik	ENSMUSG00000074217	4.41112	-0.704689	0.700131	-1.00651	0.31417	0.728621
Mbd6	ENSMUSG00000025409	49.8474	-0.704499	0.358759	-1.96371	0.0495635	0.299909
Usf2-ps1	ENSMUSG00000108352	27.7544	-0.704462	0.433944	-1.62339	0.104505	0.445609
C330007P06Rik	ENSMUSG00000006423	32.7157	-0.704423	0.580102	-1.21431	0.22463	0.641098
Gm14742	ENSMUSG00000085973	0.816994	-0.704398	0.579604	-1.21531	0.224248	NA
Gm12857	ENSMUSG00000081233	0.816994	-0.704398	0.579604	-1.21531	0.224248	NA
Lmo7	ENSMUSG00000033060	28.6282	-0.704314	0.65113	-1.08168	0.279395	0.697854
Smox	ENSMUSG00000027333	128.938	-0.704307	0.299417	-2.35226	0.0186597	0.17211
Wac	ENSMUSG00000024283	100.059	-0.704259	0.490105	-1.43696	0.15073	0.537196
Rapgef6	ENSMUSG00000037533	33.1725	-0.704059	0.526657	-1.33684	0.181273	0.581309
Otub2	ENSMUSG00000021203	16.9633	-0.703721	0.698185	-1.00793	0.313488	0.728074
Gm12517	ENSMUSG00000081499	0.81541	-0.703689	0.579463	-1.21438	0.224602	NA
Zfp143	ENSMUSG00000061079	13.8654	-0.703416	0.570507	-1.23297	0.217588	0.632034
Ing5	ENSMUSG00000026283	29.2208	-0.703339	0.455464	-1.54422	0.122534	0.484989
Wnt5a	ENSMUSG00000021994	50.1011	-0.703255	0.684901	-1.0268	0.304516	0.720328
Cript	ENSMUSG00000024146	54.5315	-0.703209	0.36677	-1.9173	0.0551997	0.31789
Xrcc3	ENSMUSG00000021287	11.3104	-0.703138	0.712533	-0.986814	0.323734	0.737926
Kansl1l	ENSMUSG00000026004	20.3733	-0.702878	0.524774	-1.33939	0.180444	0.580156
Gm15378	ENSMUSG00000083416	2.17977	-0.702322	0.717423	-0.978952	0.327604	NA
Dync1h1	ENSMUSG00000018707	322.986	-0.702191	0.306811	-2.28868	0.0220982	0.189047
Dph2	ENSMUSG00000028540	5.89748	-0.701868	0.686962	-1.0217	0.306924	0.721714
RP24-275P22.1	ENSMUSG00000111868	1.50015	-0.701525	0.576601	-1.21666	0.223735	NA
G2e3	ENSMUSG00000035293	9.57459	-0.701468	0.698052	-1.00489	0.314948	0.729223
Trappc8	ENSMUSG00000033382	59.021	-0.701166	0.329809	-2.12598	0.0335052	0.242323
Gm18562	ENSMUSG00000110123	283.684	-0.7011	0.300813	-2.33068	0.0197701	0.178708
Olfr709-ps1	ENSMUSG00000062553	2.61971	-0.700968	0.703655	-0.996182	0.319162	NA
Snx8	ENSMUSG00000029560	53.5848	-0.700933	0.453561	-1.5454	0.12225	0.484365
Gm37988	ENSMUSG00000104217	10.5021	-0.700522	0.72362	-0.968079	0.333005	0.746838
Abcb7	ENSMUSG00000031333	25.8105	-0.70007	0.572858	-1.22207	0.221683	0.637416
Zfp422	ENSMUSG00000059878	48.143	-0.699905	0.326513	-2.14357	0.0320671	0.23646
Agfg2	ENSMUSG00000029722	32.2072	-0.699888	0.454431	-1.54014	0.123526	0.487372
Gm11769	ENSMUSG00000085636	1.54672	-0.699888	0.712373	-0.982473	0.325867	NA
Tnk1	ENSMUSG00000001583	30.9364	-0.699794	0.511377	-1.36845	0.171171	0.567418
Gm29394	ENSMUSG00000022362	7.26309	-0.699676	0.687675	-1.01745	0.308939	0.723452
Flt1	ENSMUSG00000029648	110.685	-0.699199	0.484947	-1.4418	0.149358	0.534802
Ube4b	ENSMUSG00000028960	159.524	-0.699112	0.419148	-1.66794	0.0953286	0.425485
Gpsm2	ENSMUSG00000027883	22.5458	-0.699032	0.709717	-0.984944	0.324651	0.739028
St6galnac4	ENSMUSG00000079442	186.675	-0.69889	0.312174	-2.23878	0.0251701	0.20609
Twistnb	ENSMUSG00000020561	10.5065	-0.698572	0.601417	-1.16154	0.245421	0.662141
Furin	ENSMUSG00000030530	265.775	-0.698502	0.287981	-2.42552	0.0152866	0.150729
Ugp2	ENSMUSG00000001891	89.1242	-0.698154	0.386572	-1.80601	0.0709166	0.362621
Gm14410	ENSMUSG00000078870	2.3753	-0.698064	0.72473	-0.963206	0.335444	NA
Zfp932	ENSMUSG00000066613	14.4491	-0.697772	0.571596	-1.22074	0.222183	0.638206
RP23-187B11.8	ENSMUSG00000110757	1.27517	-0.69771	0.622727	-1.12041	0.262539	NA
Adcy6	ENSMUSG00000022994	130.467	-0.697612	0.261298	-2.6698	0.00758971	0.0934458
Ippk	ENSMUSG00000021385	31.3957	-0.697441	0.395405	-1.76386	0.0777551	0.382951
Rnf5	ENSMUSG00000015478	181.183	-0.697082	0.23346	-2.98587	0.0028277	0.0474829
Mettl15	ENSMUSG00000057234	4.96044	-0.696484	0.716527	-0.972028	0.331036	0.745216
Gm10704	ENSMUSG00000074479	21.1899	-0.696372	0.695516	-1.00123	0.316715	0.731685
Slc30a2	ENSMUSG00000028836	61.9066	-0.696362	0.339953	-2.04841	0.0405199	0.268707
Gm45062	ENSMUSG00000107705	8.40731	-0.696332	0.722299	-0.96405	0.335021	0.748561
Acvr1b	ENSMUSG00000000532	57.6818	-0.696279	0.326764	-2.13083	0.033103	0.241085
Pclo	ENSMUSG00000061601	25.1772	-0.695881	0.502965	-1.38356	0.166494	0.560403
Ercc6	ENSMUSG00000054051	26.4552	-0.695821	0.416671	-1.66996	0.0949282	0.424938
Eif3a	ENSMUSG00000024991	633.586	-0.695356	0.241047	-2.88474	0.00391742	0.0599229
Gm6419	ENSMUSG00000072407	8.54453	-0.695331	0.595489	-1.16766	0.242943	0.662141
Fam168b	ENSMUSG00000037503	126.701	-0.6945	0.243755	-2.84917	0.00438332	0.0645742
Plcxd2	ENSMUSG00000087141	19.5123	-0.694423	0.501611	-1.38439	0.16624	0.560344
Gpatch2l	ENSMUSG00000021254	20.9655	-0.694367	0.487319	-1.42487	0.154194	0.542841
Tarbp1	ENSMUSG00000090290	14.0588	-0.694359	0.516725	-1.34377	0.179024	0.5776
Rce1	ENSMUSG00000024889	35.6392	-0.694345	0.392765	-1.76784	0.0770877	0.381419
Farsb	ENSMUSG00000026245	98.7927	-0.694176	0.451906	-1.53611	0.124512	0.488824
Arfgap3	ENSMUSG00000054277	319.393	-0.694018	0.262226	-2.64665	0.00812943	0.0985703
Srrm2	ENSMUSG00000039218	423.728	-0.693913	0.332487	-2.08704	0.0368846	0.255462
Usp16	ENSMUSG00000025616	60.7374	-0.693753	0.302412	-2.29407	0.0217866	0.187742
Zfp462	ENSMUSG00000060206	15.026	-0.693192	0.560602	-1.23651	0.216267	0.629949
Ttc19	ENSMUSG00000042298	18.0428	-0.69248	0.542457	-1.27656	0.201757	0.610627
Gm5786	ENSMUSG00000066487	8.5714	-0.692228	0.665187	-1.04065	0.298037	0.71554
Firre	ENSMUSG00000085396	64.1495	-0.692119	0.444568	-1.55683	0.11951	0.479452
Ptprd	ENSMUSG00000028399	37.0688	-0.691999	0.435356	-1.5895	0.111947	0.463221
Ankrd16	ENSMUSG00000047909	23.4828	-0.691999	0.621157	-1.11405	0.265258	0.68228
Rps6kb2	ENSMUSG00000024830	12.7785	-0.691951	0.56886	-1.21638	0.22384	0.639863
Rps6kb2	ENSMUSG00000097721	12.7785	-0.691951	0.56886	-1.21638	0.22384	0.639863
Rora	ENSMUSG00000032238	45.4417	-0.691725	0.45589	-1.51731	0.129189	0.497852
Gm10451	ENSMUSG00000073000	2.60892	-0.691567	0.72502	-0.95386	0.340154	NA
Eef1e1	ENSMUSG00000001707	14.9845	-0.691478	0.514888	-1.34297	0.179283	0.578153
RP24-134D11.2	ENSMUSG00000112342	14.4055	-0.691382	0.613308	-1.1273	0.259616	0.676772
Slc30a4	ENSMUSG00000005802	33.6847	-0.691333	0.441589	-1.56556	0.117453	0.476127
Slc30a4	ENSMUSG00000111214	33.6847	-0.691333	0.441589	-1.56556	0.117453	0.476127
Homer1	ENSMUSG00000007617	6.9528	-0.691308	0.669772	-1.03216	0.302	0.718235
Wipf1	ENSMUSG00000075284	45.1653	-0.690991	0.683899	-1.01037	0.312318	0.727042
Gm27624	ENSMUSG00000099081	1.63799	-0.690887	0.712105	-0.970203	0.331945	NA
Atp2c2	ENSMUSG00000034112	113.539	-0.69087	0.372866	-1.85286	0.0639018	0.344905
Nipal3	ENSMUSG00000028803	90.1176	-0.690823	0.416795	-1.65747	0.097425	0.42922
Slc6a12	ENSMUSG00000030109	1.38978	-0.690788	0.617746	-1.11824	0.263465	NA
Pogk	ENSMUSG00000040596	56.681	-0.690742	0.427043	-1.6175	0.10577	0.449448
Rorc	ENSMUSG00000028150	75.9446	-0.690321	0.374327	-1.84416	0.0651595	0.347927
Lin7c	ENSMUSG00000027162	49.1612	-0.690058	0.404914	-1.70421	0.0883419	0.409086
Zc2hc1c	ENSMUSG00000045064	8.02818	-0.689744	0.624434	-1.10459	0.269337	0.687351
Gm2274	ENSMUSG00000098369	16.2219	-0.689516	0.54281	-1.27027	0.203988	0.614256
Gm21750	ENSMUSG00000096463	2.86989	-0.68943	0.725387	-0.95043	0.341894	NA
Zfp820	ENSMUSG00000069743	2.36032	-0.688932	0.718558	-0.958771	0.337674	NA
Pdcd10	ENSMUSG00000027835	23.1135	-0.68892	0.493105	-1.39711	0.162382	0.554821
2200002J24Rik	ENSMUSG00000013083	6.13939	-0.688658	0.649009	-1.06109	0.288648	0.706588
Zdhhc13	ENSMUSG00000030471	13.197	-0.68853	0.685896	-1.00384	0.315456	0.729894
Dynlt3	ENSMUSG00000031176	101.83	-0.688383	0.310861	-2.21444	0.0267984	0.21338
Eif2ak1	ENSMUSG00000029613	151.443	-0.68818	0.280273	-2.45539	0.0140731	0.143244
Mfsd14a	ENSMUSG00000089911	115.628	-0.687749	0.323726	-2.12448	0.0336299	0.242412
Mtcl1	ENSMUSG00000052105	11.9626	-0.68756	0.647226	-1.06232	0.288092	0.706477
Rps8-ps4	ENSMUSG00000074547	2.64212	-0.687372	0.723929	-0.949501	0.342366	NA
Rell1	ENSMUSG00000047881	46.1847	-0.687338	0.599769	-1.146	0.251794	0.670132
Dcaf10	ENSMUSG00000035572	65.4473	-0.687291	0.414596	-1.65774	0.0973704	0.42922
Smad2	ENSMUSG00000024563	36.2494	-0.68724	0.410882	-1.6726	0.0944067	0.423722
Kif5c	ENSMUSG00000026764	26.2937	-0.686937	0.691805	-0.992963	0.320728	0.735819
Magi1	ENSMUSG00000045095	79.71	-0.686602	0.622798	-1.10245	0.270267	0.687719
Zbtb33	ENSMUSG00000048047	28.686	-0.686441	0.428558	-1.60175	0.109212	0.457213
Rnf25	ENSMUSG00000026171	62.7659	-0.685783	0.368431	-1.86136	0.0626934	0.341631
Slco1a6	ENSMUSG00000079262	6.71818	-0.685537	0.674786	-1.01593	0.309661	0.724518
Kl	ENSMUSG00000058488	2.57434	-0.685497	0.722599	-0.948654	0.342797	NA
Lyar	ENSMUSG00000067367	63.5087	-0.685435	0.375595	-1.82493	0.0680116	0.3556
Actr5	ENSMUSG00000037761	13.9202	-0.685036	0.583499	-1.17401	0.240389	0.659776
Igfals	ENSMUSG00000046070	52.7545	-0.684791	0.326809	-2.09539	0.0361367	0.252858
Zbtb7b	ENSMUSG00000028042	131.28	-0.684603	0.325935	-2.10043	0.0356909	0.25083
Nnt	ENSMUSG00000025453	217.71	-0.684347	0.267849	-2.55498	0.0106195	0.118491
Srp54a	ENSMUSG00000073079	233.022	-0.684171	0.223817	-3.05682	0.00223695	0.0397264
Phf8	ENSMUSG00000041229	45.1637	-0.684106	0.609083	-1.12317	0.261364	0.677787
Inpp4b	ENSMUSG00000037940	13.36	-0.683973	0.718206	-0.952334	0.340927	0.752882
Sos1	ENSMUSG00000024241	32.5485	-0.683609	0.397341	-1.72046	0.0853492	0.401811
Dcun1d3	ENSMUSG00000048787	45.7601	-0.683566	0.72052	-0.948711	0.342767	0.753813
Cpa1	ENSMUSG00000054446	845247	-0.683164	0.319638	-2.13731	0.032573	0.238775
Zfp119b	ENSMUSG00000062101	4.89644	-0.682753	0.669586	-1.01966	0.307887	0.722737
Senp6	ENSMUSG00000034252	53.6413	-0.682102	0.349245	-1.95308	0.0508104	0.304314
Rffl	ENSMUSG00000020696	26.0862	-0.681887	0.527753	-1.29206	0.196337	0.601615
Pramef8	ENSMUSG00000046862	16.4239	-0.681665	0.724794	-0.940494	0.346964	0.756729
Pramef8	ENSMUSG00000097778	16.4239	-0.681665	0.724794	-0.940494	0.346964	0.756729
Itpka	ENSMUSG00000027296	27.4347	-0.681499	0.437681	-1.55707	0.119454	0.479452
Fastkd1	ENSMUSG00000027086	14.2255	-0.681289	0.521502	-1.3064	0.191417	0.594575
Rmdn3	ENSMUSG00000070730	67.6983	-0.681229	0.374757	-1.81779	0.0690966	0.357689
Spef1	ENSMUSG00000027329	9.18065	-0.680936	0.667037	-1.02084	0.307332	0.722263
Ccdc88c	ENSMUSG00000021182	26.4283	-0.680695	0.469171	-1.45085	0.146823	0.531935
Zfp120	ENSMUSG00000068134	22.2985	-0.680408	0.66821	-1.01825	0.308557	0.72319
Nudcd1	ENSMUSG00000038736	29.9581	-0.680024	0.392213	-1.73381	0.0829516	0.396042
Ints8	ENSMUSG00000040738	38.1499	-0.679653	0.659163	-1.03108	0.302502	0.719177
Klhdc8a	ENSMUSG00000042115	46.1599	-0.67959	0.351043	-1.93592	0.0528777	0.311526
Gm42428	ENSMUSG00000105353	803.077	-0.679528	0.277087	-2.45239	0.0141909	0.144119
Cpne9	ENSMUSG00000030270	2.50206	-0.679398	0.725582	-0.936349	0.349093	NA
Enho	ENSMUSG00000028445	36.3596	-0.678759	0.438368	-1.54838	0.121532	0.483211
Heca	ENSMUSG00000039879	36.0942	-0.678487	0.380165	-1.78472	0.0743075	0.373409
Onecut1	ENSMUSG00000043013	11.9239	-0.678382	0.698162	-0.971668	0.331216	0.745231
Agbl1	ENSMUSG00000025754	4.95975	-0.678027	0.715378	-0.94779	0.343237	0.753813
Lrrc57	ENSMUSG00000027286	24.3742	-0.677989	0.677976	-1.00002	0.317301	0.732417
Nr1d2	ENSMUSG00000021775	34.8907	-0.677223	0.416862	-1.62457	0.104253	0.445095
Apol10b	ENSMUSG00000050014	2.50314	-0.676694	0.725229	-0.933077	0.35078	NA
Sec14l4	ENSMUSG00000019368	57.6779	-0.676214	0.444673	-1.5207	0.128335	0.495877
Golph3	ENSMUSG00000022200	160.296	-0.676064	0.242294	-2.79026	0.00526656	0.073819
Carhsp1	ENSMUSG00000008393	192.048	-0.675732	0.224226	-3.01362	0.0025815	0.0441131
Arhgap24	ENSMUSG00000057315	70.0867	-0.675689	0.385423	-1.75311	0.0795836	0.388274
Homer2	ENSMUSG00000025813	301.252	-0.675392	0.3845	-1.75655	0.0789952	0.386884
Pdzd8	ENSMUSG00000074746	55.2016	-0.675189	0.357835	-1.88687	0.0591773	0.330438
Tpst2	ENSMUSG00000029344	138.316	-0.675066	0.334191	-2.02	0.0433832	0.2791
Six4	ENSMUSG00000034460	5.54733	-0.674983	0.7234	-0.933071	0.350783	0.759676
Pcdh20	ENSMUSG00000050505	1.05401	-0.674877	0.653732	-1.03234	0.301911	NA
Otud4	ENSMUSG00000036990	34.9893	-0.674829	0.50974	-1.32387	0.185547	0.587652
Nbn	ENSMUSG00000028224	21.3688	-0.67434	0.468178	-1.44035	0.149769	0.534895
Fam20c	ENSMUSG00000025854	55.471	-0.67431	0.476319	-1.41567	0.156873	0.54552
Taf1c	ENSMUSG00000031832	13.743	-0.674298	0.698513	-0.965333	0.334378	0.748269
Usp8	ENSMUSG00000027363	76.9632	-0.674267	0.289418	-2.32973	0.0198202	0.178922
Gm43270	ENSMUSG00000106164	1.2353	-0.673894	0.672966	-1.00138	0.316643	NA
Dnajc16	ENSMUSG00000040697	30.0529	-0.673569	0.567452	-1.18701	0.235225	0.654496
Shmt1	ENSMUSG00000020534	13.1881	-0.673451	0.565058	-1.19183	0.233329	0.653699
Rbm17	ENSMUSG00000037197	95.5242	-0.673415	0.360826	-1.86632	0.0619971	0.339184
Mospd3	ENSMUSG00000037221	62.0714	-0.673118	0.433771	-1.55178	0.120714	0.481152
Camk1d	ENSMUSG00000039145	107.141	-0.673087	0.578951	-1.1626	0.244993	0.662141
Cpsf6	ENSMUSG00000055531	33.5296	-0.672999	0.562572	-1.19629	0.231583	0.651839
Ptar1	ENSMUSG00000074925	4.13773	-0.672996	0.707496	-0.951236	0.341485	0.753253
Gpam	ENSMUSG00000024978	65.3931	-0.672737	0.316562	-2.12513	0.0335754	0.242412
Coq9	ENSMUSG00000031782	148.79	-0.672381	0.323798	-2.07655	0.0378434	0.259365
Zfyve9	ENSMUSG00000034557	54.8814	-0.672187	0.384766	-1.747	0.0806371	0.390182
Bnip1	ENSMUSG00000024191	37.5997	-0.672081	0.465013	-1.44529	0.148375	0.534045
Kif13b	ENSMUSG00000060012	57.6557	-0.67179	0.331001	-2.02957	0.0424003	0.27658
Manea	ENSMUSG00000040520	26.6473	-0.671733	0.720162	-0.932754	0.350947	0.759676
A530072M11Rik	ENSMUSG00000085112	2.5118	-0.671692	0.722195	-0.930071	0.352334	NA
AW209491	ENSMUSG00000039182	28.7677	-0.670911	0.46212	-1.45181	0.146554	0.531386
Bcl9	ENSMUSG00000038256	39.2783	-0.670588	0.71386	-0.939383	0.347534	0.757557
Ago1	ENSMUSG00000041530	74.3231	-0.670425	0.330855	-2.02634	0.0427299	0.276999
C2cd3	ENSMUSG00000047248	34.2918	-0.670133	0.440685	-1.52066	0.128345	0.495877
Ass1	ENSMUSG00000076441	128.974	-0.67008	0.36829	-1.81944	0.0688448	0.35693
Pias2	ENSMUSG00000025423	75.4844	-0.670014	0.338243	-1.98087	0.0476061	0.292805
Gm14418	ENSMUSG00000078867	4.14716	-0.66996	0.725485	-0.923464	0.355765	0.764434
Lrrc24	ENSMUSG00000033707	51.9006	-0.669688	0.585477	-1.14383	0.252693	0.670684
Etaa1	ENSMUSG00000016984	5.45334	-0.669585	0.672352	-0.995885	0.319306	0.735092
Cul4b	ENSMUSG00000031095	31.4427	-0.669577	0.449899	-1.48828	0.136676	0.513909
Gm43796	ENSMUSG00000107169	2.79633	-0.669452	0.725541	-0.922693	0.356167	NA
Gtf2b	ENSMUSG00000028271	55.9781	-0.669341	0.315817	-2.11939	0.0340571	0.243769
Zfp607a	ENSMUSG00000020420	3.55147	-0.669035	0.719465	-0.929906	0.35242	NA
1700048O20Rik	ENSMUSG00000043773	2.66183	-0.66884	0.686787	-0.973868	0.330122	NA
Ftsj1	ENSMUSG00000031171	34.7258	-0.668327	0.451242	-1.48108	0.138585	0.517166
Klk1	ENSMUSG00000063903	62293	-0.668026	0.234364	-2.85038	0.00436675	0.0644008
Apbb2	ENSMUSG00000029207	30.5135	-0.667793	0.64595	-1.03382	0.301222	0.717933
Mavs	ENSMUSG00000037523	75.5863	-0.667746	0.355885	-1.8763	0.0606147	0.334903
Nt5c3	ENSMUSG00000029780	88.0274	-0.667196	0.322825	-2.06675	0.0387582	0.26228
Slc46a3	ENSMUSG00000029650	45.2357	-0.667161	0.558704	-1.19412	0.232429	0.652594
Klf16	ENSMUSG00000035397	23.0222	-0.667127	0.46233	-1.44297	0.14903	0.534563
Zfp956	ENSMUSG00000045466	9.27844	-0.666814	0.668644	-0.997262	0.318637	0.734251
Eif3j2	ENSMUSG00000043424	88.3936	-0.666766	0.355556	-1.87528	0.0607547	0.334988
Pias4	ENSMUSG00000004934	38.8961	-0.666757	0.696599	-0.957161	0.338486	0.750598
Trappc6b	ENSMUSG00000020993	59.6023	-0.666712	0.330604	-2.01665	0.043732	0.279646
Hdac2	ENSMUSG00000019777	71.9381	-0.66668	0.434133	-1.53566	0.124622	0.489003
Phldb3	ENSMUSG00000074277	12.3024	-0.666444	0.634157	-1.05091	0.293298	0.71062
AI661453	ENSMUSG00000034382	78.0255	-0.666425	0.353794	-1.88365	0.0596122	0.331483
Map3k5	ENSMUSG00000071369	63.1034	-0.666265	0.637359	-1.04535	0.295859	0.712307
E030030I06Rik	ENSMUSG00000097327	9.13379	-0.666086	0.598451	-1.11302	0.265701	0.68277
Itga1	ENSMUSG00000042284	40.5076	-0.665949	0.416095	-1.60047	0.109494	0.457272
Gm43055	ENSMUSG00000105704	1.52641	-0.665792	0.692247	-0.961783	0.336158	NA
Vps4b	ENSMUSG00000009907	102.875	-0.665656	0.560334	-1.18796	0.234847	0.654496
Pawr	ENSMUSG00000035873	29.2374	-0.665507	0.402073	-1.65519	0.0978859	0.430089
Hhip	ENSMUSG00000064325	1.28201	-0.665291	0.696144	-0.95568	0.339234	NA
Aco1	ENSMUSG00000028405	135.964	-0.665265	0.370508	-1.79555	0.0725664	0.36793
Gm14340	ENSMUSG00000074507	1.3825	-0.665028	0.629767	-1.05599	0.290972	NA
Zfp229	ENSMUSG00000061544	7.66751	-0.664998	0.721187	-0.922087	0.356483	0.764947
Cage1	ENSMUSG00000044566	2.79584	-0.664921	0.725545	-0.916445	0.359434	NA
Dhdds	ENSMUSG00000012117	113.09	-0.664824	0.309657	-2.14697	0.0317956	0.235354
Mitf	ENSMUSG00000035158	5.33466	-0.663861	0.676753	-0.980949	0.326618	0.740444
Meis2	ENSMUSG00000027210	119.927	-0.663746	0.322485	-2.05822	0.0395687	0.266162
Klhl38	ENSMUSG00000022357	4.08324	-0.663625	0.69321	-0.957322	0.338405	0.750598
Kbtbd7	ENSMUSG00000043881	11.9816	-0.663504	0.577049	-1.14982	0.250217	0.667771
Stk16	ENSMUSG00000026201	125.68	-0.663449	0.353604	-1.87625	0.0606211	0.334903
Casc3	ENSMUSG00000078676	59.4926	-0.663339	0.376889	-1.76004	0.0784016	0.385117
Rnf44	ENSMUSG00000034928	210.446	-0.662458	0.500866	-1.32263	0.18596	0.588548
Gigyf1	ENSMUSG00000029714	51.5162	-0.661753	0.373977	-1.7695	0.07681	0.380319
RP23-438P19.11	ENSMUSG00000111063	1.5418	-0.661483	0.683708	-0.967494	0.333297	NA
Chmp4c	ENSMUSG00000027536	56.0184	-0.660229	0.326319	-2.02326	0.043046	0.278118
Fbxo3	ENSMUSG00000027180	102.746	-0.659821	0.284023	-2.32313	0.0201722	0.180955
RP23-218K15.5	ENSMUSG00000109926	1.37199	-0.659722	0.565429	-1.16676	0.243306	NA
Yod1	ENSMUSG00000046404	6.38844	-0.659342	0.631464	-1.04415	0.296416	0.713208
Crb1	ENSMUSG00000063681	21.5685	-0.659186	0.614755	-1.07227	0.283597	0.703444
Unc80	ENSMUSG00000055567	5.55679	-0.658892	0.721507	-0.913217	0.361129	0.769669
Srek1	ENSMUSG00000032621	35.4927	-0.658852	0.51705	-1.27425	0.202574	0.612144
Pex12	ENSMUSG00000018733	21.2034	-0.658474	0.553958	-1.18867	0.234569	0.654496
Gm19587	ENSMUSG00000100701	1.62322	-0.658236	0.640035	-1.02844	0.303744	NA
Mab21l3	ENSMUSG00000044313	6.29656	-0.65811	0.672895	-0.978028	0.32806	0.742101
Zscan29	ENSMUSG00000050619	28.6171	-0.65799	0.477014	-1.37939	0.167774	0.562203
Tbk1	ENSMUSG00000020115	39.9855	-0.657852	0.358071	-1.83721	0.0661789	0.350148
BC048559	ENSMUSG00000102114	2.60618	-0.657415	0.721854	-0.910731	0.362437	NA
Txlng	ENSMUSG00000038344	8.66444	-0.657074	0.64115	-1.02484	0.30544	0.720549
Rps2-ps10	ENSMUSG00000091957	113.986	-0.65649	0.418415	-1.56899	0.11665	0.473864
Srsf6	ENSMUSG00000016921	495.615	-0.65636	0.378355	-1.73477	0.0827812	0.395624
Slc35a3	ENSMUSG00000027957	45.4218	-0.656291	0.461981	-1.4206	0.155433	0.544797
Nploc4	ENSMUSG00000039703	114.878	-0.656267	0.477341	-1.37484	0.169181	0.564301
Olfr905	ENSMUSG00000096794	1.89682	-0.656224	0.687236	-0.954875	0.339641	NA
Gpd1l	ENSMUSG00000050627	128.543	-0.655991	0.460365	-1.42494	0.154176	0.542841
Lypla1	ENSMUSG00000025903	37.8138	-0.655558	0.392708	-1.66933	0.0950523	0.425248
Ddx3x	ENSMUSG00000000787	236.117	-0.655519	0.330286	-1.9847	0.0471775	0.291354
Ints6	ENSMUSG00000035161	16.9111	-0.655434	0.484663	-1.35235	0.176263	0.574006
Gm11263	ENSMUSG00000083496	8.06545	-0.655386	0.631918	-1.03714	0.299672	0.717098
Rsbn1	ENSMUSG00000044098	17.5757	-0.655334	0.626354	-1.04627	0.295437	0.711865
Rtf1	ENSMUSG00000027304	31.7741	-0.654939	0.55782	-1.17411	0.240353	0.659776
Epb41	ENSMUSG00000028906	190.562	-0.654511	0.251893	-2.59837	0.00936678	0.10816
Gm42595	ENSMUSG00000105161	3.94427	-0.653989	0.699319	-0.935181	0.349695	NA
Cox17	ENSMUSG00000046516	117.734	-0.653635	0.445161	-1.46831	0.14202	0.523602
Ube2h	ENSMUSG00000039159	171.861	-0.653558	0.249767	-2.61667	0.00887913	0.104395
Limk2	ENSMUSG00000020451	67.1963	-0.653362	0.35665	-1.83194	0.0669601	0.3526
Llgl2	ENSMUSG00000020782	160.16	-0.653323	0.379521	-1.72144	0.0851709	0.40125
Nup62	ENSMUSG00000109511	46.7412	-0.653309	0.652401	-1.00139	0.316638	0.731631
Nob1	ENSMUSG00000003848	43.4397	-0.653226	0.396008	-1.64953	0.0990397	0.432627
Islr2	ENSMUSG00000051243	2.86526	-0.653099	0.715904	-0.912273	0.361625	NA
Ahcyl1	ENSMUSG00000027893	179.599	-0.653079	0.306754	-2.129	0.0332542	0.241374
Scamp1	ENSMUSG00000021687	79.2575	-0.652958	0.374726	-1.74249	0.0814222	0.391751
Gm12026	ENSMUSG00000082737	3.33282	-0.652764	0.723728	-0.901946	0.367086	NA
Rufy1	ENSMUSG00000020375	68.3246	-0.652198	0.320411	-2.03551	0.0418	0.274114
Foxo4	ENSMUSG00000042903	69.8072	-0.65207	0.345836	-1.88549	0.0593641	0.330917
Klk6	ENSMUSG00000050063	5.07483	-0.651873	0.723453	-0.901058	0.367558	0.775465
Sestd1	ENSMUSG00000042272	35.8576	-0.651871	0.531564	-1.22633	0.220076	0.635453
Snx12	ENSMUSG00000046032	42.2406	-0.651811	0.385896	-1.68908	0.0912032	0.415808
Zc3h6	ENSMUSG00000042851	5.60246	-0.651645	0.676184	-0.963709	0.335192	0.748561
Focad	ENSMUSG00000038368	34.4573	-0.651583	0.47186	-1.38088	0.167315	0.561498
Ccdc112	ENSMUSG00000071855	2.81552	-0.651526	0.723195	-0.900899	0.367642	NA
Zxdc	ENSMUSG00000034430	27.3817	-0.651412	0.499744	-1.30349	0.192407	0.595674
Gm10778	ENSMUSG00000096856	1.18332	-0.651225	0.605828	-1.07493	0.282404	NA
Plaa	ENSMUSG00000028577	41.9587	-0.650946	0.458151	-1.42081	0.155372	0.544725
Vezf1	ENSMUSG00000018377	25.9303	-0.650635	0.419109	-1.55242	0.120561	0.481152
Vezf1	ENSMUSG00000098546	25.9303	-0.650635	0.419109	-1.55242	0.120561	0.481152
Ppat	ENSMUSG00000029246	31.6513	-0.649862	0.377491	-1.72153	0.0851554	0.40125
2810408A11Rik	ENSMUSG00000018570	3.61496	-0.649853	0.690771	-0.940766	0.346825	NA
Gm20532	ENSMUSG00000092356	2.38925	-0.649285	0.695397	-0.93369	0.350464	NA
Rasa1	ENSMUSG00000021549	33.1299	-0.649208	0.449487	-1.44433	0.148646	0.534119
Ngly1	ENSMUSG00000021785	86.9383	-0.649166	0.297324	-2.18336	0.0290091	0.222748
Magix	ENSMUSG00000031147	19.9605	-0.649039	0.474673	-1.36734	0.171519	0.568431
Pias3	ENSMUSG00000028101	41.8635	-0.648804	0.448146	-1.44775	0.147686	0.533495
Tmem191c	ENSMUSG00000055692	16.0711	-0.648576	0.539466	-1.20226	0.229264	0.649074
Gcat	ENSMUSG00000006378	1477.46	-0.648453	0.293019	-2.213	0.0268974	0.213793
Pwwp2a	ENSMUSG00000044950	10.4112	-0.648315	0.60324	-1.07472	0.282499	0.701748
Hinfp	ENSMUSG00000032119	40.9073	-0.648276	0.585509	-1.1072	0.268207	0.685705
Mob3c	ENSMUSG00000028709	30.0692	-0.648065	0.652359	-0.993418	0.320507	0.735685
Rundc3b	ENSMUSG00000040570	5.10288	-0.647953	0.703799	-0.92065	0.357233	0.765954
Etfa	ENSMUSG00000032314	179.637	-0.647673	0.285599	-2.26777	0.0233434	0.195508
Bclaf1	ENSMUSG00000037608	62.1061	-0.6475	0.370011	-1.74995	0.0801271	0.389665
Dusp26	ENSMUSG00000039661	344.394	-0.64703	0.330349	-1.95863	0.0501566	0.302003
Nt5c3b	ENSMUSG00000017176	76.0023	-0.646828	0.32459	-1.99275	0.0462883	0.288356
Rims4	ENSMUSG00000035226	44.1134	-0.646804	0.476376	-1.35776	0.17454	0.572018
AU022252	ENSMUSG00000078584	32.4583	-0.646484	0.581835	-1.11111	0.26652	0.683733
Crtc3	ENSMUSG00000030527	35.7155	-0.646278	0.530066	-1.21924	0.222753	0.63897
Cep78	ENSMUSG00000041491	21.5299	-0.646176	0.499868	-1.29269	0.196118	0.601573
Bdh2	ENSMUSG00000028167	3.78113	-0.645808	0.725428	-0.890245	0.373335	NA
Fktn	ENSMUSG00000028414	25.0371	-0.645683	0.417451	-1.54673	0.121929	0.483441
Exosc2	ENSMUSG00000039356	29.5528	-0.645416	0.446138	-1.44667	0.147989	0.534045
Map3k13	ENSMUSG00000033618	16.5982	-0.645311	0.547132	-1.17944	0.238222	0.658494
Ppp2cb	ENSMUSG00000009630	169.18	-0.645174	0.259469	-2.48652	0.0129	0.134802
Ppm1d	ENSMUSG00000020525	18.63	-0.645109	0.466701	-1.38227	0.166888	0.561152
Dr1	ENSMUSG00000029265	28.3735	-0.64503	0.442924	-1.4563	0.145309	0.529562
Smad3	ENSMUSG00000032402	96.2412	-0.644831	0.290657	-2.21853	0.0265188	0.21215
Gcc1	ENSMUSG00000029708	34.275	-0.644618	0.619582	-1.04041	0.29815	0.71554
Rxra	ENSMUSG00000015846	187.14	-0.644553	0.283087	-2.27688	0.0227936	0.192808
Mat1a	ENSMUSG00000037798	313.535	-0.64454	0.321971	-2.00186	0.0453002	0.284816
Rfk	ENSMUSG00000024712	165.853	-0.644382	0.313474	-2.05562	0.0398193	0.267063
Pcgf6	ENSMUSG00000025050	8.56227	-0.644186	0.605945	-1.06311	0.287732	0.706477
Capn15	ENSMUSG00000037326	65.4154	-0.644139	0.657958	-0.978996	0.327582	0.741513
Camk2n1	ENSMUSG00000046447	106.679	-0.644062	0.309948	-2.07797	0.0377123	0.258941
Gm8116	ENSMUSG00000059422	15.3372	-0.643982	0.597536	-1.07773	0.281155	0.699718
Ddx59	ENSMUSG00000026404	17.7434	-0.643884	0.725579	-0.887408	0.374859	0.780854
Gm7418	ENSMUSG00000090188	2.83508	-0.643258	0.725279	-0.886912	0.375127	NA
Hsbp1l1	ENSMUSG00000078963	91.3682	-0.643234	0.403873	-1.59266	0.111236	0.461825
Klf15	ENSMUSG00000030087	160.292	-0.643173	0.296714	-2.16765	0.0301852	0.228877
Ccdc6	ENSMUSG00000048701	77.5127	-0.642994	0.35336	-1.81966	0.0688112	0.35693
Ezh2	ENSMUSG00000029687	13.4704	-0.642422	0.550698	-1.16656	0.243389	0.662141
Pfkfb2	ENSMUSG00000026409	19.1427	-0.642315	0.499376	-1.28623	0.198361	0.60446
Klk1b15-ps	ENSMUSG00000108406	1.17139	-0.641904	0.612184	-1.04855	0.294386	NA
Plekhg3	ENSMUSG00000052609	86.543	-0.641589	0.278805	-2.30121	0.0213797	0.186376
Pbx3	ENSMUSG00000038718	66.7616	-0.641572	0.416971	-1.53865	0.12389	0.487406
Slc25a32	ENSMUSG00000022299	5.43311	-0.641431	0.655657	-0.978301	0.327925	0.742043
Slc25a32	ENSMUSG00000107007	5.43311	-0.641431	0.655657	-0.978301	0.327925	0.742043
Ggnbp2	ENSMUSG00000020530	107.504	-0.641354	0.365242	-1.75597	0.0790933	0.387135
Stard6	ENSMUSG00000079608	4.38904	-0.641351	0.712306	-0.900388	0.367914	0.775615
Gm9929	ENSMUSG00000053925	2.15849	-0.641263	0.720474	-0.890058	0.373435	NA
Atp6v1e1	ENSMUSG00000019210	170.079	-0.641107	0.26746	-2.39702	0.016529	0.159166
Gm15057	ENSMUSG00000083375	1.16822	-0.640961	0.612027	-1.04728	0.294972	NA
Olfr300-ps1	ENSMUSG00000092401	1.16822	-0.640961	0.612027	-1.04728	0.294972	NA
Cep44	ENSMUSG00000038215	20.9379	-0.640585	0.544461	-1.17655	0.239376	0.659596
Fam46c	ENSMUSG00000044468	718.815	-0.64023	0.290883	-2.20099	0.0277368	0.217184
Zfp626	ENSMUSG00000030604	11.0825	-0.640076	0.594067	-1.07745	0.28128	0.699718
Kif5b	ENSMUSG00000006740	163.142	-0.640066	0.382021	-1.67547	0.0938413	0.421915
St3gal3	ENSMUSG00000028538	48.7109	-0.639528	0.468179	-1.36599	0.171942	0.568864
Zfp966	ENSMUSG00000089756	6.41554	-0.639198	0.722267	-0.884989	0.376162	0.781293
March8	ENSMUSG00000025702	215.119	-0.638907	0.558262	-1.14446	0.252434	0.670627
4933404O12Rik	ENSMUSG00000097908	27.5207	-0.638656	0.537749	-1.18765	0.234973	0.654496
Rbl2	ENSMUSG00000031666	74.732	-0.638611	0.416157	-1.53454	0.124896	0.489544
Apoo	ENSMUSG00000079508	35.2638	-0.638548	0.397042	-1.60826	0.107777	0.454319
Bptf	ENSMUSG00000040481	79.2792	-0.63852	0.382849	-1.66781	0.0953537	0.425485
Kdm5a	ENSMUSG00000030180	41.9702	-0.638458	0.521746	-1.2237	0.221067	0.636629
Gm44536	ENSMUSG00000109097	6.54834	-0.638007	0.679802	-0.938519	0.347978	0.757707
Gm29609	ENSMUSG00000101678	5.33497	-0.637735	0.673643	-0.946696	0.343794	0.753813
Ifnar1	ENSMUSG00000022967	37.1486	-0.637441	0.557144	-1.14412	0.252572	0.670627
Aasdh	ENSMUSG00000055923	17.2143	-0.637164	0.714739	-0.891464	0.37268	0.779486
Fat3	ENSMUSG00000074505	19.1182	-0.637074	0.610883	-1.04287	0.297007	0.713995
Ptprf	ENSMUSG00000033295	278.918	-0.636827	0.25211	-2.52599	0.0115374	0.125836
Zfand1	ENSMUSG00000039795	26.4868	-0.636776	0.444769	-1.4317	0.15223	0.538752
Eif5	ENSMUSG00000021282	286.874	-0.636775	0.266853	-2.38624	0.0170218	0.162241
Zfp780b	ENSMUSG00000063047	8.83311	-0.636497	0.643554	-0.989035	0.322646	0.736885
Stc2	ENSMUSG00000020303	81.7288	-0.636394	0.450386	-1.413	0.157657	0.546447
Selenoo	ENSMUSG00000035757	96.3882	-0.636387	0.313814	-2.02791	0.0425696	0.276636
Gjb1	ENSMUSG00000047797	395.584	-0.636375	0.258755	-2.45937	0.0139182	0.141987
Gm11346	ENSMUSG00000085603	1.6018	-0.635201	0.667586	-0.951489	0.341356	NA
4933431E20Rik	ENSMUSG00000086968	62.8148	-0.634616	0.592579	-1.07094	0.284197	0.703815
Rab11fip1	ENSMUSG00000031488	28.6421	-0.634484	0.475867	-1.33332	0.182426	0.583351
Paqr3	ENSMUSG00000055725	6.32854	-0.634408	0.722975	-0.877496	0.380217	0.78247
Psip1	ENSMUSG00000028484	29.6624	-0.634383	0.570555	-1.11187	0.266194	0.683521
Ikbip	ENSMUSG00000019975	40.0064	-0.634274	0.445775	-1.42286	0.154778	0.543759
Usp35	ENSMUSG00000035713	6.49496	-0.634098	0.697305	-0.909355	0.363163	0.771593
Msl2	ENSMUSG00000066415	44.1315	-0.633812	0.354757	-1.78661	0.0740001	0.372554
Fbxl15	ENSMUSG00000025226	11.6424	-0.633641	0.551558	-1.14882	0.25063	0.668479
Eif4g2	ENSMUSG00000005610	847.826	-0.633477	0.186251	-3.40119	0.000670934	0.0167032
Pih1d2	ENSMUSG00000000167	4.50815	-0.633398	0.722676	-0.876462	0.380779	0.782917
Mcts1	ENSMUSG00000000355	45.3821	-0.633384	0.401947	-1.57579	0.115075	0.470819
Bcor	ENSMUSG00000040363	56.3673	-0.633288	0.603694	-1.04902	0.294168	0.710902
Olfr1396	ENSMUSG00000047511	1.47292	-0.63314	0.663428	-0.954346	0.339908	NA
Crybg3	ENSMUSG00000022723	30.0526	-0.633094	0.601477	-1.05256	0.292541	0.709813
Mgarp	ENSMUSG00000037161	1.0949	-0.632956	0.68725	-0.920997	0.357052	NA
Gnmt	ENSMUSG00000002769	597.398	-0.632648	0.365993	-1.72858	0.0838847	0.398232
Chd5	ENSMUSG00000005045	6.30435	-0.63255	0.65765	-0.961834	0.336133	0.748796
Osbp2	ENSMUSG00000020435	16.2644	-0.63223	0.722461	-0.875106	0.381516	0.783355
Atpaf1	ENSMUSG00000028710	24.2094	-0.63196	0.517763	-1.22056	0.222252	0.638206
Rad52	ENSMUSG00000030166	16.6249	-0.631896	0.641974	-0.984302	0.324967	0.739295
Serinc3	ENSMUSG00000017707	1790.5	-0.631864	0.201586	-3.13446	0.00172171	0.0328093
Rnf121	ENSMUSG00000070426	36.3329	-0.631606	0.377802	-1.67179	0.0945653	0.424013
Kpna6	ENSMUSG00000003731	91.9414	-0.631495	0.558756	-1.13018	0.2584	0.676772
Lonrf2	ENSMUSG00000048814	13.2837	-0.631374	0.557353	-1.13281	0.257294	0.676151
Ezh1	ENSMUSG00000006920	89.9166	-0.631314	0.524121	-1.20452	0.228388	0.648143
Ccm2l	ENSMUSG00000027474	12.7927	-0.631226	0.716987	-0.880388	0.378649	0.781371
Nat8f3	ENSMUSG00000051262	8.60878	-0.630873	0.650443	-0.969913	0.33209	0.746085
Zmym5	ENSMUSG00000040123	38.8565	-0.63053	0.451946	-1.39514	0.162972	0.555779
Zfp61	ENSMUSG00000050605	19.9574	-0.630382	0.574446	-1.09737	0.272478	0.689839
RP23-100M12.7	ENSMUSG00000111712	1.30302	-0.630231	0.557048	-1.13138	0.257897	NA
Capn11	ENSMUSG00000058626	1.40997	-0.630116	0.556987	-1.13129	0.257932	NA
Elovl3	ENSMUSG00000038754	0.961347	-0.630083	0.648676	-0.971337	0.331381	NA
Ino80b	ENSMUSG00000030034	45.9088	-0.630004	0.361455	-1.74297	0.0813392	0.391751
Slc25a42	ENSMUSG00000002346	26.4257	-0.629993	0.496113	-1.26986	0.204136	0.614399
Etv6	ENSMUSG00000030199	75.5623	-0.62997	0.58258	-1.08135	0.279543	0.697854
Pdcd7	ENSMUSG00000041837	18.12	-0.629865	0.508566	-1.23851	0.215527	0.629834
Gm26792	ENSMUSG00000096996	1.36403	-0.629856	0.699477	-0.900466	0.367872	NA
Gm43555	ENSMUSG00000105977	1.36403	-0.629856	0.699477	-0.900466	0.367872	NA
Qser1	ENSMUSG00000074994	48.1799	-0.629825	0.373646	-1.68562	0.0918692	0.41708
Mib1	ENSMUSG00000024294	127.99	-0.629721	0.354328	-1.77722	0.0755314	0.377459
Cxxc5	ENSMUSG00000046668	152.671	-0.629608	0.251345	-2.50496	0.0122466	0.130635
Gm15583	ENSMUSG00000080078	1.29985	-0.629509	0.556838	-1.13051	0.258263	NA
P2ry2	ENSMUSG00000032860	8.86188	-0.62918	0.686394	-0.916646	0.359328	0.767533
Eed	ENSMUSG00000030619	26.4198	-0.629151	0.535754	-1.17433	0.240264	0.659776
Igkv3-7	ENSMUSG00000076598	3.83791	-0.629053	0.693989	-0.90643	0.364709	NA
Acot8	ENSMUSG00000017307	13.9891	-0.628759	0.640454	-0.98174	0.326228	0.73993
Nrd1	ENSMUSG00000053510	332.416	-0.628747	0.340372	-1.84723	0.0647132	0.346578
Arid5b	ENSMUSG00000019947	13.3055	-0.62874	0.52552	-1.19641	0.231535	0.651839
Nipa2	ENSMUSG00000030452	22.527	-0.628704	0.560523	-1.12164	0.262016	0.678572
Smim14	ENSMUSG00000037822	503.194	-0.627966	0.426621	-1.47195	0.141034	0.522114
Gm26621	ENSMUSG00000096967	1.38632	-0.627871	0.613	-1.02426	0.305713	NA
6230400D17Rik	ENSMUSG00000097577	4.28254	-0.627841	0.712977	-0.88059	0.37854	0.781343
Selenot	ENSMUSG00000075700	132.613	-0.62778	0.312895	-2.00636	0.0448178	0.283513
Gm13722	ENSMUSG00000083594	13.092	-0.626904	0.584766	-1.07206	0.283693	0.703489
Cyfip2	ENSMUSG00000020340	277.009	-0.626645	0.341121	-1.83702	0.0662071	0.350148
Gm7935	ENSMUSG00000075609	7.1166	-0.626615	0.684706	-0.915159	0.360108	0.768472
Speg	ENSMUSG00000026207	12.7866	-0.626442	0.718952	-0.871326	0.383576	0.784615
Cel	ENSMUSG00000026818	548685	-0.6264	0.335341	-1.86795	0.061769	0.338362
Capn10	ENSMUSG00000026270	38.2371	-0.626077	0.682192	-0.917743	0.358754	0.767052
Per2	ENSMUSG00000055866	8.17314	-0.62544	0.642848	-0.972921	0.330593	0.744478
Zfp385b	ENSMUSG00000027016	3.06526	-0.625103	0.718798	-0.869651	0.384491	NA
[truncated: 18,294 more rows]

## Sheet: DEseq2_normalisedGeneCounts_TPM
GENE	ENSEMBL GENE STABLE ID	CT1	CT2	CT3	CKO1	CKO2	CKO3
Gnai3	ENSMUSG00000000001	138.446	166.772	140.403	101.572	97.4699	110.563
Cdc45	ENSMUSG00000000028	1.18191	1.19149	2.74635	2.64621	7.09294	6.36443
H19	ENSMUSG00000000031	1.21895	2.19159	0	0	1.19135	0
Apoh	ENSMUSG00000000049	0	0	0	0.262686	0.403533	14.9611
Narf	ENSMUSG00000000056	45.4049	30.5152	17.5842	33.8859	36.9806	40.7498
Cav2	ENSMUSG00000000058	14.2281	9.07575	5.83455	43.8475	41.6499	27.2754
Klf6	ENSMUSG00000000078	39.8913	66.2356	35.4415	49.0347	45.2949	47.3842
Scmh1	ENSMUSG00000000085	25.1626	53.4467	20.2393	37.6035	32.6611	35.3888
Cox5a	ENSMUSG00000000088	302.916	311.268	399.652	339.08	252.435	372.992
Tbx2	ENSMUSG00000000093	2.34655	7.09667	8.17881	9.63181	16.6272	14.7418
Tbx4	ENSMUSG00000000094	0	0	0	0.875619	2.86676	1.05298
Ngfr	ENSMUSG00000000120	3.51982	0	8.17881	4.3781	11.4671	14.7418
Wnt3	ENSMUSG00000000125	2.34655	0	0	1.75124	0	0
Wnt9a	ENSMUSG00000000126	11.7322	10.6445	10.9047	7.00633	12.04	10.5294
Fer	ENSMUSG00000000127	19.9057	12.9757	14.8673	20.1613	16.7733	16.5888
Xpo6	ENSMUSG00000000131	95.8605	132.711	66.8583	62.1948	72.9005	62.0484
Tfe3	ENSMUSG00000000134	22.7088	73.1002	103.769	39.9568	78.2114	61.2131
Axin2	ENSMUSG00000000142	6.07694	34.9639	32.8049	24.3598	37.5001	5.39549
Brat1	ENSMUSG00000000148	18.2294	26.1425	38.7068	15.3154	24.3536	20.7204
Gna12	ENSMUSG00000000149	73.1291	60.3177	58.4527	86.8264	77.9707	68.6148
Slc22a18	ENSMUSG00000000154	16.3644	14.8742	25.7135	42.7449	30.3155	33.9586
Itgb2l	ENSMUSG00000000157	1.19255	4.80883	1.38553	0.890002	2.91385	0.970605
Igsf5	ENSMUSG00000000159	70.6757	31.7226	47.2403	34.0495	33.2051	9.24019
Pih1d2	ENSMUSG00000000167	5.80895	5.85601	6.74897	0.796273	7.09898	0.739735
Dlat	ENSMUSG00000000168	58.6658	65.5164	52.8277	57.0236	59.7842	42.5143
Sdhd	ENSMUSG00000000171	170.125	204.621	171.755	132.219	148.498	144.259
Ccnd2	ENSMUSG00000000184	184.645	340.628	78.7285	553.245	464.789	306.312
Gpr107	ENSMUSG00000000194	112.036	45.3975	99.7422	200.188	91.0525	132.101
Nalcn	ENSMUSG00000000197	3.51982	3.54834	4.0894	3.50248	6.88023	11.5828
Btbd17	ENSMUSG00000000202	0	0	25.8802	0.606203	5.04056	0.364497
Slfn4	ENSMUSG00000000204	0	1.18278	0	1.75124	2.86676	0
Th	ENSMUSG00000000214	0	0	0	0	2.29341	0
Ins2	ENSMUSG00000000215	5338.05	7556.15	4468.17	5481.28	33111	4145.34
Drp2	ENSMUSG00000000223	0	0	0	2.145	1.40431	0
Tspan32	ENSMUSG00000000244	3.70601	6.2834	0	11.0442	1.23497	3.32605
Clec2g	ENSMUSG00000000248	0	0	0	0.334878	4.4975	0
Gmpr	ENSMUSG00000000253	0.863108	2.15264	1.00278	6.37446	8.34795	1.91641
Mid2	ENSMUSG00000000266	24.3763	38.2771	29.4092	33.036	18.5549	17.3508
Trim25	ENSMUSG00000000275	127.038	113.451	147.597	93.5118	113.573	101
Dgke	ENSMUSG00000000276	9.04006	16.2646	3.42899	16.8581	11.0282	10.1394
Scpep1	ENSMUSG00000000278	59.8369	62.6873	57.2517	113.831	148.498	124.252
Mnt	ENSMUSG00000000282	13.1964	6.40532	25.5594	33.0173	64.3162	55.5872
Itgb2	ENSMUSG00000000290	62.5109	62.8763	90.7832	104.967	83.837	126.229
Hddc2	ENSMUSG00000000295	50.9431	53.5537	39.3106	52.6644	38.1684	44.9324
Tpd52l1	ENSMUSG00000000296	50.3107	61.6266	54.4033	40.7707	28.2221	41.947
Pemt	ENSMUSG00000000301	6.77528	14.085	2.67769	7.70589	9.87172	14.8308
Cdh1	ENSMUSG00000000303	385.267	432.401	393.846	289.131	419.777	236.972
Cdh4	ENSMUSG00000000305	0	0	0.355334	0	2.51106	13.835
Ckmt1	ENSMUSG00000000308	75.6889	55.2255	66.651	73.0859	68.6669	75.5928
Bcl6b	ENSMUSG00000000317	48.5477	0.704908	0.812396	72.4627	2.22108	0.941329
Clec10a	ENSMUSG00000000318	53.0057	5.48622	30.1282	53.8853	54.3533	42.0004
Alox12	ENSMUSG00000000320	8.34289	3.25483	10.7131	15.4337	23.7751	12.1956
Arvcf	ENSMUSG00000000325	9.20177	36.0529	29.1304	24.3146	45.2494	36.1405
Comt	ENSMUSG00000000326	55.2507	37.9101	39.3497	67.2324	69.9539	64.7918
Rtca	ENSMUSG00000000339	30.1861	55.0612	19.223	34.3443	32.0876	29.6011
Dbt	ENSMUSG00000000340	246.103	241.708	290.194	93.599	58.0171	71.2064
Dazap2	ENSMUSG00000000346	240.521	209.352	203.107	226.785	244.822	221.126
Mcts1	ENSMUSG00000000355	40.6393	77.5676	50.2511	35.5184	28.2547	40.0611
Rem1	ENSMUSG00000000359	17.8614	0.41403	20.7517	27.1984	26.7292	1.06814
Trappc10	ENSMUSG00000000374	119.674	136.02	104.961	77.9301	80.8427	77.9208
Ccm2	ENSMUSG00000000378	57.6329	60.4898	59.8366	75.7781	71.4428	53.0943
Tbrg4	ENSMUSG00000000384	54.5116	87.8419	88.8733	69.4545	19.8744	20.2319
Tmprss2	ENSMUSG00000000385	21.1189	28.3867	34.0784	10.5074	16.0539	11.5828
Mx1	ENSMUSG00000000386	0	0.831455	0	0.550563	11.0716	2.22064
Fap	ENSMUSG00000000392	8.46574	8.81183	29.7973	8.84436	11.0416	11.1483
Gcg	ENSMUSG00000000394	986.083	1596.43	659.299	585.947	2266.6	381.469
Ndufa9	ENSMUSG00000000399	233.897	194.181	280.466	249.236	177.257	226.755
Egfl6	ENSMUSG00000000402	2.34655	1.18278	4.0894	1.75124	4.58682	0
Lck	ENSMUSG00000000409	8.0115	0.294659	3.21276	4.12748	3.29332	7.60476
Cttnbp2	ENSMUSG00000000416	0.307232	0.696339	0	4.76466	10.1201	92.1639
Galnt1	ENSMUSG00000000420	206.979	207.26	205.656	200.241	153.166	206.752
Mkrn2	ENSMUSG00000000439	15.8521	195.42	38.4591	49.425	23.5381	100.724
Pparg	ENSMUSG00000000440	5.71347	6.26668	290.483	9.6448	69.8953	14.4846
Raf1	ENSMUSG00000000441	121.29	103.83	105.11	117.678	90.2925	141.846
Sept1	ENSMUSG00000000486	3.5652	2.14234	4.08101	45.1731	25.4154	39.0584
Pdgfb	ENSMUSG00000000489	31.6784	42.58	31.3521	35.0248	34.9745	43.1723
Acvrl1	ENSMUSG00000000530	59.9937	16.7033	83.233	98.5099	59.7827	76.6783
Grasp	ENSMUSG00000000531	28.1586	40.2145	35.4415	21.8905	16.0539	16.8477
Acvr1b	ENSMUSG00000000532	65.7033	79.2462	70.883	38.5273	40.1347	51.5962
Tom1l2	ENSMUSG00000000538	103.927	52.3528	39.1996	83.0229	39.9162	70.8461
Gpa33	ENSMUSG00000000544	0	0	0	2.62686	0	0
Zfp385a	ENSMUSG00000000552	31.6784	17.7417	36.8046	42.0297	64.7888	30.5365
Itga5	ENSMUSG00000000555	28.1585	24.8384	25.8995	45.5323	57.3353	44.2253
Gabra2	ENSMUSG00000000560	0	0	0	0.875619	0.573353	1.05298
Wdr77	ENSMUSG00000000561	45.3388	41.1938	85.0184	42.0602	67.5037	33.7027
Adora3	ENSMUSG00000000562	0	0	0	0.939659	1.60283	0
Atp5f1	ENSMUSG00000000563	407.73	343.15	402.27	337.849	264.452	495.205
Sox9	ENSMUSG00000000567	32.8516	47.3112	32.7152	31.5223	37.8413	22.1126
Hnrnpd	ENSMUSG00000000568	136.465	87.9325	96.2187	88.216	122.073	84.6921
Dynlt1c	ENSMUSG00000000579	0.355917	0.827624	1.27177	7.23181	28.5846	6.81814
C1d	ENSMUSG00000000581	20.2013	40.65	59.6843	29.659	37.6751	40.5017
Gm2a	ENSMUSG00000000594	63.3567	61.5045	81.7881	130.467	177.166	143.206
Krit1	ENSMUSG00000000600	29.3584	39.9371	20.2177	45.2184	21.6272	30.7883
Clcn4	ENSMUSG00000000605	47.2189	67.8933	57.2852	125.985	84.8431	103.254
Sema4f	ENSMUSG00000000627	0	0	0.922169	0.479953	0.628544	82.89
Hk2	ENSMUSG00000000628	7.03822	15.1272	8.17716	10.5053	21.0621	18.9498
Myo18a	ENSMUSG00000000631	334.646	365.006	235.108	199.997	139.364	137.287
Sez6	ENSMUSG00000000632	2.34655	0	0	0	0	0
Haao	ENSMUSG00000000673	2.34655	1.18278	1.36313	0.875619	1.72006	1.05298
Cd52	ENSMUSG00000000682	25.812	3.54834	28.6258	41.1541	81.4161	65.285
Abhd15	ENSMUSG00000000686	2.34955	0.789529	0.909921	6.60682	3.44452	2.10866
Hoxb6	ENSMUSG00000000690	2.541	1.28079	0	0.948181	4.96692	0
Loxl3	ENSMUSG00000000693	7.48128	0.76481	10.6221	11.6704	20.0743	15.5746
Kat2b	ENSMUSG00000000708	93.7317	121.585	80.1009	40.7051	82.0835	88.597
Rab5b	ENSMUSG00000000711	193.59	179.782	160.85	162.865	147.925	156.894
Dnmt3l	ENSMUSG00000000730	0	0	0	0	0.199637	9.07244
Aire	ENSMUSG00000000731	0	0	0	0	1.14671	0
Icosl	ENSMUSG00000000732	10.5595	4.73112	10.9051	23.6417	19.494	15.7947
Spg7	ENSMUSG00000000738	36.5283	47.1027	47.8312	41.7565	53.0707	45.2195
Sult5a1	ENSMUSG00000000739	9.01102	1.93692	8.28349	8.20541	14.7049	6.90915
Rpl13	ENSMUSG00000000740	1658.08	926.364	2093.86	2032.3	1591.55	2045.78
Chmp1a	ENSMUSG00000000743	196.479	99.3804	170.457	294.443	24.3216	177.392
Rpa1	ENSMUSG00000000751	59.3813	10.5883	68.9904	44.3166	116.073	106.587
Serpinf1	ENSMUSG00000000753	49.296	56.9342	56.6588	146.836	264.357	79.3938
Tubgcp3	ENSMUSG00000000759	36.2416	29.1565	30.7912	42.397	15.1158	33.4483
Polr3d	ENSMUSG00000000776	42.9904	46.5798	42.6707	29.4825	17.3689	39.6257
Tcf7	ENSMUSG00000000782	24.2128	11.3273	22.1927	16.7714	19.2182	27.2959
Ddx3x	ENSMUSG00000000787	350.468	342.125	182.528	190.674	152.266	198.641
Il12rb1	ENSMUSG00000000791	0.940889	0	1.5245	2.43488	0.919584	0
Slc5a5	ENSMUSG00000000792	0	0	1.36313	0.875619	0.573353	0
Kcnn3	ENSMUSG00000000794	6.7973	14.1095	20.2064	8.27357	19.1904	9.72977
Usp32	ENSMUSG00000000804	27.3142	72.7912	17.5012	5.54234	88.7046	132.066
Car4	ENSMUSG00000000805	8.45629	22.5387	7.31891	12.4941	7.3523	6.51932
Txnrd3	ENSMUSG00000000811	9.00498	18.1559	18.0009	15.3611	14.0595	9.23628
Zfp512b	ENSMUSG00000000823	32.0564	54.4998	15.6914	19.9972	39.4032	38.3523
Dnajc5	ENSMUSG00000000826	167.929	120.303	121.754	111.341	143.588	104.801
Tpd52l2	ENSMUSG00000000827	92.3669	47.4538	114.663	120.961	107.098	86.9029
Fmr1	ENSMUSG00000000838	26.244	12.6387	11.4722	14.0273	41.8684	13.4187
Bcl11a	ENSMUSG00000000861	17.459	12.8776	15.5131	11.9704	17.1714	22.6195
Il4	ENSMUSG00000000869	0	0	0	1.75124	0.573353	0
Pxmp4	ENSMUSG00000000876	89.1362	75.3845	120.246	53.6033	20.4527	82.3366
Dlg3	ENSMUSG00000000881	77.4202	65.7037	47.873	22.1479	105.599	71.0336
Gnb1l	ENSMUSG00000000884	11.4171	28.686	0.688157	1.10511	40.0123	52.8488
Mmp11	ENSMUSG00000000901	0.3932	0.461136	18.6981	11.8082	31.6637	28.4
Smarcb1	ENSMUSG00000000902	72.9967	24.5508	29.7158	36.6197	60.4592	43.8099
Vpreb3	ENSMUSG00000000903	6.58903	7.98503	8.93117	9.4582	2.68326	12.8195
Hip1r	ENSMUSG00000000915	331.289	168.637	255.056	110.04	108.119	37.5226
Nsun5	ENSMUSG00000000916	22.4472	33.867	34.4505	20.1628	12.8971	14.2052
Top1mt	ENSMUSG00000000934	9.38618	15.3761	17.7208	20.1392	19.494	14.7418
Hoxa4	ENSMUSG00000000942	1.17327	1.18278	1.36313	1.75124	4.58682	3.15895
Gm38393	ENSMUSG00000000948	10.259	10.3421	13.409	8.65078	9.4453	9.26573
Mmp14	ENSMUSG00000000957	77.3387	78.885	21.0854	115.436	113.381	70.0991
Slc7a7	ENSMUSG00000000958	38.2517	38.9408	38.9933	14.414	14.1574	10.4916
Oxa1l	ENSMUSG00000000959	209.675	173.217	217.51	149.013	122.288	154.268
Heatr6	ENSMUSG00000000976	13.0897	4.71276	11.5577	19.4373	37.1471	9.64929
Ccl3	ENSMUSG00000000982	1.17327	0	0	0.875619	2.29341	1.05298
Wfdc18	ENSMUSG00000000983	0	0	0	0.875619	4.01347	0
Ilf2	ENSMUSG00000001016	40.9964	44.4804	34.316	80.4995	59.6235	83.8203
Chtop	ENSMUSG00000001017	130.386	113.387	101.52	109.125	118.915	112.126
Snapin	ENSMUSG00000001018	49.7277	29.9566	53.25	42.649	63.0439	55.3753
S100a4	ENSMUSG00000001020	11.4354	5.76404	13.286	18.491	40.0491	23.9471
S100a3	ENSMUSG00000001021	0	0	2.55489	1.64115	0.489638	0
S100a6	ENSMUSG00000001025	104.443	56.8019	94.558	219.383	210.144	187.04
Icam2	ENSMUSG00000001029	9.44372	10.1775	9.9513	38.6099	24.5636	11.6494
Mapk7	ENSMUSG00000001034	14.0284	12.5874	16.3062	25.9082	12.3575	24.1246
Epn2	ENSMUSG00000001036	54.3681	7.72451	10.5128	89.0744	26.0181	84.1229
B9d1	ENSMUSG00000001039	13.1236	7.93793	3.04946	19.5884	28.2181	21.3548
Sec24b	ENSMUSG00000001052	58.2122	41.9957	126.489	76.4188	60.5204	85.4004
N4bp3	ENSMUSG00000001053	10.5654	3.27556	17.3295	3.03115	9.7187	6.56124
Rmnd5b	ENSMUSG00000001054	38.9224	30.9616	13.8393	39.2278	42.1869	34.8725
Nhp2	ENSMUSG00000001056	124.055	83.8033	154.653	162.399	113.746	182.5
Vps9d1	ENSMUSG00000001062	10.4131	32.3384	65.0019	64.2073	38.6828	29.2912
Zfp276	ENSMUSG00000001065	250.141	6.75731	8.27618	5.29232	8.18126	7.36607
Mfsd10	ENSMUSG00000001082	27.8141	35.1767	8.37107	48.6152	60.1512	27.272
Luzp1	ENSMUSG00000001089	11.5601	391.234	150.543	11.5032	98.9255	12.1041
Kctd10	ENSMUSG00000001098	86.3006	57.1094	49.4097	91.7102	131.197	109.211
Poldip2	ENSMUSG00000001100	202.425	200.91	161.549	200.272	150.787	217.068
Ift20	ENSMUSG00000001105	617.81	475.633	572.297	446.209	280.16	501.554
Col6a1	ENSMUSG00000001119	188.924	161.064	300.665	365.543	491.25	330.737
Pcbp3	ENSMUSG00000001120	20.8629	6.65316	22.5387	14.9948	29.9203	3.13359
Lgals9	ENSMUSG00000001123	220.406	108.244	129.888	101.074	164.255	71.2729
Araf	ENSMUSG00000001127	135.068	102.346	91.9528	143.503	99.2642	85.2691
Cfp	ENSMUSG00000001128	59.9323	12.0836	62.6676	121.182	128.865	118.333
Timp1	ENSMUSG00000001131	2.34655	0	2.72627	4.3781	7.45358	7.37088
Uxt	ENSMUSG00000001134	52.4691	41.3261	61.6329	46.2866	37.477	55.4356
Cnnm3	ENSMUSG00000001138	66.2792	98.3773	53.0913	41.9733	34.1611	60.2488
Lman2l	ENSMUSG00000001143	73.1168	33.2747	67.1894	54.7492	34.5513	73.6591
Mcm3ap	ENSMUSG00000001150	45.7576	29.5695	29.989	25.393	34.4012	27.3776
Pcnt	ENSMUSG00000001151	23.4655	31.935	21.8102	15.7611	29.241	40.0134
Mxd1	ENSMUSG00000001156	46.2182	46.5927	10.7092	34.4928	6.38775	8.79851
Gmcl1	ENSMUSG00000001157	45.5052	17.0212	17.1646	14.176	21.5046	14.2062
Snrnp27	ENSMUSG00000001158	59.787	40.1809	34.7309	66.9289	38.9555	71.5431
Oas1c	ENSMUSG00000001166	11.4435	25.1736	0	0.777776	0.525091	3.74128
Ocrl	ENSMUSG00000001173	23.9	41.3622	40.9478	22.7421	27.5885	23.5209
Calm1	ENSMUSG00000001175	524.012	578.024	512.521	473.295	532.373	541.992
Agpat3	ENSMUSG00000001211	196.649	164.775	144.803	238.914	212.229	162.087
Slc26a3	ENSMUSG00000001225	0	0	0	0.270676	1.78516	2.18807
Sema6b	ENSMUSG00000001227	3.53876	9.51315	6.85235	10.564	16.7452	6.3519
Uhrf1	ENSMUSG00000001228	0	6.80611	0.290933	14.0038	13.1796	19.2684
Dpp9	ENSMUSG00000001229	179.511	230.642	231.733	103.323	68.229	113.722
Ramp2	ENSMUSG00000001240	17.9013	10.9698	29.5724	38.5426	51.494	33.8904
Lsr	ENSMUSG00000001247	149.59	159.467	133.418	142.271	135.867	146.558
Gramd1a	ENSMUSG00000001248	125.664	170.138	160.918	74.1649	101.202	163.465
Hpn	ENSMUSG00000001249	315.108	282.334	266.463	162.842	156.126	165.781
Ckb	ENSMUSG00000001270	18.7724	10.645	20.447	45.5322	70.5224	29.4835
Sp1	ENSMUSG00000001280	61.1118	102.678	25.0475	76.0134	64.0839	182.851
Itgb7	ENSMUSG00000001281	3.15082	18.4435	4.78707	54.6152	53.6428	32.839
Myg1	ENSMUSG00000001285	50.9561	62.3926	60.6772	53.2571	53.6355	72.7173
Rarg	ENSMUSG00000001288	61.133	19.6854	41.8258	37.7476	61.7291	47.9205
Pfdn5	ENSMUSG00000001289	860.543	507.813	790.79	717.787	601.298	734.323
Efnb2	ENSMUSG00000001300	22.4339	7.53858	26.0642	11.1617	10.963	13.4226
Rrp15	ENSMUSG00000001305	12.19	23.3486	16.9951	23.7651	19.1013	15.3572
Rnd2	ENSMUSG00000001313	18.3658	19.0465	12.0904	6.9897	16.7817	6.53763
Srr	ENSMUSG00000001323	36.9606	16.8168	31.261	30.5226	40.9121	22.2088
Sync	ENSMUSG00000001333	4.89948	5.84656	0	5.48476	1.7957	4.68049
Fndc5	ENSMUSG00000001334	2.34655	1.18278	1.36313	5.25372	8.02694	10.5298
Acp5	ENSMUSG00000001348	29.5777	27.4319	53.22	67.4959	80.4365	77.8893
Cnn1	ENSMUSG00000001349	4.73425	0	5.14818	0.452442	2.31352	3.97682
Fbxo9	ENSMUSG00000001366	70.6824	119.527	78.7297	59.4275	49.0975	106.191
Vps50	ENSMUSG00000001376	13.53	51.9929	34.0841	12.5294	29.785	17.3033
Hars	ENSMUSG00000001380	145.486	143.116	164.939	154.109	117.537	141.1
Zmat2	ENSMUSG00000001383	68.0498	62.6873	70.883	90.1888	98.0433	81.0797
Ube2c	ENSMUSG00000001403	2.34655	1.18278	0	9.63181	23.5075	7.37088
Smg5	ENSMUSG00000001415	32.9105	38.567	181.659	32.9605	97.4074	80.0022
Cct3	ENSMUSG00000001416	116.937	87.6088	107.731	180.313	155.667	80.6262
Glmp	ENSMUSG00000001418	209.633	180.941	253.327	262.001	204.439	244.334
Mef2d	ENSMUSG00000001419	296.458	259.691	186.98	148.34	109.788	176.367
Tmem79	ENSMUSG00000001420	4.93453	9.69288	6.08246	21.8674	15.8168	12.0928
Snd1	ENSMUSG00000001424	1631.54	1357.13	1529.94	1060.7	698.38	1290.63
Col18a1	ENSMUSG00000001435	43.4564	27.1345	58.6111	192.268	184.155	139.458
Slc19a1	ENSMUSG00000001436	94.754	35.8121	20.6365	8.17782	39.0839	49.9437
Kpnb1	ENSMUSG00000001440	134.811	248.334	190.189	251.269	255.164	289.166
Npepps	ENSMUSG00000001441	75.3952	58.9582	152.438	92.6124	53.9968	52.3581
Tbx21	ENSMUSG00000001444	0	0	0	0.875619	2.29341	4.21193
Mrpl10	ENSMUSG00000001445	99.292	103.008	89.3307	94.9831	74.2607	113.733
Cyp51	ENSMUSG00000001467	32.9618	26.1891	31.0948	49.9802	17.8685	19.3238
Tcf25	ENSMUSG00000001472	1352.23	1257.39	1841.02	1080.92	701.523	1062.31
Tubb6	ENSMUSG00000001473	14.0793	15.3761	19.0839	25.393	40.708	20.0067
Def8	ENSMUSG00000001482	29.2081	88.3342	50.902	65.3944	78.5034	46.8187
Meox1	ENSMUSG00000001493	15.2525	8.27945	2.72627	22.7661	24.6542	13.6888
Irx2	ENSMUSG00000001504	0	3.88496	0	2.87607	3.42359	0.523051
Col1a1	ENSMUSG00000001506	245.383	130.095	177.317	376.929	932.258	693.432
Itga3	ENSMUSG00000001507	70.973	77.2593	59.8954	76.0009	90.9833	130.163
Sgca	ENSMUSG00000001508	0	0	0	0	1.14671	0
Dlx3	ENSMUSG00000001510	1.17327	0	0	0.875619	0.573353	0
Foxm1	ENSMUSG00000001517	0.246097	0	0	6.23724	7.67322	14.7448
Itfg2	ENSMUSG00000001518	14.1014	49.5334	53.3521	30.8077	21.8381	21.2762
Nrip2	ENSMUSG00000001520	0	0	1.3403	10.1753	2.85794	3.10603
Tulp3	ENSMUSG00000001521	3.35186	6.54842	7.95537	16.5173	67.5585	17.579
Gtf2h4	ENSMUSG00000001524	37.2178	20.2465	17.4406	15.379	4.35446	17.4021
Tubb5	ENSMUSG00000001525	236.461	179.728	251.61	257.705	353.996	388.602
Ell2	ENSMUSG00000001542	192.417	195.158	174.481	113.831	80.8427	114.775
Jup	ENSMUSG00000001552	250.743	247.797	265.402	237.691	192.889	261.473
Fkbp10	ENSMUSG00000001555	13.6957	7.60329	50.562	24.959	44.8729	27.2776
Klhl10	ENSMUSG00000001558	0	1.18278	0	0	0.573353	1.05298
Mnx1	ENSMUSG00000001566	0	0	0	0	1.14671	1.05298
Nom1	ENSMUSG00000001569	20.116	33.364	30.8457	24.8943	49.5049	24.5021
Ergic1	ENSMUSG00000001576	438.914	322.551	426.037	484.554	471.876	631.195
Tnk1	ENSMUSG00000001583	62.8746	31.7381	24.3496	26.0686	28.009	12.5788
Acap1	ENSMUSG00000001588	2.05687	2.55769	6.77884	4.73369	7.51546	10.2466
Tcea3	ENSMUSG00000001604	285.781	194.504	226.917	146.611	90.8574	152.695
Ifrd1	ENSMUSG00000001627	518.879	705.505	582.205	414.042	272.139	380.082
Stk38l	ENSMUSG00000001630	54.6874	20.1901	15.5126	9.25285	8.38901	49.0806
Brpf1	ENSMUSG00000001632	76.8691	34.5118	18.7587	33.3039	28.1016	17.4839
Akr1b3	ENSMUSG00000001642	132.312	130.176	124.528	141.288	144.679	127.029
Hoxc6	ENSMUSG00000001661	0	0	0	0.473753	0.730163	4.58467
Gstt1	ENSMUSG00000001663	116.255	155.113	210.546	119.935	137.015	107.404
Gstt3	ENSMUSG00000001665	154.22	121.172	121.386	113.642	71.1494	107.192
Ddt	ENSMUSG00000001666	117.696	105.879	135.656	124.298	85.9623	126.991
Tat	ENSMUSG00000001670	2.79265	0	1.80453	0	2.72941	0
Marveld3	ENSMUSG00000001672	19.7876	24.9348	40.2319	33.227	19.2704	18.1597
Ddx18	ENSMUSG00000001674	81.9314	45.9656	70.3974	46.6642	49.6812	36.5221
Ubl3	ENSMUSG00000001687	112.5	121.512	74.6886	89.9562	71.3672	50.503
Gramd3	ENSMUSG00000001700	191.244	153.761	148.582	139.223	95.1765	140.047
Eef1e1	ENSMUSG00000001707	15.2525	18.9245	23.1733	7.88057	12.0404	12.6358
Akt1	ENSMUSG00000001729	581.924	574.001	484.012	377.95	334.709	445.51
Cldn15	ENSMUSG00000001739	12.1399	18.3575	21.2001	40.7704	23.4659	21.7906
Il16	ENSMUSG00000001741	9.17562	4.76902	16.0301	24.3385	29.4217	30.3941
Tcirg1	ENSMUSG00000001750	32.894	55.5279	32.4739	69.9309	85.4325	61.3886
Naglu	ENSMUSG00000001751	84.9554	65.7609	45.2498	61.7711	114.205	118.844
Coasy	ENSMUSG00000001755	171.491	193.862	158.974	191.173	137.987	155.993
Smo	ENSMUSG00000001761	52.5322	33.8063	51.5391	73.1827	85.3916	78.5772
Tspan33	ENSMUSG00000001763	8.87303	3.83353	12.1269	5.67599	26.9272	3.16573
Crnkl1	ENSMUSG00000001767	51.9892	21.4375	7.81544	18.3617	63.8068	20.26
Rin2	ENSMUSG00000001768	24.3192	21.5218	38.3826	44.3513	73.0799	22.1563
Folh1	ENSMUSG00000001773	0	0	1.3884	3.56739	4.88357	2.145
Chordc1	ENSMUSG00000001774	24.7	64.6478	40.3175	21.7002	24.6242	22.1146
Rtcb	ENSMUSG00000001783	711.48	572.896	630.514	601.837	487.446	548.068
Pwp1	ENSMUSG00000001785	71.5697	44.9456	62.7042	33.2735	43.5748	27.3776
Fbxo7	ENSMUSG00000001786	52.4202	26.9934	33.8237	95.6094	38.2132	35.1336
Capns1	ENSMUSG00000001794	303.785	252.99	304.337	396.184	496.536	348.093
Lrp3	ENSMUSG00000001802	4.22475	9.03601	9.13327	12.3855	63.5789	11.5649
Folr1	ENSMUSG00000001827	0.704337	0	1.85832	0	19.8393	0.632124
Clpb	ENSMUSG00000001829	203.272	160.933	90.635	151.196	99.8093	122.629
Sept7	ENSMUSG00000001833	115.317	115.356	29.1032	20.1706	56.2344	37.6348
Zdhhc4	ENSMUSG00000001844	54.9811	13.6707	41.3052	34.7885	44.3499	30.5541
Rac1	ENSMUSG00000001847	409.64	368.712	220.967	316.634	314.548	262.601
Nup214	ENSMUSG00000001855	29.872	39.3191	45.6359	40.7767	52.6771	50.2
Aif1l	ENSMUSG00000001864	0.211788	9.39714	29.3875	20.9064	15.3835	18.373
Cpa3	ENSMUSG00000001865	1.09446	5.51662	3.17891	65.069	95.8657	4.42011
Ltbp1	ENSMUSG00000001870	36.7495	17.3419	34.5608	38.7078	50.5044	35.7172
Ugp2	ENSMUSG00000001891	103.924	110.929	120.742	36.4985	74.8691	87.7829
Kcnh6	ENSMUSG00000001901	0	0	0	0.40665	0.532546	9.7643
Trmt1	ENSMUSG00000001909	139.575	120.579	227.737	195.96	128.241	178.762
Nacc1	ENSMUSG00000001910	73.9162	88.7084	81.7881	103.323	100.91	90.5566
Nfix	ENSMUSG00000001911	91.7216	176.738	279.758	195.099	131.848	222.319
Slc1a5	ENSMUSG00000001918	204.637	316.935	168.874	326.671	365.811	334.013
Uba1	ENSMUSG00000001924	502.216	488.106	565.912	358.301	361.283	374.827
Vwf	ENSMUSG00000001930	16.3821	7.35098	120.512	87.8918	353.988	138.273
Siae	ENSMUSG00000001942	19.3504	28.5056	27.7523	42.6833	88.5472	35.8671
Vsig2	ENSMUSG00000001943	100.912	56.3583	112.667	38.9352	41.0257	21.3741
Esam	ENSMUSG00000001946	27.3135	18.0549	32.2605	75.1203	54.7239	33.9099
Spa17	ENSMUSG00000001948	12.1357	0	1.72916	1.48098	12.0913	0
Fam50a	ENSMUSG00000001962	130.573	24.2022	25.2838	151.636	118.775	47.5735
Emd	ENSMUSG00000001964	56.8195	43.0849	55.5048	51.2053	61.609	54.4102
Taco1	ENSMUSG00000001983	8.21291	13.0106	17.7208	13.1343	5.73353	4.21193
Grik3	ENSMUSG00000001985	0	0	0	0	1.14671	0
Gria3	ENSMUSG00000001986	11.7948	3.10431	1.67728	1.96218	92.6721	84.8214
Npas1	ENSMUSG00000001988	0	1.18278	0	2.62686	0	0
Sipa1l2	ENSMUSG00000001995	14.1698	14.2846	15.0909	21.2454	22.4567	12.717
Ap4e1	ENSMUSG00000001998	16.3237	9.70661	0.981151	9.81451	6.81799	33.1606
Blvra	ENSMUSG00000001999	28.272	33.2512	31.4079	41.0688	33.0147	55.4342
Pdzd4	ENSMUSG00000002006	8.86791	7.41986	1.42521	13.7324	11.3756	12.1103
Srpk3	ENSMUSG00000002007	0	1.60006	0	1.18453	0.775627	10.2079
Idh3g	ENSMUSG00000002010	323.076	230.298	180.961	316.244	234.429	270.512
Pnck	ENSMUSG00000002012	5.20302	13.8985	7.931	5.30253	15.8966	3.27654
Ssr4	ENSMUSG00000002014	3243.99	2494.7	2943.75	3102.55	2120.54	3693.47
Bcap31	ENSMUSG00000002015	154.872	141.933	164.939	228.537	240.235	194.802
Fam98a	ENSMUSG00000002017	46.7351	43.4185	89.4871	32.8269	76.6686	68.2064
Ltbp2	ENSMUSG00000002020	4.0537	0.715145	0.824194	15.5816	21.7212	40.0658
Kmt2a	ENSMUSG00000002028	44.844	84.7638	94.1948	112.154	42.194	89.6371
Ift46	ENSMUSG00000002031	181.809	169.275	198.978	170.024	115.164	84.2719
Tmem25	ENSMUSG00000002032	1.08732	0	0	0.811469	4.32218	2.92752
Cd3g	ENSMUSG00000002033	0.275981	0.556433	0	15.6119	12.7782	18.7742
Trappc6a	ENSMUSG00000002043	68.6087	68.5705	53.4381	79.981	54.449	75.6609
Supt6	ENSMUSG00000002052	108.463	111.54	112.013	101.428	92.7718	94.5428
Spag5	ENSMUSG00000002055	0.148859	0.300131	13.8844	8.91874	0.379304	38.1229
Unc119	ENSMUSG00000002058	24.3076	27.7718	16.9447	8.46588	26.9248	24.7242
Rab34	ENSMUSG00000002059	26.4844	17.1392	34.0801	19.6062	18.0109	24.3122
Sdf2	ENSMUSG00000002064	125.521	128.663	100.118	117.774	110.727	127.399
Ccne1	ENSMUSG00000002068	0	5.45576	8.03468	1.34429	3.96465	0.875569
Hsf2bp	ENSMUSG00000002076	0.533471	3.09075	22.8312	2.2881	20.4916	2.56991
Bbc3	ENSMUSG00000002083	24.4434	24.0708	11.2296	31.4517	24.766	26.8048
Psmc3	ENSMUSG00000002102	338.458	303.798	326.214	354.759	251.311	332.099
Acp2	ENSMUSG00000002103	244.986	26.4338	94.4213	121.038	79.1106	26.7163
Slc39a13	ENSMUSG00000002105	60.5918	45.7371	76.6462	43.6654	39.3751	57.8736
Celf2	ENSMUSG00000002107	23.1124	2.64025	46.9493	100.842	105.577	63.459
Nr1h3	ENSMUSG00000002108	70.3538	50.9148	50.5558	25.9766	64.6021	41.2273
Ddb2	ENSMUSG00000002109	7.87941	7.94325	6.12985	8.82066	10.7317	8.8471
Spi1	ENSMUSG00000002111	20.9939	9.75053	0.859636	62.6688	41.1801	33.6331
Sf3a1	ENSMUSG00000002129	45.6832	97.3177	82.3723	68.1873	51.2703	89.139
Stat6	ENSMUSG00000002147	89.7826	343.614	113.381	100.847	194.56	48.9915
Napsa	ENSMUSG00000002204	39.7695	0.376237	10.8139	22.1916	28.7593	26.7537
Vrk3	ENSMUSG00000002205	93.3565	76.7491	82.9447	62.6576	58.1132	54.306
Smg9	ENSMUSG00000002210	19.1897	51.5123	23.3517	2.6603	18.9	44.0144
Paxip1	ENSMUSG00000002221	58.2483	27.4762	29.2719	36.5128	16.982	40.0049
Rmnd5a	ENSMUSG00000002222	130.989	166.12	154.984	66.514	99.741	79.987
Mov10	ENSMUSG00000002227	7.39137	9.42237	78.1305	38.2405	25.0067	45.2651
Ppm1j	ENSMUSG00000002228	0	0	0.235064	12.4378	4.07212	0.18158
Rhoc	ENSMUSG00000002233	107.569	86.7526	99.981	133.799	164.709	38.6162
Tead3	ENSMUSG00000002249	89.4511	1.44501	25.9109	33.6423	21.7969	20.0155
Ppard	ENSMUSG00000002250	135.324	101.662	279.443	59.0194	114.461	62.3136
Def6	ENSMUSG00000002257	86.9207	1.72437	5.29948	5.53176	5.85121	71.3571
Peg3	ENSMUSG00000002265	20.7997	79.8174	40.2238	27.7656	81.5955	18.4335
Zim1	ENSMUSG00000002266	0	7.82429	5.27179	5.82787	6.22032	4.59648
Metrn	ENSMUSG00000002274	45.4512	64.6863	48.1469	66.8433	41.1557	77.9828
Lmf1	ENSMUSG00000002279	141.65	86.0684	130.236	136.242	106.347	156.96
Narfl	ENSMUSG00000002280	44.3948	80.3146	96.28	62.5128	7.61181	36.4626
Angptl4	ENSMUSG00000002289	23.0675	1.57246	6.34282	45.9078	90.8963	48.306
Dbf4	ENSMUSG00000002297	5.80525	1.73818	3.00484	24.531	10.1514	6.19822
Daxx	ENSMUSG00000002307	49.7971	14.6165	36.6529	52.594	18.0852	31.2268
Cd320	ENSMUSG00000002308	133.165	99.1257	162.452	194.881	101.419	179.411
Ipo4	ENSMUSG00000002319	157.939	165.319	158.317	171.501	132.987	187.801
Tm9sf1	ENSMUSG00000002320	142.28	87.0216	128.992	130.068	102.138	95.6484
Rec8	ENSMUSG00000002324	19.5175	10.2707	12.8506	12.4471	34.4713	8.68205
Irf9	ENSMUSG00000002325	51.0841	25.749	21.1039	82.3743	67.6787	45.8467
Gmpr2	ENSMUSG00000002326	31.6784	29.5695	28.6258	21.8905	26.9476	29.4835
Mdp1	ENSMUSG00000002329	50.4507	47.3112	49.0729	63.9202	53.3218	43.1723
Dhrs1	ENSMUSG00000002332	132.844	128.922	168.917	177.695	166.046	183.537
Ncan	ENSMUSG00000002341	0	0	1.36313	0	0.573353	0
Tmem161a	ENSMUSG00000002342	28.928	8.05197	154.466	34.1569	28.7136	22.4952
Armc6	ENSMUSG00000002343	17.8692	4.36955	6.92186	32.3327	17.5692	16.5475
Borcs8	ENSMUSG00000002345	18.1643	21.5974	17.9484	31.6036	28.5686	16.0778
Slc25a42	ENSMUSG00000002346	22.6302	53.827	22.2706	21.9557	17.4637	20.4068
Snx9	ENSMUSG00000002365	75.0895	68.6012	72.2462	58.6665	57.3353	58.9671
Ranbp3	ENSMUSG00000002372	72.7429	94.6223	77.6987	77.0545	77.4026	68.4439
Ndufa11	ENSMUSG00000002379	180.684	170.32	175.844	190.009	159.392	193.749
Bmp8b	ENSMUSG00000002384	0	2.36556	0	0	0	0
Nr2f6	ENSMUSG00000002393	107.649	371.604	137.68	99.0453	227.882	205.16
Use1	ENSMUSG00000002395	333.475	267.381	302.342	343.444	307.121	415.488
Ocel1	ENSMUSG00000002396	166.49	8.72096	65.0937	63.8418	42.0802	4.94214
Dyrk1b	ENSMUSG00000002409	38.9761	28.0789	23.8547	24.9454	18.6336	19.9886
Braf	ENSMUSG00000002413	12.6504	20.7748	71.8279	30.7594	10.4357	149.405
Ndufb2	ENSMUSG00000002416	217.282	177.751	191.789	203.094	157.547	235.115
Hltf	ENSMUSG00000002428	16.2865	26.8025	10.4581	13.8842	15.2879	33.704
Prpf6	ENSMUSG00000002455	68.5048	69.0597	106.12	68.1672	66.9534	81.9749
Rgs19	ENSMUSG00000002458	23.3221	16.9758	4.2713	23.6578	27.873	24.0006
Rgs20	ENSMUSG00000002459	0	0	3.71375	0	0.210449	0
Abhd3	ENSMUSG00000002475	9.71599	11.9711	9.6421	17.0325	13.1807	22.2842
Snrpd1	ENSMUSG00000002477	15.2525	15.3761	28.6258	24.5173	31.5344	25.2716
Tchp	ENSMUSG00000002486	9.70894	73.0834	6.50096	3.60369	10.0127	2.56953
Tiam1	ENSMUSG00000002489	3.50062	2.35265	4.17713	5.22505	69.278	111.011
Tsc2	ENSMUSG00000002496	157.219	147.847	147.219	144.477	144.485	130.57
Slc9a3r2	ENSMUSG00000002504	197.789	193.595	208.053	196.467	147.359	190.924
Puf60	ENSMUSG00000002524	158.658	139.803	187.512	186.821	181.113	146.611
Golga2	ENSMUSG00000002546	287.033	76.5793	91.6132	192.505	161.261	85.8594
Uck1	ENSMUSG00000002550	18.9148	32.2462	33.3454	37.3796	50.8198	22.6989
Scin	ENSMUSG00000002565	0	0	0	0	1.72006	2.10597
Ikzf4	ENSMUSG00000002578	0	0.849753	0	76.725	2.48242	1.35988
Mien1	ENSMUSG00000002580	198.283	178.6	242.638	246.925	214.434	249.557
Pon1	ENSMUSG00000002588	0	0	2.74263	54.7168	45.2569	20.779
Axl	ENSMUSG00000002602	65.5453	106.9	69.301	245.759	221.838	217.183
Tgfb1	ENSMUSG00000002603	11.7895	6.29312	75.3351	27.0306	54.732	97.4027
Ccdc97	ENSMUSG00000002608	98.923	52.6517	86.881	17.6582	56.0134	103.126
Zfp40	ENSMUSG00000002617	9.9718	6.22296	7.17187	0.0750665	3.02569	2.77003
Akap8l	ENSMUSG00000002625	41.0646	65.0528	51.7991	41.1541	40.708	34.7484
Pdcd2l	ENSMUSG00000002635	34.7309	37.6657	33.1645	24.931	21.4132	19.4265
Gtf2f1	ENSMUSG00000002658	39.8913	40.2145	43.6203	60.4177	52.1751	35.8014
Clpp	ENSMUSG00000002660	85.6489	104.085	94.0563	106.826	96.3232	103.192
Alkbh7	ENSMUSG00000002661	55.3098	44.6064	30.8449	30.7069	30.2722	47.6537
Pspn	ENSMUSG00000002664	1.17327	1.18278	0	0	0	1.05298
Dennd1c	ENSMUSG00000002668	9.38618	11.8278	9.54194	8.75619	6.88023	8.42387
Med6	ENSMUSG00000002679	4.43494	3.16346	14.7379	17.8307	9.42845	13.9743
Prkd1	ENSMUSG00000002688	2.34655	3.54834	2.72627	9.63181	13.1871	7.37088
Lcp2	ENSMUSG00000002699	29.2009	29.9217	0.482314	43.6828	1.69858	27.0788
Cse1l	ENSMUSG00000002718	34.8744	56.3134	34.8702	40.2392	47.4706	36.0925
Naa20	ENSMUSG00000002728	38.143	25.9324	10.1125	32.2026	31.5951	35.0199
Prkra	ENSMUSG00000002731	34.2274	44.5504	19.8831	29.8014	43.9899	41.9816
Fkbp7	ENSMUSG00000002732	5.05711	1.55317	16.0002	29.1951	22.82	10.9769
Plekha3	ENSMUSG00000002733	12.8975	20.5865	9.98974	23.2615	19.4334	22.8519
Ykt6	ENSMUSG00000002741	205.014	180.987	218.179	185.851	160.88	194.39
Baz1b	ENSMUSG00000002748	117.39	92.5602	131.741	133.875	88.9494	139.828
Pex6	ENSMUSG00000002763	112.13	142.24	95.6256	96.5264	74.6969	105.526
Mrpl2	ENSMUSG00000002767	91.0493	103.556	69.0367	86.1098	67.6688	89.8723
Mea1	ENSMUSG00000002768	190.07	157.31	156.761	191.761	137.605	193.749
Gnmt	ENSMUSG00000002769	814.234	632.693	758.241	528.445	238.145	612.629
Grin2d	ENSMUSG00000002771	2.92434	2.04107	2.3523	0.755509	3.87931	1.74968
Kdelr1	ENSMUSG00000002778	429.081	415.172	483.918	447.965	409.363	503.817
Tmem143	ENSMUSG00000002781	44.4523	183.988	116.058	30.7492	53.5293	40.8337
Ggct	ENSMUSG00000002797	17.8394	3.93002	19.0266	27.0616	25.3146	13.995
Jag2	ENSMUSG00000002799	10.5595	9.46223	6.81567	7.00496	13.1871	9.47685
Btbd6	ENSMUSG00000002803	43.5329	36.769	30.0731	24.5861	33.9227	28.5103
Nudt14	ENSMUSG00000002804	34.0249	21.29	28.6258	34.1492	32.1077	52.6492
Epdr1	ENSMUSG00000002808	3.51982	3.54834	9.54194	15.7611	12.0404	12.6358
Flii	ENSMUSG00000002812	92.6036	80.0659	89.75	105.866	118.643	93.3991
Top3a	ENSMUSG00000002814	8.59673	14.7918	8.73939	9.1254	11.1539	72.1826
Atg4d	ENSMUSG00000002820	122.027	132.623	200.012	57.6589	51.1181	56.2976
Qtrt1	ENSMUSG00000002825	61.8017	68.7372	47.7018	45.4053	38.5241	45.0961
Plin4	ENSMUSG00000002831	24.6387	0	12.2682	118.209	249.982	113.722
Hdgfrp2	ENSMUSG00000002833	49.2775	47.3112	50.436	53.4128	57.9086	34.7484
Chaf1a	ENSMUSG00000002835	4.69309	2.36556	1.36313	6.12934	8.60029	10.5298
Adprh	ENSMUSG00000002844	50.4507	72.1495	40.894	71.8008	70.5224	40.0134
Tmem39a	ENSMUSG00000002845	49.3646	73.5756	88.0284	65.5379	49.6141	59.4613
Timmdc1	ENSMUSG00000002846	35.0094	43.0134	35.0975	34.2926	32.8448	19.7586
Pla1a	ENSMUSG00000002847	26.9853	30.7522	21.8102	59.5421	69.3757	25.2716
Mcm2	ENSMUSG00000002870	40.1152	13.1786	50.2686	59.8648	19.5996	40.4205
Tpra1	ENSMUSG00000002871	36.8067	27.8036	49.5406	39.9842	25.6543	31.1902
Nab1	ENSMUSG00000002881	120.689	203.404	108.22	119.59	106.026	108.919
Adgre5	ENSMUSG00000002885	34.991	18.574	58.6452	56.1885	90.2696	59.6321
Il17ra	ENSMUSG00000002897	36.7787	52.1073	34.1843	28.8474	46.3637	19.8048
Lamb1	ENSMUSG00000002900	96.7943	137.452	123.273	63.9028	265.166	128.857
Kcnn1	ENSMUSG00000002908	60.8691	2.14701	73.8225	4.00935	21.5634	2.27469
Arrdc2	ENSMUSG00000002910	7.61199	7.45807	6.18282	7.40081	7.47644	6.95101
Ppp1r17	ENSMUSG00000002930	0	0	0	0.875619	1.14671	0
Cd36	ENSMUSG00000002944	105.961	90.389	75.5389	257.002	337.323	203.133
Map2k7	ENSMUSG00000002948	60.9991	84.7684	81.0379	75.6849	95.3274	106.888
Timm44	ENSMUSG00000002949	86.1984	64.3794	73.8084	50.0458	68.9569	75.4042
Ap2a2	ENSMUSG00000002957	136.542	153.842	170.635	132.729	155.111	140.049
Pnkp	ENSMUSG00000002963	20.6184	56.4586	57.1375	38.5681	38.0216	61.548
Med25	ENSMUSG00000002968	126.915	139.063	137.287	158.328	141.712	111.125
Bcam	ENSMUSG00000002980	69.1119	66.6079	66.412	214.33	221.936	72.5991
Clptm1	ENSMUSG00000002981	247.255	155.812	144.565	231.431	175.334	133.243
Relb	ENSMUSG00000002983	40.8553	8.63944	21.1333	29.5893	20.0431	19.7828
Tomm40	ENSMUSG00000002984	44.033	22.1949	77.7347	57.5087	53.795	108.676
Apoe	ENSMUSG00000002985	992.766	658.225	936.649	2012.82	2587.04	1203.04
Apoc2	ENSMUSG00000002992	3.96448	1.97895	0	1.46503	0.645784	2.37201
Hbp1	ENSMUSG00000002996	88.5164	115.001	115.808	88.8097	119.342	86.517
Prkar2b	ENSMUSG00000002997	0.867171	3.7852	10.906	11.2088	28.3827	14.6019
Cdkn1b	ENSMUSG00000003031	37.2862	45.4139	26.6515	35.9355	44.5452	27.4582
Klf4	ENSMUSG00000003032	39.6807	19.6598	23.0899	12.241	24.2331	35.6726
Ap1m1	ENSMUSG00000003033	43.4382	19.0408	71.3197	60.638	47.4162	40.5855
Rab8a	ENSMUSG00000003037	189.69	191.227	236.127	121.343	92.7027	121.639
Hmgn2	ENSMUSG00000003038	29.1353	31.3642	52.3918	65.7806	160.084	46.2626
Fam32a	ENSMUSG00000003039	149.721	163.988	131.489	97.66	145.088	140.973
Elf3	ENSMUSG00000003051	41.4089	45.7068	30.1071	12.4771	44.6351	26.2578
Cyp2c29	ENSMUSG00000003053	0	0	0	0	0	2.10597
Stard3nl	ENSMUSG00000003062	52.1949	23.4523	32.775	31.3771	38.1645	37.8718
Stk11	ENSMUSG00000003068	241.38	253.362	217.961	187.746	189.298	178.98
Efna2	ENSMUSG00000003070	3.51982	5.91389	2.72627	7.00496	5.16017	8.42387
Atp5d	ENSMUSG00000003072	562.072	500.611	551.587	566.091	467.343	613.416
Ppp5c	ENSMUSG00000003099	105.943	120.048	86.3432	86.033	81.4318	96.7746
Cdk12	ENSMUSG00000003119	7.08871	12.6274	10.871	10.1294	93.1564	87.0899
Lipe	ENSMUSG00000003123	16.4881	8.01633	92.387	244.298	254.996	153.195
Pafah1b2	ENSMUSG00000003131	62.5731	50.8291	59.6431	39.9541	77.6163	83.3455
Tbc1d8	ENSMUSG00000003134	35.1851	57.7158	64.0747	40.0391	30.8227	87.4847
Cnot11	ENSMUSG00000003135	26.6703	69.9049	55.7753	47.7703	36.4931	14.3616
Slc2a3	ENSMUSG00000003153	3.83752	0.17018	0.747754	4.26201	9.26002	56.0376
Foxj2	ENSMUSG00000003154	64.2052	53.9378	16.9206	47.9167	25.0968	15.8224
Sri	ENSMUSG00000003161	70.1874	66.3406	106.339	82.1277	90.3157	135.838
Dgcr2	ENSMUSG00000003166	180.296	177.06	171.415	149.845	164.919	177.398
Irf3	ENSMUSG00000003184	102.735	122.729	105.569	88.5563	80.7425	64.1782
Bcl2l12	ENSMUSG00000003190	1.46362	11.6619	1.04188	7.63499	6.08072	6.61329
Zfp959	ENSMUSG00000003198	3.51982	10.645	10.9051	4.3781	5.16017	7.37088
Mpnd	ENSMUSG00000003199	257.693	256.069	230.833	289.1	231.983	274.689
Sh3gl1	ENSMUSG00000003200	55.1438	66.2356	49.0729	62.169	67.0822	62.126
Ebi3	ENSMUSG00000003206	1.17327	0	2.72627	7.88057	6.88023	4.21193
Ccdc94	ENSMUSG00000003208	5.86637	8.27945	10.9051	12.2587	12.0404	8.42387
Ranbp2	ENSMUSG00000003226	102.075	139.568	89.9669	65.6715	63.0688	107.404
Grk5	ENSMUSG00000003228	7.03964	5.91389	9.54194	13.1343	21.214	18.9537
Dvl3	ENSMUSG00000003233	90.4516	101.801	79.9499	53.4682	34.4081	56.6874
Abcf3	ENSMUSG00000003234	138.596	111.243	121.967	97.1615	82.9472	68.5791
Eif2b5	ENSMUSG00000003235	205.96	182.837	257.147	183.533	165.243	231.745
Cyth2	ENSMUSG00000003269	84.121	64.465	68.979	82.115	47.4355	94.0508
Sult2b1	ENSMUSG00000003271	0.411194	3.02716	0	6.24686	12.2713	1.47614
Car11	ENSMUSG00000003273	11.9378	17.7431	39.8236	4.81072	5.83961	36.2217
Dlgap1	ENSMUSG00000003279	0	1.00548	1.54355	0	2.9781	0
Plag1	ENSMUSG00000003282	3.36429	1.13052	0	1.00276	0	2.01291
Hck	ENSMUSG00000003283	8.17135	9.18269	0	13.5963	11.9793	11.2408
Mrpl4	ENSMUSG00000003299	96.8879	58.8285	67.5346	43.0333	56.9433	70.4354
Keap1	ENSMUSG00000003308	91.5432	92.2845	212.713	216.527	89.4698	22.2819
Ap1m2	ENSMUSG00000003309	124.849	97.613	142.297	98.3171	71.8774	153.21
Glg1	ENSMUSG00000003316	135.311	146.689	139.107	173.267	245.94	194.123
Btbd2	ENSMUSG00000003344	18.0239	56.0515	35.3794	30.4664	48.6725	51.505
Csnk1g2	ENSMUSG00000003345	252.9	247.593	281.931	280.645	234.613	209.342
Abhd17a	ENSMUSG00000003346	263.568	258.304	279.181	303.671	235.151	213.374
Mob3a	ENSMUSG00000003348	28.1586	26.0211	32.7152	42.9053	39.5613	31.5895
Cacnb3	ENSMUSG00000003352	7.16718	8.42946	11.1027	28.5275	30.3545	26.8015
Ccdc65	ENSMUSG00000003354	0	0	1.36313	0	1.14671	0
Fkbp11	ENSMUSG00000003355	1492.4	1237.19	1575.78	1501.69	980.433	1720.57
Ddx23	ENSMUSG00000003360	104.86	78.6764	151.122	135.904	76.2769	116.738
Pld3	ENSMUSG00000003363	430.969	409.112	476.982	417.452	357.303	644.586
Grik5	ENSMUSG00000003378	45.7883	9.86757	36.1692	27.6907	14.752	13.4155
Cd79a	ENSMUSG00000003379	10.5595	5.91389	38.1678	25.393	40.1347	71.6029
Rabac1	ENSMUSG00000003380	1151.75	1013.52	1133.63	1364.18	892.856	1420.47
Etv3	ENSMUSG00000003382	23.9158	24.1096	13.893	21.4201	29.8034	19.3197
Prkcsh	ENSMUSG00000003402	130.984	111.07	107.504	217.232	184.915	176.36
Rab3b	ENSMUSG00000003411	0.528612	3.94239	4.54354	2.91858	7.64429	0.246153
St8sia6	ENSMUSG00000003418	14.2883	0.418491	0.482304	5.33171	1.62291	19.2351
Fcgrt	ENSMUSG00000003420	33.8232	29.2764	183.835	94.0218	154.647	284.014
Nosip	ENSMUSG00000003421	54.0622	27.2428	30.3181	80.2481	51.9195	62.5997
Pih1d1	ENSMUSG00000003423	79.1484	72.3019	72.5455	64.3089	76.4125	58.0183
Rps11	ENSMUSG00000003429	2096.64	1539.21	2150.39	2308.05	1876.75	2563.27
Supt5	ENSMUSG00000003435	143.909	263.828	249.467	177.76	254.963	264.352
Dll3	ENSMUSG00000003436	0	0.909585	1.77255	0	0	0
Paf1	ENSMUSG00000003437	86.914	59.4577	94.5237	62.2017	59.0094	43.9622
Timm50	ENSMUSG00000003438	66.2646	61.39	60.6601	71.0471	85.9911	82.4557
Med29	ENSMUSG00000003444	73.9162	56.7734	106.325	112.955	78.5493	84.2387
Bicd1	ENSMUSG00000003452	60.3156	30.8885	35.2467	1.96812	14.8573	1.17908
Ncstn	ENSMUSG00000003458	138.097	79.7112	87.0642	84.2296	152.62	114.094
Pex19	ENSMUSG00000003464	118.858	114.849	32.8812	162.988	97.8717	25.7456
Phyhip	ENSMUSG00000003469	60.4129	1.31141	0.863645	45.0863	29.5225	27.1095
Inmt	ENSMUSG00000003477	31.4491	11.7422	20.2991	56.5034	133.446	13.0783
Cyp4f18	ENSMUSG00000003484	1.93013	4.63989	21.6877	9.61754	13.9958	18.9613
Impdh1	ENSMUSG00000003500	263.839	209.363	264.23	164.979	133.048	251.189
Dusp3	ENSMUSG00000003518	58.8186	82.1558	73.6426	44.9489	79.1071	69.3506
Prodh	ENSMUSG00000003526	41.4669	13.6472	20.0315	28.785	15.626	10.0822
Dgcr14	ENSMUSG00000003527	25.812	16.5589	19.0839	19.2636	24.0808	18.9537
Slc25a1	ENSMUSG00000003528	205.075	155.1	179.006	207.762	196.315	249.004
Dgcr6	ENSMUSG00000003531	59.006	56.085	61.0564	61.3646	49.1514	67.473
Ddr1	ENSMUSG00000003534	169.933	152.275	134.217	128.117	139.112	97.1815
Ier3	ENSMUSG00000003541	4.69309	4.73112	9.54194	7.00496	18.3473	11.5828
Fosb	ENSMUSG00000003545	0	2.46184	0	0	1.05876	2.19168
Klc4	ENSMUSG00000003546	83.3024	89.8912	95.4194	88.4376	50.455	52.6492
Ercc1	ENSMUSG00000003549	18.1479	21.2069	28.9148	32.3975	12.5001	14.2211
As3mt	ENSMUSG00000003559	10.5595	14.1933	9.54194	21.0149	24.0808	8.42387
Homer3	ENSMUSG00000003573	23.3703	17.7317	12.5224	26.7775	13.8477	29.0066
Crtc1	ENSMUSG00000003575	8.02956	11.3545	12.9516	232.731	80.921	148.703
Rnf215	ENSMUSG00000003581	29.7485	39.9861	23.0417	30.5458	39.3361	17.799
Sec14l2	ENSMUSG00000003585	4.673	1.17771	1.3573	18.2385	13.6094	4.1939
Aven	ENSMUSG00000003604	88.0468	58.0441	70.6165	74.8303	46.0091	65.4922
Cp	ENSMUSG00000003617	141.849	84.0176	167.856	319.005	662.196	216.169
Crot	ENSMUSG00000003623	39.0319	33.5522	36.1061	22.7496	37.4557	41.5885
Rps6ka1	ENSMUSG00000003644	85.5064	34.3151	217.511	63.5091	75.4371	122.197
Snrnp200	ENSMUSG00000003660	137.952	99.3259	124.517	107.886	143.912	110.722
Ciao1	ENSMUSG00000003662	110.132	82.2872	86.1938	92.2977	77.505	95.5406
Taf6l	ENSMUSG00000003680	13.1745	108.821	118.75	36.8287	58.3621	24.0112
Insig2	ENSMUSG00000003721	84.9192	88.9078	82.4011	31.2564	46.8398	27.9667
Kpna6	ENSMUSG00000003731	139.104	107.437	97.9483	19.8831	43.8118	143.464
Man1a	ENSMUSG00000003746	439.883	405.242	437.158	265.951	203.056	290.318
Itpkc	ENSMUSG00000003752	27.186	41.3741	21.0416	31.9297	26.2468	23.949
Coq8b	ENSMUSG00000003762	36.0167	41.7671	18.9283	40.0554	27.3181	22.224
Brd8	ENSMUSG00000003778	64.3878	64.4033	29.9225	49.7898	43.8779	46.7082
Kif20a	ENSMUSG00000003779	4.69308	0	1.36314	0.875619	7.45363	5.26491
Farsa	ENSMUSG00000003808	47.2567	47.6396	73.2049	35.9377	63.8761	48.4134
Gcdh	ENSMUSG00000003809	201.598	211.407	254.858	150.968	150.998	220.123
Mast2	ENSMUSG00000003810	82.5423	35.0562	63.3755	21.0925	83.45	103.92
Dnase2a	ENSMUSG00000003812	74.3086	43.6961	54.974	64.2793	53.5535	65.7511
Rad23a	ENSMUSG00000003813	289.084	208.649	268.407	182.538	179.06	198.517
Calr	ENSMUSG00000003814	987.144	832.669	1036.38	1069.96	1245.14	942.792
Syce2	ENSMUSG00000003824	2.3944	3.62069	1.39093	12.5411	5.2654	9.67009
Nfat5	ENSMUSG00000003847	52.698	187.96	108.111	87.7433	71.492	89.5212
Nob1	ENSMUSG00000003848	52.5581	58.8051	50.4979	33.2036	43.4625	22.111
Nqo1	ENSMUSG00000003849	2.34655	3.54834	0	6.12934	7.45358	6.3179
Ppfia3	ENSMUSG00000003863	0	2.50127	2.88268	0	1.21249	2.22679
Gys1	ENSMUSG00000003865	84.1995	42.1472	63.4637	82.5488	100.101	27.368
Ruvbl2	ENSMUSG00000003868	29.037	23.3067	79.1668	57.4386	23.3797	15.6797
Lin7b	ENSMUSG00000003872	0	3.7528	0	1.10388	0	0
Bax	ENSMUSG00000003873	49.4107	52.5846	42.4791	80.7875	66.8158	61.0019
Il7r	ENSMUSG00000003882	1.17327	0	0	3.50248	1.72006	5.26492
Tfam	ENSMUSG00000003923	15.5183	49.1711	43.5077	49.9002	29.8665	38.6203
Zfp81	ENSMUSG00000003929	4.69309	7.09667	4.0894	3.50248	4.01347	8.42387
Efnb3	ENSMUSG00000003934	1.17327	1.18278	0	2.62686	4.58682	2.10597
Mmd	ENSMUSG00000003948	16.4258	7.09667	9.54194	37.6516	66.5089	44.2253
Hlf	ENSMUSG00000003949	7.93683	8.00113	4.04919	0.77481	7.7571	0.62117
Fam162a	ENSMUSG00000003955	89.1687	57.9562	102.235	77.0545	76.2559	68.4439
Rpl8	ENSMUSG00000003970	4344.63	3045.66	4409.74	4898.21	3264.67	4659.45
Ssbp2	ENSMUSG00000003992	11.3315	27.7803	61.8622	8.74127	28.1219	8.58301
Fancl	ENSMUSG00000004018	11.5359	55.7744	20.6679	25.7702	24.2504	8.3024
Gstm5	ENSMUSG00000004032	128.166	82.9885	115.552	173.445	131.826	161.451
Gstm7	ENSMUSG00000004035	141.395	147.631	146.675	113.061	49.3547	122.367
Stat3	ENSMUSG00000004040	84.6851	153.415	86.174	115.926	217.94	103.434
Stat5a	ENSMUSG00000004043	14.1389	182.678	16.3688	26.0928	13.089	14.802
Ptrf	ENSMUSG00000004044	144.304	100.427	173.61	327.124	394.323	205.634
Map3k11	ENSMUSG00000004054	89.1687	63.8701	94.0563	103.323	95.1765	78.9737
Akt2	ENSMUSG00000004056	369.964	362.607	377.951	277.216	331.341	313.563
Dnaja3	ENSMUSG00000004069	65.4922	67.1811	67.1194	58.2089	84.5796	78.5633
Hmox2	ENSMUSG00000004070	103.074	86.5313	103.458	137.877	79.0528	100.885
Cdip1	ENSMUSG00000004071	86.347	73.9204	80.0837	70.2808	106.774	64.8615
Zak	ENSMUSG00000004085	93.7892	14.4099	3.75482	10.6677	6.98519	12.8286
Cwc15	ENSMUSG00000004096	199.863	184.224	176.325	148.309	99.4009	137.419
Col5a3	ENSMUSG00000004098	63.8368	65.5731	67.5449	76.567	77.989	69.5687
Dnmt1	ENSMUSG00000004099	32.7052	15.2787	26.9949	26.9587	16.2958	45.8965
Ppan	ENSMUSG00000004100	32.1247	56.1802	39.4205	31.6701	59.7946	22.8459
Angptl2	ENSMUSG00000004105	53.3004	92.774	68.7347	68.6813	125.28	100.292
Cacna1e	ENSMUSG00000004110	0.605191	8.38462	4.98111	1.06949	2.86178	9.30717
Cacna1b	ENSMUSG00000004113	0	2.57535	1.48403	0	1.24841	0.816031
Trmt10a	ENSMUSG00000004127	4.37861	14.4162	5.08718	1.40048	50.506	1.65034
Etv1	ENSMUSG00000004151	1.90796	42.1029	4.15802	7.76061	65.5732	6.84939
Kifc2	ENSMUSG00000004187	10.5595	29.5695	12.2682	14.8855	14.9072	7.37088
Psap	ENSMUSG00000004207	952.6	722.437	1012.46	1520.49	2064.54	1330.01
Ikbkg	ENSMUSG00000004221	19.5474	103.178	117.565	13.6873	14.9937	15.9504
Wars2	ENSMUSG00000004233	23.9444	12.4756	16.78	0.964181	11.9715	11.1065
Atn1	ENSMUSG00000004263	158.581	96.7865	75.4173	51.5061	170.507	140.22
Phb2	ENSMUSG00000004264	257.361	245.427	324.3	349.774	187.498	283.003
Ptpn6	ENSMUSG00000004266	47.3711	26.6778	61.5037	114.587	51.7221	87.2328
Eno2	ENSMUSG00000004267	1.20705	5.67432	6.53958	2.57311	12.6784	15.8664
Emg1	ENSMUSG00000004268	130.756	126.629	144.206	130.313	111.147	122.703
Lpcat3	ENSMUSG00000004270	125.266	97.8398	136.492	161.942	133.88	149.266
Atp6v1f	ENSMUSG00000004285	219.711	228.348	241.564	249.79	223.061	263.983
Il12b	ENSMUSG00000004296	0	1.18278	0	0	0	1.05298
Clcn5	ENSMUSG00000004317	28.877	320.598	16.5935	9.42905	10.7376	24.2224
Clcn3	ENSMUSG00000004319	154.197	154.485	106.06	90.7232	80.3157	103.156
Hif3a	ENSMUSG00000004328	0.551138	1.11121	0.640325	1.3617	90.8642	0.494633
Pde1c	ENSMUSG00000004347	0	0	0	0.755264	3.90445	1.43413
Utp20	ENSMUSG00000004356	12.906	26.0211	19.0839	20.1392	30.3877	17.9007
Spic	ENSMUSG00000004359	0	0	3.027	0	3.25562	2.33827
9330159F19Rik	ENSMUSG00000004360	0	0	0	1.24862	4.02074	0
Cul3	ENSMUSG00000004364	108.774	184.608	168.916	87.8675	72.4724	113.685
Sst	ENSMUSG00000004366	124.367	127.74	88.6038	94.5669	469.576	97.9274
Il11	ENSMUSG00000004371	1.89124	1.90656	0	0.54321	0.355692	0
Large1	ENSMUSG00000004383	27.5659	39.1576	26.2951	27.1184	20.2063	29.5537
Ddx56	ENSMUSG00000004393	65.1286	76.8421	69.4331	58.3269	66.2788	63.307
Tmed4	ENSMUSG00000004394	155.504	195.954	125.464	132.172	124.541	120.177
Col26a1	ENSMUSG00000004415	0	4.16749	0	0	0	0.597695
Bid	ENSMUSG00000004446	0.705804	1.42304	1.64004	26.5259	23.1231	3.80065
Ralb	ENSMUSG00000004451	34.214	31.0421	45.0507	55.4956	55.7321	28.6592
Ppp1cc	ENSMUSG00000004455	227.378	205.219	207.105	125.256	147.767	211.069
Dnajb11	ENSMUSG00000004460	670.707	528.581	703.895	612.241	453.892	761.668
Tbccd1	ENSMUSG00000004462	107.941	83.9773	77.6987	66.5471	47.0149	46.3313
Clec11a	ENSMUSG00000004473	42.2378	46.1284	51.7991	750.406	125.564	1056.14
Zfp324	ENSMUSG00000004500	15.5456	32.876	18.0612	23.2035	7.59678	30.2974
Gab2	ENSMUSG00000004508	30.8453	34.4268	24.3178	48.2124	37.1403	26.6942
Coro1c	ENSMUSG00000004530	98.9295	134.166	86.9808	63.5688	130.272	130.106
Tax1bp1	ENSMUSG00000004535	236.122	231.039	102.339	151.864	111.338	168.496
Ctse	ENSMUSG00000004552	1.34496	0	1.30247	7.52987	2.73919	0
Ndrg2	ENSMUSG00000004558	62.9778	45.8883	58.861	59.7923	84.1682	42.2963
Mettl17	ENSMUSG00000004561	25.373	25.3886	3.28214	38.1402	16.3758	65.7764
Arhgef40	ENSMUSG00000004562	43.0526	32.2878	10.0585	39.4276	38.7852	41.5753
Pnpla6	ENSMUSG00000004565	12.4043	44.0195	62.8117	31.3174	51.3981	20.7007
Mcoln1	ENSMUSG00000004567	23.2008	57.5308	59.1127	63.7147	54.877	54.5032
Arhgef18	ENSMUSG00000004568	36.0863	53.7542	65.9565	47.9541	138.711	107.008
Pkn2	ENSMUSG00000004591	30.6077	65.1376	42.9556	55.3643	19.9886	55.9829
Cd33	ENSMUSG00000004609	0.107316	21.7341	2.4514	15.0714	9.87435	18.0865
Etfb	ENSMUSG00000004610	290.897	233.344	354.321	354.784	287.184	316.419
Nkg7	ENSMUSG00000004612	2.92699	2.9507	1.70032	3.27663	2.53164	2.6269
Stxbp2	ENSMUSG00000004626	118.631	217.723	191.011	169.274	132.665	159.575
Sgce	ENSMUSG00000004631	53.9256	36.7557	30.0362	79.87	52.1722	67.0007
Chn2	ENSMUSG00000004633	4.20283	3.89104	0.657352	1.26676	8.79686	6.81177
Wwox	ENSMUSG00000004637	57.6559	54.3325	13.2505	7.17526	27.306	10.3072
Slbp	ENSMUSG00000004642	8.17731	8.8707	11.1351	13.9318	13.2461	16.172
Aqp1	ENSMUSG00000004655	124.367	96.9879	89.9669	241.671	264.889	210.597
Arid3b	ENSMUSG00000004661	2.98919	42.456	18.669	20.6369	27.4723	2.25127
Cnn2	ENSMUSG00000004665	18.0908	15.1978	21.0183	47.2545	73.6716	56.8262
Polr2e	ENSMUSG00000004667	253.495	169.489	252.255	234.935	207.198	188.747
Myo9b	ENSMUSG00000004677	5.32379	8.64253	142.944	90.5608	120.74	308.308
Hdac9	ENSMUSG00000004698	2.55242	0	0.917723	5.71465	6.23656	0.708915
Ly9	ENSMUSG00000004707	1.56358	3.30292	3.6332	11.4108	11.2077	11.7619
Cd244	ENSMUSG00000004709	1.84025	0.927578	1.06902	3.77718	3.37257	2.06491
Adgre1	ENSMUSG00000004730	33.3072	35.9754	56.6635	80.7862	98.8215	68.3254
Mtfp1	ENSMUSG00000004748	49.3138	20.2395	23.3257	29.9669	9.81111	3.42192
Rab23	ENSMUSG00000004768	32.5844	14.2205	1.50614	2.97793	24.8303	46.2522
Rab11a	ENSMUSG00000004771	98.1128	110.885	122.73	103.463	115.082	130.209
Eif2b2	ENSMUSG00000004788	185.606	112.03	171.987	128.803	93.5953	144.825
Dlst	ENSMUSG00000004789	114.981	132.471	94.0563	91.0644	114.671	102.139
Pgf	ENSMUSG00000004791	9.38618	22.4728	9.54194	7.00496	6.88023	5.26492
Ulk2	ENSMUSG00000004798	51.6899	41.687	60.0545	41.0159	40.6131	64.9465
Ccl24	ENSMUSG00000004814	5.76403	1.93691	8.92904	20.0747	19.7173	5.17308
Dgkq	ENSMUSG00000004815	8.15422	35.8007	23.4576	5.68683	9.58244	5.2116
Tmed11	ENSMUSG00000004821	397.74	456.553	459.376	24.5173	16.0539	55.8081
Grap	ENSMUSG00000004837	12.906	13.0106	2.72627	14.0099	13.1871	10.5298
Chmp2b	ENSMUSG00000004843	43.4111	50.8595	19.0839	26.2686	43.0014	41.0663
Plod3	ENSMUSG00000004846	129.112	73.5639	111.412	116.878	164.977	97.4382
Ap1s1	ENSMUSG00000004849	87.6841	104.137	85.0117	125.588	82.5807	122.779
Mapk13	ENSMUSG00000004864	64.2446	48.807	79.8378	65.5657	53.6735	67.9222
Srpk1	ENSMUSG00000004865	256.818	216.285	250.108	95.4576	58.2325	153.364
Lbr	ENSMUSG00000004880	24.7839	14.6982	16.0117	34.4351	44.6048	39.9664
Crabp2	ENSMUSG00000004885	0	0	1.36313	0	0.573353	0
Nes	ENSMUSG00000004891	187.562	199.912	151.314	221.995	210.808	195.129
Prcc	ENSMUSG00000004895	51.624	73.3323	51.7991	80.557	55.0418	51.5962
Rrnad1	ENSMUSG00000004896	3.7063	26.254	31.3256	5.78515	15.8632	16.8462
Hdgf	ENSMUSG00000004897	456.13	326.832	465.294	584.222	348.555	447.391
Thop1	ENSMUSG00000004929	122.184	146.377	109.578	155.401	136.635	137.979
Apba3	ENSMUSG00000004931	75.0895	47.3112	51.7991	43.781	51.0284	38.9604
Matk	ENSMUSG00000004933	1.79682	0	1.28593	6.00144	7.50928	0.292296
Pias4	ENSMUSG00000004934	47.9383	49.2154	56.2049	73.027	3.566	3.42474
Map2k1	ENSMUSG00000004936	44.4435	69.121	46.9089	33.1083	34.8536	58.0639
Sgta	ENSMUSG00000004937	129.06	96.9879	104.961	104.199	115.817	96.8745
Tmem242	ENSMUSG00000004945	245.31	166.959	187.753	186.958	149.057	229.112
Dtx2	ENSMUSG00000004947	15.1451	15.6697	129.368	18.2204	28.4415	60.0019
Zp3	ENSMUSG00000004948	1.17327	1.18278	1.36313	0.875619	1.14671	1.05298
Hspb1	ENSMUSG00000004951	123.194	66.2356	130.861	126.089	154.805	140.047
Rasa4	ENSMUSG00000004952	40.0363	5.85896	6.55436	8.5179	18.3276	33.2581
Syt5	ENSMUSG00000004961	0.765209	0.771408	46.2057	0.571079	4.11334	0.686755
Hnrnpa2b1	ENSMUSG00000004980	342.164	339.283	398.834	259.411	360.106	270.475
Ccdc130	ENSMUSG00000004994	0.988681	17.0981	32.3307	21.5031	14.2148	13.2478
Mri1	ENSMUSG00000004996	42.3931	33.5864	27.8414	68.9536	47.5526	32.2192
Prkacb	ENSMUSG00000005034	60.1943	78.3056	52.542	80.4606	91.5624	68.0727
Sgsh	ENSMUSG00000005043	3.72532	64.0052	23.7337	19.9399	41.1869	19.7206
Chd5	ENSMUSG00000005045	6.59877	10.4037	7.6666	1.96988	6.44935	4.73779
Cstb	ENSMUSG00000005054	166.605	152.578	185.386	162.865	135.885	164.265
Sh2b2	ENSMUSG00000005057	0	0.590875	0	2.02522	2.15493	126.085
Pex5	ENSMUSG00000005069	89.6048	163.321	135.755	84.9855	49.0571	65.8494
Jkamp	ENSMUSG00000005078	26.6102	14.9259	39.1283	42.4815	9.97811	31.7307
Cd44	ENSMUSG00000005087	17.8558	18.0005	24.2028	55.9046	54.9081	46.6728
Slc1a2	ENSMUSG00000005089	0.230884	0.232754	2.83792	195.038	21.6419	26.2143
Eif2ak4	ENSMUSG00000005102	59.0383	42.9053	35.5917	20.4526	28.5672	24.5955
Wdr1	ENSMUSG00000005103	79.6524	88.718	95.1119	73.8146	85.8578	130.153
Slc2a9	ENSMUSG00000005107	3.02601	0	0.532256	9.55667	4.28949	3.49587
Wisp1	ENSMUSG00000005124	1.19633	0	10.2867	0.446412	0.584618	0
Ndrg1	ENSMUSG00000005125	900.627	875.352	754.265	211.09	339.775	398.87
4930550C14Rik	ENSMUSG00000005131	1.05157	5.40087	0	0.999575	1.96356	0
Man2b1	ENSMUSG00000005142	272.022	212.757	341.078	420.614	322.544	365.302
Klf5	ENSMUSG00000005148	5.86637	2.36556	0	4.3781	2.29341	7.37088
Wdr83	ENSMUSG00000005150	37.4018	52.9556	37.7753	57.0807	26.0253	27.2148
Prdx2	ENSMUSG00000005161	287.869	233.044	262.179	311.577	270.992	324.599
Polr2a	ENSMUSG00000005198	339.148	170.991	108.474	93.1218	138.146	101.484
Senp3	ENSMUSG00000005204	64.7093	47.7541	64.3771	55.2331	96.7531	65.7094
Plekha8	ENSMUSG00000005225	13.3271	30.7094	28.7377	2.83707	13.0336	17.0587
G6pc2	ENSMUSG00000005232	5.68508	84.8708	14.1517	26.9988	156.919	4.97956
Spc25	ENSMUSG00000005233	2.94384	7.95432	4.31855	0.441108	16.3935	5.28405
Dnah2	ENSMUSG00000005237	0	0.187502	0	82.8514	4.34015	0.166926
Ripk4	ENSMUSG00000005251	22.2922	24.8384	27.2627	19.2636	26.3742	21.0597
Ufd1l	ENSMUSG00000005262	88.2141	40.3775	79.3804	59.81	56.1048	81.5966
Zfp287	ENSMUSG00000005267	0	1.6097	4.72674	3.14282	3.54629	2.89464
Prlr	ENSMUSG00000005268	7.10751	24.6795	4.50418	1.62908	68.7079	4.05924
Letm1	ENSMUSG00000005299	149.336	97.309	107.224	116.961	105.573	173.083
Ubqln1	ENSMUSG00000005312	193.305	210.199	220.122	103.481	131.508	116.045
Fgfr4	ENSMUSG00000005320	3.35719	32.3317	2.6003	6.12591	47.0185	3.51516
Cadm3	ENSMUSG00000005338	28.572	16.4158	20.8802	54.6117	38.5945	19.1592
Fcer1a	ENSMUSG00000005339	0	0	1.60971	4.13603	0.971054	1.78338
Txn2	ENSMUSG00000005354	213.607	218.105	256.493	255.533	198.03	287.603
Casp14	ENSMUSG00000005355	1.17327	0	0	0	0.573353	0
Slc1a3	ENSMUSG00000005360	17.9614	57.485	80.3289	49.417	83.5954	13.552
Crbn	ENSMUSG00000005362	45.8033	77.5654	59.554	34.8792	23.8327	32.225
Il5ra	ENSMUSG00000005364	0	0	3.56791	0.80051	1.04834	1.92532
Msh6	ENSMUSG00000005370	25.812	27.2039	21.8102	22.7661	34.4012	49.4902
Fbxo11	ENSMUSG00000005371	46.5865	35.0982	36.6887	48.0321	28.3417	49.2527
Mlxipl	ENSMUSG00000005373	9.93899	17.9921	24.3568	26.7465	19.4079	5.07578
Tbl2	ENSMUSG00000005374	225.038	12.067	52.285	28.9512	66.2959	124.283
Wbscr22	ENSMUSG00000005378	59.6814	41.0277	63.0382	51.6032	29.9001	39.5014
Nid1	ENSMUSG00000005397	170.125	150.213	164.939	265.313	380.706	257.981
Mcm5	ENSMUSG00000005410	7.02514	21.2461	16.3239	20.0065	17.5425	20.4325
Hmox1	ENSMUSG00000005413	7.94286	12.2923	24.7918	34.1254	21.3482	17.8213
Mprip	ENSMUSG00000005417	180.191	408.372	277.646	305.014	330.342	250.46
Cic	ENSMUSG00000005442	133.811	174.725	130.197	71.8485	130.887	135.541
Pafah1b3	ENSMUSG00000005447	20.5745	13.2822	12.9864	18.7833	27.7492	8.60231
Il27ra	ENSMUSG00000005465	4.78614	0	3.33639	3.57192	5.61331	14.2596
Prkaca	ENSMUSG00000005469	160.738	175.051	181.297	161.114	130.724	133.729
Asf1b	ENSMUSG00000005470	0	0	0	1.90658	25.1538	1.14639
Myl10	ENSMUSG00000005474	3.95724	2.1099	1.21581	0.780986	0.511387	2.95984
Ddx39	ENSMUSG00000005481	50.5859	52.0463	67.4748	52.3374	44.301	49.302
Dnajb1	ENSMUSG00000005483	38.6371	33.0486	43.5292	41.5866	32.6128	29.4219
Msh4	ENSMUSG00000005493	0	0	1.36313	2.62686	1.14671	0
Usp40	ENSMUSG00000005501	14.2595	25.6463	18.1385	13.5743	31.7133	20.2274
Kbtbd4	ENSMUSG00000005505	26.3263	3.36377	3.323	4.30513	15.7451	20.4662
Celf1	ENSMUSG00000005506	129.431	58.9126	44.1055	34.5187	36.6259	15.1311
Ndufs3	ENSMUSG00000005510	134.481	92.7042	156.975	146.268	108.865	148.682
Por	ENSMUSG00000005514	34.0464	83.6693	109.305	158.634	166.411	129.661
Igf1r	ENSMUSG00000005533	63.2075	56.6355	94.087	47.172	28.6222	42.5453
Insr	ENSMUSG00000005534	215.663	205.837	189.04	59.8219	54.7402	63.1734
Fcer2a	ENSMUSG00000005540	0.798945	1.61084	17.3645	17.8467	2.91558	17.1995
Atp4a	ENSMUSG00000005553	7.16372	5.84241	1.05979	5.89402	4.70662	2.60064
Trim28	ENSMUSG00000005566	245.134	242.084	264.263	207.052	172.681	198.052
Ube2m	ENSMUSG00000005575	168.905	161.361	182.993	224.574	169.674	236.97
Adcy9	ENSMUSG00000005580	29.671	33.5008	34.4725	20.3722	24.3593	21.3032
Mef2c	ENSMUSG00000005583	5.99337	3.35701	18.8181	57.4629	19.4695	78.9558
Ctr9	ENSMUSG00000005609	35.776	45.4375	59.6042	41.6368	96.3325	60.8791
Eif4g2	ENSMUSG00000005610	1025.25	1062.48	1014.13	588.504	674.094	722.498
Mrvi1	ENSMUSG00000005611	6.60852	1.73447	4.39768	56.6697	52.4446	65.9069
Pcyt1a	ENSMUSG00000005615	104.519	28.3112	60.7162	45.811	51.076	46.9016
Zfp592	ENSMUSG00000005621	78.1724	61.6371	75.6099	39.5148	114.445	26.4741
Psmd4	ENSMUSG00000005625	119.641	127.541	163.976	190.802	97.129	225.481
Insrr	ENSMUSG00000005640	61.9847	1.77252	0.638985	46.2595	30.2905	0.901717
Snx6	ENSMUSG00000005656	73.9162	76.8806	83.1512	51.6615	64.7888	54.7551
Mthfd2	ENSMUSG00000005667	283.029	450.145	372.987	284.923	258.398	355.055
Kit	ENSMUSG00000005672	55.7332	214.562	12.4066	54.2841	34.7014	125.777
Tomm40l	ENSMUSG00000005674	95.9464	115.547	134.542	169.962	136.223	193.438
Apoa2	ENSMUSG00000005681	2.47006	2.49007	1.43489	5.53512	4.22472	4.74859
Pan2	ENSMUSG00000005682	26.9853	49.6767	38.1678	31.5223	45.8682	35.8014
Cs	ENSMUSG00000005683	303.878	240.104	275.353	277.571	259.155	300.1
Ampd3	ENSMUSG00000005686	7.12823	1.63353	3.76524	5.53242	56.6418	143.475
Bcas2	ENSMUSG00000005687	104.242	108.956	106.928	95.7699	72.7902	120.721
Sh2d1a	ENSMUSG00000005696	0	0.303651	0	6.8214	0	0
Ctcf	ENSMUSG00000005698	80.6393	49.7047	90.1473	95.8715	53.3199	54.93
Pard6a	ENSMUSG00000005699	2.01339	0	3.99105	51.7295	15.3979	35.5067
Tfap4	ENSMUSG00000005718	10.5595	17.7417	16.3576	11.3831	7.45358	9.47685
Ranbp1	ENSMUSG00000005732	19.1766	21.4469	26.8784	31.6639	28.4543	34.0662
Cd247	ENSMUSG00000005763	0	0.960489	0	6.81956	2.32799	2.05023
Rfx5	ENSMUSG00000005774	24.852	2.73588	8.93227	23.1176	29.1461	101.344
Psmb4	ENSMUSG00000005779	233.673	168.463	225.25	315.218	237.399	208.721
Slc30a4	ENSMUSG00000005802	39.1734	55.7518	32.1265	17.1973	24.5804	33.279
Sqrdl	ENSMUSG00000005803	121.787	150.614	116.581	147.316	167.863	152.118
Bloc1s6	ENSMUSG00000005804	8.83482	30.033	88.0553	28.2814	55.685	42.5256
Metap1	ENSMUSG00000005813	84.9527	63.5248	25.2872	36.7948	37.8625	59.9975
Gpr108	ENSMUSG00000005823	195.937	186.879	200.381	217.154	172.579	207.438
Tnfsf14	ENSMUSG00000005824	0	0	0	1.75124	1.14671	2.10597
Gata6	ENSMUSG00000005836	56.3171	46.1284	55.8885	55.164	53.8951	40.0134
Rsl1d1	ENSMUSG00000005846	70.7548	97.2415	76.0199	65.6721	80.8335	26.0295
Apc	ENSMUSG00000005871	64.3004	299.201	66.9799	87.5309	155.447	104.504
Reep5	ENSMUSG00000005873	2825.24	2946.3	2692.19	3854.48	2646.6	4548.89
Ergic3	ENSMUSG00000005881	390.455	270.327	345.15	406.964	438.113	492.114
Uqcc1	ENSMUSG00000005882	39.3917	24.8469	43.9306	40.3906	70.5988	74.4528
Ncoa2	ENSMUSG00000005886	35.6707	78.4388	145.31	29.7532	49.6561	8.58543
Nr2c2	ENSMUSG00000005893	60.3547	61.393	17.8596	22.7248	91.2816	35.1485
Nr2c1	ENSMUSG00000005897	23.1546	30.7407	27.5552	25.2862	26.4917	13.5526
Smpd4	ENSMUSG00000005899	101.593	4.215	15.9538	52.4582	100.631	15.2953
Pex1	ENSMUSG00000005907	11.4802	18.4977	17.0151	21.7127	15.8946	19.7882
Kctd20	ENSMUSG00000005936	31.7112	42.8742	59.4131	44.6855	68.1552	43.0652
Itgae	ENSMUSG00000005947	5.85283	2.37376	0	0.878664	4.57624	5.25277
Ctns	ENSMUSG00000005949	68.0916	85.2209	71.9185	56.7969	50.6406	35.3207
P2rx5	ENSMUSG00000005950	0	0	0	0	1.14671	0
Shpk	ENSMUSG00000005951	22.2922	20.1072	16.3576	14.8855	14.3338	12.6358
Trpv1	ENSMUSG00000005952	0	0	0	0	1.14671	0
Ephb3	ENSMUSG00000005958	5.92945	5.97749	1.9131	22.1258	28.9759	31.9292
Tuft1	ENSMUSG00000005968	12.18	10.5127	24.5876	25.6271	15.9302	18.7717
Rcn1	ENSMUSG00000005973	58.4617	46.6	56.865	83.2018	81.7204	90.2936
Dnase1	ENSMUSG00000005980	0.974552	26.3156	0.377419	19.4816	2.61933	0.291545
Trap1	ENSMUSG00000005981	185.352	209.735	99.6233	126.909	117.78	85.513
Naa60	ENSMUSG00000005982	74.5645	112.567	280.265	97.0489	163.223	166.569
1700037C18Rik	ENSMUSG00000005983	8.77608	8.94846	5.26007	13.5692	31.3087	0.0443095
Ankrd13d	ENSMUSG00000005986	0.670573	4.04278	3.18422	7.61377	2.3408	0
Tpr	ENSMUSG00000006005	93.4666	59.6851	249.138	132.175	69.329	66.1516
BC003331	ENSMUSG00000006010	105.312	120.803	107.238	39.4549	71.3719	77.8768
Prg4	ENSMUSG00000006014	2.52686	46.8014	53.9379	73.1186	28.1078	41.6656
Dhx34	ENSMUSG00000006019	576.595	647.994	538.724	392.915	296.166	459.131
Kptn	ENSMUSG00000006021	19.2942	46.1465	8.37469	16.8678	8.91706	22.4916
Napa	ENSMUSG00000006024	407.408	400.885	369.011	360.782	254.018	318.481
Sra1	ENSMUSG00000006050	212.608	80.3194	132.55	174.366	146.706	110.537
Atp5g1	ENSMUSG00000006057	235.14	286.416	278.833	283.909	213.289	328.353
Snf8	ENSMUSG00000006058	107.635	179.975	88.451	131.407	123.938	161.453
Tbcb	ENSMUSG00000006095	89.0434	92.57	90.521	110.064	74.7889	84.9087
Inpp5k	ENSMUSG00000006127	60.4063	49.0106	43.6798	23.0773	83.7459	39.276
Crkl	ENSMUSG00000006134	39.8913	54.4078	29.989	46.4078	30.961	23.1656
Eps8l1	ENSMUSG00000006154	7.88642	19.6839	0.123777	2.25851	30.8185	22.8801
Clint1	ENSMUSG00000006169	120.109	128.183	140.037	112.283	91.5347	93.5822
Prss16	ENSMUSG00000006179	10.5863	13.0025	15.1586	2.94343	3.85469	6.81251
Cdkal1	ENSMUSG00000006191	8.50502	61.968	42.1514	39.4808	11.8196	43.4142
5430419D17Rik	ENSMUSG00000006204	169.44	214.67	134.343	181.971	144.343	215.951
Htra1	ENSMUSG00000006205	33.7851	41.9601	143.004	162.021	272.503	86.5873
Zbtb17	ENSMUSG00000006215	23.6485	4.45506	27.152	53.9755	26.533	62.2921
Fblim1	ENSMUSG00000006219	2.02333	30.0228	38.2007	32.1829	30.733	73.7725
Hspb7	ENSMUSG00000006221	1.17327	0	1.36313	3.50248	2.86676	1.05298
Epor	ENSMUSG00000006235	0	4.17911	1.89001	3.09383	0.794963	0
Ccdc159	ENSMUSG00000006241	2.03677	4.72447	5.44488	3.49756	4.80678	4.90435
Mob1b	ENSMUSG00000006262	61.1668	62.3791	27.4612	21.9627	12.8858	35.2234
Atp6v1b1	ENSMUSG00000006269	0	0.641745	0	0	0.311086	3.57687
Atp6v1b2	ENSMUSG00000006273	169.195	180.241	156.48	155.116	137.575	106.006
Eps15l1	ENSMUSG00000006276	46.4261	41.8814	27.0106	29.4317	55.88	34.0409
Tep1	ENSMUSG00000006281	62.1835	60.3217	66.7936	56.9153	58.482	65.285
Ttc5	ENSMUSG00000006288	18.7724	13.0106	28.6258	22.7661	24.6542	22.1126
Osgep	ENSMUSG00000006289	64.1361	38.0448	61.9669	74.6825	55.5029	40.4208
Aamp	ENSMUSG00000006299	281.877	333.377	359.972	252.726	273.46	194.576
Tmbim1	ENSMUSG00000006301	194.568	171.88	213.477	231.033	207.878	161.98
Arpc2	ENSMUSG00000006304	253.061	201.871	203.899	218.295	283.926	241.8
Kmt2b	ENSMUSG00000006307	66.257	75.5961	28.6928	99.9462	49.6982	54.0905
Zbtb32	ENSMUSG00000006310	5.26184	0.735349	0	1.08877	2.49522	1.95408
Upk1a	ENSMUSG00000006313	0	0	0	2.62686	0.573353	0
Tmem147	ENSMUSG00000006315	533.868	561.398	559.377	495.448	342.466	544.335
Rps9	ENSMUSG00000006333	4587.13	2476.17	3652.17	4381.86	2977.9	4687.68
Tfpt	ENSMUSG00000006335	18.7604	12.661	9.65703	13.3175	15.7067	11.9946
Susd2	ENSMUSG00000006342	129.984	78.1181	140.853	138.049	95.2802	159.282
Ggt5	ENSMUSG00000006344	15.0166	21.0645	17.1645	27.8764	36.6106	12.1663
Ggt1	ENSMUSG00000006345	1925.24	1667.04	1961.1	1907.5	1118.99	1922.17
Crip2	ENSMUSG00000006356	50.1443	49.1638	79.2139	80.0974	111.034	120.199
Crip1	ENSMUSG00000006360	83.4567	54.188	66.5432	201.142	235.474	171.276
Cbfa2t3	ENSMUSG00000006362	193.126	213.987	123.308	142.575	104.063	228.605
Fbln1	ENSMUSG00000006369	83.342	19.8388	35.9084	239.325	380.527	149.677
Pgrmc1	ENSMUSG00000006373	118.501	117.095	111.777	114.706	99.19	102.139
Gcat	ENSMUSG00000006378	1996.55	1779.42	1676.77	1246.81	745.907	1419.29
Tek	ENSMUSG00000006386	62.3127	31.4088	108.594	23.2521	91.3526	27.962
Elovl1	ENSMUSG00000006390	115.19	72.8173	94.0595	112.566	107.168	117.633
Med8	ENSMUSG00000006392	40.0235	26.021	36.8634	47.7654	43.4227	49.7599
Hyi	ENSMUSG00000006395	10.6547	8.3215	15.9137	29.4755	32.043	17.3594
Cdc20	ENSMUSG00000006398	0	1.67519	1.93063	11.9182	13.6496	2.02497
Adamts4	ENSMUSG00000006403	2.6702	3.40366	0	0.839918	4.56703	5.05025
Nectin4	ENSMUSG00000006411	15.0738	10.6849	17.7872	19.3359	16.5743	13.7401
Pfdn2	ENSMUSG00000006412	60.9112	70.3472	46.0907	61.4258	45.4265	37.7577
Rnf114	ENSMUSG00000006418	102.337	104.425	115.998	104.317	103.844	95.2053
C330007P06Rik	ENSMUSG00000006423	77.0835	38.5922	11.8191	18.2815	31.4611	19.0568
Neurl1a	ENSMUSG00000006435	3.51982	1.18278	1.36313	3.50248	12.0404	4.21193
Srm	ENSMUSG00000006442	265.73	284.578	282.269	398.604	208.216	306.625
Epha2	ENSMUSG00000006445	3.2983	9.97506	3.83203	35.0389	7.97612	12.1753
Rbm14	ENSMUSG00000006456	74.0201	23.3372	26.5352	33.9883	8.83466	43.1274
Actn3	ENSMUSG00000006457	0	0	0.825336	8.91959	4.38038	8.04474
A530013C23Rik	ENSMUSG00000006462	0	0	0	0.875619	0.573353	1.05298
Zdhhc24	ENSMUSG00000006463	18.0161	8.77654	6.32177	8.72488	23.7577	11.446
Bbs1	ENSMUSG00000006464	9.38618	3.54834	6.81567	10.5074	8.02694	5.26492
Slc34a3	ENSMUSG00000006469	0	0	0	0.875619	1.72006	2.10597
Ndor1	ENSMUSG00000006471	13.1237	41.9248	49.6285	40.4747	45.6806	36.8851
Nsmf	ENSMUSG00000006476	52.8346	41.3123	45.7428	34.2168	43.8702	42.9417
Pdk1	ENSMUSG00000006494	196.3	241.082	168.185	58.7814	127.354	153.049
Ptbp1	ENSMUSG00000006498	316.092	299.209	216.477	148.654	208.578	132.59
Mvd	ENSMUSG00000006517	26.9853	34.3006	21.8102	37.6516	25.8009	24.2186
Cyba	ENSMUSG00000006519	57.0037	49.3574	84.4637	132.871	144.281	125.165
Itih3	ENSMUSG00000006522	0	0	0	0	0.698505	2.59295
Tmem110	ENSMUSG00000006526	32.8059	12.4853	25.6213	31.077	28.77	29.0063
Sfmbt1	ENSMUSG00000006527	26.1319	39.4133	27.5202	26.5122	23.8506	28.34
Prkag3	ENSMUSG00000006542	2.34655	0	0	0.875619	0	1.05298
Cryba2	ENSMUSG00000006546	1.29134	1.30181	0.928898	0	5.67946	1.15895
Atp7b	ENSMUSG00000006567	2.11692	7.14276	2.45948	0	4.13796	1.89988
Slc4a1	ENSMUSG00000006574	0	0	1.36313	0	0.573353	0
Rundc3a	ENSMUSG00000006575	10.7738	20.9609	40.6809	15.4484	44.0961	12.4113
Slc4a3	ENSMUSG00000006576	16.6836	0.498362	20.8653	12.1511	9.91928	13.2568
Cdt1	ENSMUSG00000006585	3.40682	19.1088	1.58325	22.2676	9.69554	42.4674
Runx1t1	ENSMUSG00000006586	1.11447	1.1235	0	3.06495	2.17848	0
Snai3	ENSMUSG00000006587	2.34655	8.27945	6.81567	5.25372	2.86676	10.5298
Aprt	ENSMUSG00000006589	52.6167	40.1119	49.1685	61.1705	50.0375	51.7898
Gtf2h1	ENSMUSG00000006599	42.9407	57.8781	47.2751	33.0076	37.8266	34.4381
Hfe	ENSMUSG00000006611	22.2965	16.8579	40.9948	28.8248	55.5799	21.7059
Abhd1	ENSMUSG00000006638	2.77738	21.9361	0	2.07277	0.372985	0.841037
Slc5a6	ENSMUSG00000006641	10.9395	31.2363	7.96775	12.19	12.4994	18.4332
Tcf23	ENSMUSG00000006642	0	0	0	0.875619	1.72006	1.05298
Nphs1	ENSMUSG00000006649	145.825	184.08	179.973	141.19	46.3289	139.342
Aplp1	ENSMUSG00000006651	201.869	150.521	202.21	124.649	167.032	190.407
Qrich1	ENSMUSG00000006673	61.7914	89.1501	45.5057	49.2217	54.2282	67.366
P4htm	ENSMUSG00000006675	5.08758	2.5644	0.684373	5.89562	69.1475	1.38463
Usp19	ENSMUSG00000006676	182.819	200.416	198.459	86.2649	118.238	128.913
Pola1	ENSMUSG00000006678	5.10891	36.4983	0.502934	13.6409	7.84231	4.64422
Cdc42	ENSMUSG00000006699	343.675	332.547	352.964	344.698	418.353	315.884
Pknox1	ENSMUSG00000006705	11.0769	15.6489	46.3866	20.6128	12.9526	41.7948
D130043K22Rik	ENSMUSG00000006711	0	1.18278	1.36313	0	0	0
Gmnn	ENSMUSG00000006715	6.83063	13.7719	7.93597	10.1955	16.6899	12.2606
Acot13	ENSMUSG00000006717	75.0895	83.9773	85.8775	71.8008	61.3487	85.2916
Zfp184	ENSMUSG00000006720	0	0.414494	4.61642	2.35168	1.60741	2.82803
Cyp27b1	ENSMUSG00000006724	7.75249	0.467359	0	0.670743	0	0
Cdk4	ENSMUSG00000006728	167.278	131.484	153.029	174.017	171.62	118.011
B4galnt1	ENSMUSG00000006731	237.001	228.276	233.096	113.831	124.991	134.782
Mettl1	ENSMUSG00000006732	178.235	65.56	75.9786	102.125	82.6104	173.947
Tspan31	ENSMUSG00000006736	133.753	144.299	144.492	173.373	161.112	146.365
Kif5b	ENSMUSG00000006740	137.968	223.555	243.233	77.6025	125.625	170.869
Saal1	ENSMUSG00000006763	8.70961	12.2756	12.5221	14.0879	10.7398	6.51388
Krt23	ENSMUSG00000006777	117.327	106.45	129.498	88.4376	71.6691	77.9208
Cnp	ENSMUSG00000006782	116.701	29.4117	338.966	65.3211	156.83	104.737
Ttc25	ENSMUSG00000006784	2.81405	2.83685	3.26942	4.13117	9.40894	4.73139
Sulf2	ENSMUSG00000006800	40.7864	15.515	31.2041	138.87	137.562	137.023
Sod2	ENSMUSG00000006818	158.392	171.503	194.928	194.388	159.392	225.338
Tmco6	ENSMUSG00000006850	3.51982	9.46223	10.9051	3.50248	12.0404	5.26492
Stambp	ENSMUSG00000006906	46.9193	52.1328	34.0705	30.6396	30.0941	52.6366
Ezh1	ENSMUSG00000006920	58.4516	219.939	61.9132	88.2762	70.6221	40.2978
Hap1	ENSMUSG00000006930	7.06397	10.0805	1.262	11.1745	17.431	27.9935
P3h4	ENSMUSG00000006931	124.422	103.616	75.4207	117.08	68.7329	150.506
Ctnnb1	ENSMUSG00000006932	755.077	906.681	690.838	547.896	669.469	517.612
Eif1b	ENSMUSG00000006941	68.6988	59.8114	43.5358	55.9311	56.4611	53.2478
Chrd	ENSMUSG00000006958	7.7437	1.58726	6.42629	11.5583	10.8119	10.9211
Psmd2	ENSMUSG00000006998	152.601	157.071	207.671	240.901	224.293	228.185
Syngr3	ENSMUSG00000007021	0	23.0446	0	0.198373	0.389682	0
Vars	ENSMUSG00000007029	270.512	249.942	131.528	246.783	195.292	238.164
Vwa7	ENSMUSG00000007030	0	1.18278	0	0	0	1.05298
Hspa1l	ENSMUSG00000007033	2.34655	0	0	0.875619	0.573353	3.15895
Slc44a4	ENSMUSG00000007034	22.2818	29.6385	12.2625	6.12648	20.6311	6.31495
Msh5	ENSMUSG00000007035	1.84565	0	0	1.02937	3.70743	1.05668
Abhd16a	ENSMUSG00000007036	104.521	91.1306	80.5241	101.998	77.0824	46.8039
Neu1	ENSMUSG00000007038	100.398	101.211	77.7632	91.578	92.6732	80.0931
Ddah2	ENSMUSG00000007039	25.9456	20.9282	8.31512	50.0301	53.925	27.6699
Clic1	ENSMUSG00000007041	102.152	72.5516	74.3342	147.722	185.955	99.0044
Lsm2	ENSMUSG00000007050	9.71247	22.846	22.8488	41.1814	11.3126	35.0481
Pole	ENSMUSG00000007080	5.68393	3.20536	3.68774	5.92211	6.59325	7.17243
Atp1a2	ENSMUSG00000007097	34.0154	29.1792	33.6821	82.7589	171.309	25.8769
Atp1a4	ENSMUSG00000007107	0	0	0	0	1.14671	0
Stx1a	ENSMUSG00000007207	6.62167	14.3853	16.5789	17.7701	19.1423	6.40335
Zfp775	ENSMUSG00000007216	20.8612	49.9452	48.0527	38.0165	17.5344	27.9263
Mrpl49	ENSMUSG00000007338	37.5447	30.7522	58.6148	41.1541	44.7215	48.4372
Dennd2c	ENSMUSG00000007379	1.21913	4.3943	2.98034	5.3301	2.50714	4.72432
Mark3	ENSMUSG00000007411	41.1615	47.4228	47.8224	40.3736	53.0195	56.6485
Gatad1	ENSMUSG00000007415	157.026	167.158	121.304	129.553	107.543	129.102
Pcdha11	ENSMUSG00000007440	0	0	0	0	1.72006	0
M6pr	ENSMUSG00000007458	137.986	144.715	119.835	151.919	191.085	148.583
Lrrc8a	ENSMUSG00000007476	24.8301	30.9912	31.5957	22.3153	30.6238	26.5291
Ppp2r1a	ENSMUSG00000007564	186.017	390.605	197.341	281.097	298.603	140.41
Fance	ENSMUSG00000007570	55.9032	30.0617	22.0835	41.759	27.9367	28.4577
Tinf2	ENSMUSG00000007589	21.1189	26.0211	25.8996	21.8905	29.241	27.3776
Tssk4	ENSMUSG00000007591	1.17327	0	1.36313	0	0.573353	1.05298
Hapln4	ENSMUSG00000007594	1004.19	54.4222	62.7208	47.5137	39.9573	63.9867
Dus3l	ENSMUSG00000007603	36.3715	39.0317	46.3466	53.4128	37.8413	34.7484
Gtpbp3	ENSMUSG00000007610	26.2101	18.7017	47.1647	22.4093	35.108	37.1557
Tgfbr1	ENSMUSG00000007613	41.4818	48.3503	39.0146	20.5444	39.7874	22.5175
Homer1	ENSMUSG00000007617	5.90497	14.4161	7.27934	6.92183	5.29092	1.90359
Rad51c	ENSMUSG00000007646	1.69158	0.852643	0	0.631217	3.74702	1.72039
Gabrb2	ENSMUSG00000007653	0	0	0	0	0	3.15895
Cav1	ENSMUSG00000007655	144.317	74.0165	109.591	299.618	322.05	185.686
Arpp19	ENSMUSG00000007656	156.941	188.362	273.426	256.486	197.154	194.45
Bcl2l1	ENSMUSG00000007659	36.3463	97.1319	88.0738	56.5057	98.8463	43.4032
Khsrp	ENSMUSG00000007670	70.3964	62.6873	89.9669	80.557	76.2559	73.7088
Dio2	ENSMUSG00000007682	2.34655	1.18278	2.72627	0	2.29341	2.10597
Ccdc124	ENSMUSG00000007721	50.5554	130.497	68.5258	80.1756	60.7338	63.9299
Cct4	ENSMUSG00000007739	423.509	239.568	374.649	289.084	269.019	258.621
0610009B22Rik	ENSMUSG00000007777	24.6387	22.4728	28.6258	22.7661	24.0808	27.3776
Cpt1c	ENSMUSG00000007783	18.4577	2.63251	0	9.18342	9.42799	1.75772
Twist2	ENSMUSG00000007805	0	2.36556	0	1.75124	5.16017	4.21193
Zfp655	ENSMUSG00000007812	16.3737	15.0857	35.7072	49.4868	34.6647	11.4412
Rhoa	ENSMUSG00000007815	429.017	362.546	265.345	416.499	350.577	375.214
Zmiz1	ENSMUSG00000007817	63.8446	144.933	106.396	30.8461	316.406	242.581
Ankrd26	ENSMUSG00000007827	124.478	8.64482	0.965835	2.48164	8.38116	1.49216
Aldh16a1	ENSMUSG00000007833	46.9523	38.0522	34.0581	70.4183	46.1227	71.5059
Hnrnpa0	ENSMUSG00000007836	138.446	134.837	155.397	140.099	168.566	107.404
Prrg2	ENSMUSG00000007837	74.6288	104.64	96.6453	77.5874	51.809	58.3657
Hnrnph1	ENSMUSG00000007850	131.787	74.8385	152.465	41.6251	188.534	101.307
Ift43	ENSMUSG00000007867	4.69309	5.91389	5.45254	14.0099	12.0404	9.47685
Id3	ENSMUSG00000007872	27.0856	40.3811	30.3825	19.8282	59.4418	11.7348
Arid1a	ENSMUSG00000007880	111.953	143.208	133.138	85.8898	155.377	237.797
Crlf1	ENSMUSG00000007888	315.227	284.869	317.099	306.043	194.785	348.877
Ctsd	ENSMUSG00000007891	1500.49	1192.01	1415.37	1612.82	1697.38	1580.12
Rplp1	ENSMUSG00000007892	7594.6	6083.03	7439.99	9246.54	6642.29	9443.15
Hmgcll1	ENSMUSG00000007908	0	0.862078	3.79433	1.2764	1.59595	3.0699
Abhd8	ENSMUSG00000007950	48.1999	51.8659	59.7747	42.3664	31.3055	39.7385
Ift22	ENSMUSG00000007987	25.6541	38.2844	30.5249	45.1989	23.4326	23.8852
Fzd3	ENSMUSG00000007989	62.2327	62.737	31.5509	46.4446	30.4117	21.8724
1700008O03Rik	ENSMUSG00000008028	0	0	15.6541	0	0.507413	0.414431
Mid1ip1	ENSMUSG00000008035	77.9285	84.6031	104.468	120.791	87.8814	139.878
Ap2s1	ENSMUSG00000008036	162.675	183.958	204.303	204.679	218.32	227.37
Fgfrl1	ENSMUSG00000008090	60.0196	35.6992	63.5341	47.4438	48.9126	53.0404
4930432K21Rik	ENSMUSG00000008129	0.380432	0	0.441995	1.70351	0	61.7755
Fhl2	ENSMUSG00000008136	0.545782	25.2274	0.360719	0	12.229	0
Emc10	ENSMUSG00000008140	497.01	254.227	528.992	335.023	397.66	466.857
Clstn3	ENSMUSG00000008153	8.0116	20.143	9.03753	2.6917	61.7896	23.5084
Fbxw9	ENSMUSG00000008167	10.8098	20.6589	22.448	24.1899	19.5987	3.68233
Spib	ENSMUSG00000008193	4.30981	4.34473	6.02205	12.8657	11.5477	27.0757
Fnbp4	ENSMUSG00000008200	61.3767	30.6721	9.44474	12.8265	53.6133	22.6202
Cers4	ENSMUSG00000008206	137.487	130.218	13.9734	57.7373	63.3323	23.3797
Scrn3	ENSMUSG00000008226	24.958	11.6306	30.6189	9.47129	16.8959	12.5761
Phax	ENSMUSG00000008301	84.5118	53.2478	43.6785	51.2456	54.2049	85.328
Tle1	ENSMUSG00000008305	76.5185	73.5905	47.2688	37.7733	18.5467	33.9117
1700109H08Rik	ENSMUSG00000008307	22.4276	0.0688967	0.158805	0	11.0038	20.302
Relt	ENSMUSG00000008318	2.07172	1.33745	1.20348	3.46544	36.629	0.595343
Snrpb2	ENSMUSG00000008333	30.9388	14.5841	20.6636	23.3929	20.7969	19.6877
Ubc	ENSMUSG00000008348	1519.83	1269.61	1560.76	1511.28	1637.71	1475.12
Prpf31	ENSMUSG00000008373	39.0481	43.8169	34.3208	44.4888	42.3632	48.074
Sertad1	ENSMUSG00000008384	15.6989	63.8752	1.44281	3.01209	53.702	2.22906
Carhsp1	ENSMUSG00000008393	238.174	242.47	231.733	133.97	161.685	144.259
Elk3	ENSMUSG00000008398	24.6607	21.1216	41.7298	46.9584	79.6837	52.3128
Herpud2	ENSMUSG00000008429	63.1697	81.3785	62.3393	55.4632	49.106	49.2807
Rdh13	ENSMUSG00000008435	56.653	63.929	1.98439	3.27062	27.6851	1.09492
Nutf2	ENSMUSG00000008450	12.5533	27.2071	31.841	23.6181	17.5965	54.6294
Fut1	ENSMUSG00000008461	101.783	137.772	48.2903	25.885	15.8472	152.323
Arpc5	ENSMUSG00000008475	161.762	170.399	132.874	247.199	233.044	210.218
Elavl2	ENSMUSG00000008489	0	0	1.36313	0	0.573353	0
Pou2f2	ENSMUSG00000008496	2.75133	1.0401	12.1459	25.1817	19.6395	9.38239
Mgst1	ENSMUSG00000008540	36.1153	54.219	57.5676	122.676	218.156	92.1702
Nfib	ENSMUSG00000008575	12.3329	172.441	298.105	63.8297	41.7955	76.7591
Rab25	ENSMUSG00000008601	124.276	83.9183	180.483	158.444	86.2905	84.0358
Ubqln4	ENSMUSG00000008604	162.251	137.408	157.026	76.7941	75.4824	88.7322
Rps18	ENSMUSG00000008668	3930.85	2331.73	3521.85	3839.66	2529.1	3992.27
Rpl10	ENSMUSG00000008682	3773.37	2469.52	4144.47	3653.93	2480.27	3941.88
Rps15a	ENSMUSG00000008683	1180.02	639.611	1006.92	1040.74	934.734	1312.43
Ncaph2	ENSMUSG00000008690	196.813	154.821	142.519	217.327	220.714	213.781
Hipk1	ENSMUSG00000008730	52.7316	42.0221	61.2646	98.3846	103.914	146.968
Gprc5b	ENSMUSG00000008734	1.27761	12.6595	20.2895	34.0414	69.6256	48.608
Man1a2	ENSMUSG00000008763	107.715	43.8661	47.9641	103.302	111.105	19.223
Acyp1	ENSMUSG00000008822	32.4075	13.6125	5.37026	10.8417	19.7961	24.2375
Cd163	ENSMUSG00000008845	30.4615	18.24	24.1331	64.3799	44.1766	26.5539
Hdac5	ENSMUSG00000008855	136.133	104.725	141.617	126.759	151.669	183.647
Rala	ENSMUSG00000008859	129.06	131.288	134.95	112.955	92.3098	113.722
Vdac3	ENSMUSG00000008892	192.404	139.6	105.105	135.03	156.122	143.278
Vps72	ENSMUSG00000008958	28.8569	57.3905	47.0655	64.4658	55.4898	33.8655
Gabpa	ENSMUSG00000008976	45.4413	45.0523	92.6035	3.34658	46.9055	33.8741
Bmp7	ENSMUSG00000008999	265.411	159.263	196.777	86.5295	80.2908	138.742
Dynll1	ENSMUSG00000009013	103.961	86.2038	97.0653	84.0732	121.147	99.2739
Pdcl	ENSMUSG00000009030	53.042	40.1047	34.6643	22.2668	16.2003	35.892
Tmem184b	ENSMUSG00000009035	36.1822	49.4183	41.321	47.0373	64.3065	55.5232
Nf2	ENSMUSG00000009073	82.9396	248.101	64.5726	98.3334	219.017	212.858
Cabp7	ENSMUSG00000009075	0	1.18278	1.36313	0.875619	4.01347	1.05298
Zmat5	ENSMUSG00000009076	47.8305	24.109	39.3624	47.5948	41.8996	42.9266
Ewsr1	ENSMUSG00000009079	100.586	189.846	144.559	151.933	149.33	142.534
Ap1b1	ENSMUSG00000009090	130.73	95.5737	90.4209	78.7136	114.208	145.441
Derl3	ENSMUSG00000009092	649.993	693.108	642.037	611.182	363.506	800.267
Tbx1	ENSMUSG00000009097	1.17327	0	2.72627	0.875619	1.14671	0
Gnat2	ENSMUSG00000009108	23.5506	31.4002	21.8985	28.1941	25.6346	25.6826
Bcl2l13	ENSMUSG00000009112	69.5377	80.9909	373.363	8.56665	117.781	31.2043
Dqx1	ENSMUSG00000009145	3.11493	6.27663	5.67274	6.95462	1.52219	2.50402
Ccl8	ENSMUSG00000009185	12.906	0	12.2682	8.75619	30.3877	15.7947
Lnpk1	ENSMUSG00000009207	8.43282	30.4304	4.32176	1.26915	8.00871	2.78203
Prr29	ENSMUSG00000009210	1.17327	0	0	0	1.14671	1.05298
Trpm5	ENSMUSG00000009246	0.602864	9.13567	3.19984	0	20.4494	2.47178
Rarres2	ENSMUSG00000009281	79.0349	50.6913	98.5813	229.422	284.338	131.441
Pttg1ip	ENSMUSG00000009291	382.036	313.5	346.495	310.071	298.809	310.24
Trpm2	ENSMUSG00000009292	1.44014	4.31524	0.994651	1.70679	5.54136	14.3682
Ube2g2	ENSMUSG00000009293	130.051	94.9484	46.3257	66.4497	93.3242	149.461
Mpo	ENSMUSG00000009350	1.17327	0	0	0.875619	0	0
Met	ENSMUSG00000009376	41.5846	90.6591	40.8758	52.6296	51.1759	30.0297
Slc16a12	ENSMUSG00000009378	29.3318	20.1072	23.1733	21.0149	22.3607	12.6358
Syn2	ENSMUSG00000009394	42.7757	27.2202	18.8546	42.0823	32.5659	29.1293
Elk1	ENSMUSG00000009406	10.5115	9.41927	14.9264	13.0747	15.8368	11.5302
Nav1	ENSMUSG00000009418	63.282	109.368	35.3232	39.7232	92.6118	163.189
Tnpo1	ENSMUSG00000009470	52.9533	107.951	99.5294	47.9501	62.7951	172.988
Rnmt	ENSMUSG00000009535	13.373	11.0526	25.9254	14.7233	32.1844	9.62216
Kcnq1	ENSMUSG00000009545	189.715	198.824	183.314	317.512	748.411	297.539
Srp14	ENSMUSG00000009549	81.4304	132.741	104.672	98.3424	111.195	128.972
Cdk9	ENSMUSG00000009555	68.1133	108.965	86.5647	70.2992	82.2012	54.0688
Tor2a	ENSMUSG00000009563	149.755	191.38	192.993	159.39	117.712	234.271
Fpgs	ENSMUSG00000009566	69.6757	258.542	122.287	159.055	80.8686	44.6243
Mkl2	ENSMUSG00000009569	46.287	55.4491	29.6106	62.3463	29.1794	47.7079
Cbx5	ENSMUSG00000009575	126.953	53.0397	88.4979	57.7231	125.419	92.9135
Apobec3	ENSMUSG00000009585	37.7179	20.932	26.0454	39.4829	43.7285	40.7904
Sardh	ENSMUSG00000009614	393.275	413.839	424.586	227.771	225.244	431.76
Vav2	ENSMUSG00000009621	61.2265	188.437	2.09834	93.8184	30.1684	4.75495
Tex15	ENSMUSG00000009628	0	0	0	1.64724	0.243848	23.6894
Ppp2cb	ENSMUSG00000009630	217.056	175.051	230.37	145.353	113.524	133.729
G0s2	ENSMUSG00000009633	5.86637	28.3867	6.81567	57.7909	52.1751	22.1126
Dmap1	ENSMUSG00000009640	14.4968	73.9574	51.1408	21.9004	28.6807	17.9669
Mcu	ENSMUSG00000009647	35.366	26.2608	32.4061	13.8775	18.6787	13.3594
Bcr	ENSMUSG00000009681	70.3964	80.429	95.4194	65.6715	64.2155	69.4969
Fxyd5	ENSMUSG00000009687	17.2349	30.3631	42.2085	83.6626	94.7948	72.918
Kcnd1	ENSMUSG00000009731	12.3767	1.83957	2.12008	2.72369	2.22933	2.45655
Tfcp2	ENSMUSG00000009733	10.5595	15.3761	12.2682	7.88057	11.4671	14.7418
Pou6f1	ENSMUSG00000009739	57.2477	64.9921	66.3887	11.3524	10.1094	6.64042
Ubp1	ENSMUSG00000009741	79.402	117.786	89.4462	60.081	92.7643	64.5548
Nuak2	ENSMUSG00000009772	19.8566	6.41171	23.0698	12.8837	19.4069	26.7312
Ick	ENSMUSG00000009828	80.467	123.321	92.2624	31.7488	46.8052	18.0272
Sdhb	ENSMUSG00000009863	652.018	479.085	640.676	531.142	357.149	627.284
Cox4i2	ENSMUSG00000009876	2.34655	1.18278	0	1.75124	1.14671	5.26492
Snap47	ENSMUSG00000009894	58.8928	138.53	159.654	14.7712	87.8636	88.0916
Kdsr	ENSMUSG00000009905	50.7745	42.6549	29.465	25.2622	33.0831	22.7844
Vps4b	ENSMUSG00000009907	53.3393	67.594	275.556	55.0859	51.5586	114.118
Rps25	ENSMUSG00000009927	2636.52	2324.07	2757.5	3131.7	2122.93	3350.92
Nxf2	ENSMUSG00000009941	0	0	0	0	1.14671	1.05298
Taz	ENSMUSG00000009995	79.8341	96.4403	75.8412	41.6485	64.3034	54.6978
Kif19a	ENSMUSG00000010021	1.9063	1.32895	0.683183	18.6992	11.9568	35.4757
Aldh3a2	ENSMUSG00000010025	49.2279	142.54	90.7513	109.628	107.357	67.4957
Zmynd10	ENSMUSG00000010044	0.452384	0	0	2.27095	0	0
Tmem115	ENSMUSG00000010045	95.0351	82.7945	98.1457	104.199	79.1226	92.6625
Hyal2	ENSMUSG00000010047	8.14212	50.5415	20.3295	37.962	33.1363	51.5013
Ifrd2	ENSMUSG00000010048	186.232	218.844	209.021	159.129	134.551	172.575
Hyal1	ENSMUSG00000010051	12.679	8.54448	12.8243	7.62881	9.38639	9.40391
Tusc2	ENSMUSG00000010054	72.8697	140.232	126.242	104.219	83.0066	80.0159
Nprl2	ENSMUSG00000010057	34.5096	34.7892	9.0233	25.7547	13.5961	55.2717
Slc38a3	ENSMUSG00000010064	1012.79	977.927	1072.57	637.394	499.029	925.493
Cacna2d2	ENSMUSG00000010066	3.51982	7.09667	4.0894	0	3.44012	1.05298
Rassf1	ENSMUSG00000010067	18.3866	32.8945	16.2357	27.4581	38.432	11.5468
Epn3	ENSMUSG00000010080	62.5569	36.0364	62.2973	86.7038	52.4061	40.1023
Rnf112	ENSMUSG00000010086	1.17327	0	0	0.875619	2.86676	4.21193
Slc3a2	ENSMUSG00000010095	923.432	1059.29	774.383	1407.22	955.725	1103.21
Nxf1	ENSMUSG00000010097	182.037	233.114	190.738	148.383	201.102	185.976
Stx5a	ENSMUSG00000010110	199.835	263.371	289.453	229.022	90.1652	154.496
Tnfrsf13b	ENSMUSG00000010142	0	16.0049	0.503892	29.7177	1.68776	30.5951
Spire2	ENSMUSG00000010154	1.19157	2.40244	1.38439	4.05215	4.65834	1.0694
Prox1	ENSMUSG00000010175	5.68763	11.4674	21.0593	20.2223	31.2981	19.897
Raver1	ENSMUSG00000010205	95.0351	79.2462	96.7826	78.8057	92.3098	65.285
2610507B11Rik	ENSMUSG00000010277	389.952	405.131	354.309	262.459	371.683	297.357
AI597479	ENSMUSG00000010290	25.812	13.0106	21.8102	17.5124	18.3473	16.8477
Tmem86a	ENSMUSG00000010307	14.2869	13.0467	22.1318	31.9872	37.2357	34.1924
Optc	ENSMUSG00000010311	0	0	0	0.887589	1.13124	0
Tex14	ENSMUSG00000010342	0	0	0	7.7252	0.0649871	0
Ifi35	ENSMUSG00000010358	25.25	26.3973	25.697	51.5609	42.8867	43.0843
Rdm1	ENSMUSG00000010362	19.5162	18.4473	32.0366	8.15283	17.9974	22.022
Nedd8	ENSMUSG00000010376	156.855	130.053	181.881	183.02	140.765	168.737
Gosr1	ENSMUSG00000010392	80.0725	32.2886	37.2121	95.6139	39.1297	71.8632
Mrpl52	ENSMUSG00000010406	174.325	145.174	181.987	241.912	194.296	207.862
Spaca7	ENSMUSG00000010435	0	0	0	0.931746	0.538815	0
Kansl3	ENSMUSG00000010453	9.67728	205.572	88.1066	51.9271	174.465	13.3931
Eya4	ENSMUSG00000010461	1.09271	0	1.26953	1.94844	0.533982	2.34312
Ebf3	ENSMUSG00000010476	2.04197	8.68822	3.14624	9.58863	8.42323	12.1378
Myt1	ENSMUSG00000010505	0.296949	0.777732	0	3.16335	30.5163	0
Faf1	ENSMUSG00000010517	43.2775	196.237	1112.32	142.01	93.7286	172.932
Tsacc	ENSMUSG00000010538	4.72824	3.57491	6.86673	9.70396	7.1806	2.12174
Mettl16	ENSMUSG00000010554	33.003	30.1935	73.0666	24.4723	32.2513	16.92
Dazl	ENSMUSG00000010592	1.17327	0	0	0.875619	0	4.21193
Apol7a	ENSMUSG00000010601	22.5102	73.2039	54.8423	16.7995	10.883	80.901
Pigyl	ENSMUSG00000010607	45.9962	34.0792	55.5278	51.3281	55.3228	48.1246
Rbm25	ENSMUSG00000010608	42.4458	131.919	70.628	54.8102	93.3025	41.0416
Psen2	ENSMUSG00000010609	211.989	159.286	110.265	169.092	127.887	111.876
Acaa1b	ENSMUSG00000010651	0	0	0	0	8.60029	3.15895
Plcd1	ENSMUSG00000010660	18.1129	13.9135	12.0529	30.9191	20.2338	19.5648
Fads1	ENSMUSG00000010663	265.16	263.76	197.655	89.3132	105.497	63.179
Lmbr1	ENSMUSG00000010721	8.09949	4.33456	9.99104	9.06704	14.5821	4.14001
Tnfrsf22	ENSMUSG00000010751	8.45915	4.58274	2.24663	6.90332	11.6762	0.319086
Cars	ENSMUSG00000010755	126.277	158.722	237.224	103.778	105.537	146.262
Phlda2	ENSMUSG00000010760	0.395573	7.6646	0.459586	0	4.61724	0.355017
Wnt2	ENSMUSG00000010797	1.17327	0	1.36313	5.25372	1.72006	8.42387
Grid2ip	ENSMUSG00000010825	0	0	0	2.65424	0	0.347373
Kdelr3	ENSMUSG00000010830	84.4757	104.085	88.6038	86.6863	75.1092	98.9804
Apip	ENSMUSG00000010911	66.6293	114.152	93.8591	382.739	188.256	330.134
Pdhx	ENSMUSG00000010914	28.3285	32.6377	37.6145	12.0809	17.9359	36.3201
Vac14	ENSMUSG00000010936	57.1253	54.1887	66.2935	56.7985	57.0543	54.5201
Mcoln2	ENSMUSG00000011008	0.392633	0.791628	0.45617	39.3965	25.7967	3.33108
Slc5a1	ENSMUSG00000011034	17.5991	13.0106	5.45254	16.6368	51.0284	5.26492
Akt1s1	ENSMUSG00000011096	135.241	108.77	120.556	110.605	102.492	102.697
Tbrg1	ENSMUSG00000011114	331.217	287.336	332.402	317.507	272.955	302.894
Adssl1	ENSMUSG00000011148	14.0793	15.3761	14.9945	14.8855	20.0673	16.8477
Brf1	ENSMUSG00000011158	50.4507	68.6012	64.0673	51.6615	52.7484	52.6492
Vipr2	ENSMUSG00000011171	69.664	94.6835	63.0258	15.1221	1.10749	0.572751
Odc1	ENSMUSG00000011179	1135.73	1047.94	1158.66	1027.98	794.667	1125.64
Thg1l	ENSMUSG00000011254	28.5894	16.8859	10.552	6.77814	15.1873	13.354
Adam19	ENSMUSG00000011256	50.2628	4.40914	9.96237	10.2044	22.1852	11.5515
Pabpc4	ENSMUSG00000011257	1696.47	1385.73	1869.45	1308.93	737.591	1181.55
Exoc3l2	ENSMUSG00000011263	18.2606	12.2785	21.1805	22.7133	25.7792	27.3141
Zfp296	ENSMUSG00000011267	2.67072	0	4.73535	0	1.30512	0
Plin5	ENSMUSG00000011305	1.17327	0	2.72627	0	2.29341	1.05298
Sugp1	ENSMUSG00000011306	141.62	248.135	147.639	123.003	112.575	115.971
Dhdh	ENSMUSG00000011382	3.51314	8.49985	4.08165	42.7214	18.4384	27.6225
Zfp790	ENSMUSG00000011427	6.53399	77.6024	8.70056	57.4497	4.91233	2.25539
Cpb1	ENSMUSG00000011463	773119	626730	824313	664305	529779	889431
Fsd1	ENSMUSG00000011589	0	0	1.36313	0	0.573353	0
Fuz	ENSMUSG00000011658	10.1102	23.093	23.5622	21.0261	14.6517	14.7336
Sptbn4	ENSMUSG00000011751	7.03959	4.731	1.36314	0.875621	6.30705	1.05298
Pgam1	ENSMUSG00000011752	193.59	177.417	184.023	159.363	210.994	205.332
Evi5	ENSMUSG00000011831	55.944	23.3493	19.3211	57.8861	19.9879	19.5457
Evi5l	ENSMUSG00000011832	38.8726	28.4098	24.0735	30.3487	22.9964	16.199
Snapc2	ENSMUSG00000011837	62.6014	44.4229	50.3527	17.9691	47.0644	8.64357
Git1	ENSMUSG00000011877	236.517	159.255	179.736	85.5577	85.1638	138.06
Gltp	ENSMUSG00000011884	246.632	157.681	211.486	244.91	233.805	209.191
Bnip2	ENSMUSG00000011958	25.2347	27.1044	26.182	41.5268	40.8094	32.9345
Ccnt1	ENSMUSG00000011960	22.5624	47.5007	40.319	9.50271	19.3172	22.925
Scarf2	ENSMUSG00000012017	4.69309	13.0106	17.7208	25.393	37.8413	30.5365
Brms1l	ENSMUSG00000012076	4.69309	10.645	10.9051	7.00496	12.0404	10.5298
Med15	ENSMUSG00000012114	60.3028	39.6808	40.6357	38.0168	64.2417	49.8929
Dhdds	ENSMUSG00000012117	153.129	138.222	128.258	92.0277	103.88	63.0238
Aim1l	ENSMUSG00000012123	0	0.609352	0	0.25387	11.5155	0
Ubxn11	ENSMUSG00000012126	8.02595	2.0328	0	6.03613	9.19671	0
Mogat1	ENSMUSG00000012187	0.532117	0	0	0.397122	8.12869	8.66598
Tjap1	ENSMUSG00000012296	18.5541	18.5871	22.8494	24.4849	13.8155	19.7918
Ehf	ENSMUSG00000012350	53.2564	29.9425	72.6834	40.2418	115.316	30.0274
Nanog	ENSMUSG00000012396	0	1.25986	0	0	0.538276	0
Rpl15	ENSMUSG00000012405	842.667	589.811	850.352	875.847	702.106	928.094
Tmem167	ENSMUSG00000012422	118.84	128.807	138.049	108.705	108.019	150.405
Steap4	ENSMUSG00000012428	29.3318	34.3006	50.436	88.4376	108.937	90.5566
Mplkip	ENSMUSG00000012429	11.7327	11.8278	14.9945	7.88057	8.02694	9.47685
Kif11	ENSMUSG00000012443	1.17327	0	0	0.875619	1.14671	3.15895
Rpa3	ENSMUSG00000012483	3.51982	2.36556	8.17881	1.75124	7.45358	6.3179
Mlkl	ENSMUSG00000012519	2.01479	4.38613	3.3325	4.59331	6.89207	7.7228
Tnpo3	ENSMUSG00000012535	87.5393	98.146	83.1043	88.776	119.431	119.984
Ttll5	ENSMUSG00000012609	34.6656	16.6872	23.9066	17.4651	23.2704	30.7753
Zfp715	ENSMUSG00000012640	4.97314	65.5088	73.8208	15.8064	10.35	19.0081
Retn	ENSMUSG00000012705	9.39463	0	5.45744	60.4721	85.1229	100.123
Cdh23	ENSMUSG00000012819	0	0.774531	0	5.9475	0.386713	0
Rps5	ENSMUSG00000012848	5129.89	3152.78	4123.22	5279.29	3852.55	5382.55
Podnl1	ENSMUSG00000012889	0	1.18278	0	0	1.14671	0
Adgrl1	ENSMUSG00000013033	14.4038	86.9822	94.7199	4.54205	31.0951	27.6873
Amotl1	ENSMUSG00000013076	47.0275	170.986	148.065	63.4072	165.981	152.183
2200002J24Rik	ENSMUSG00000013083	9.35285	7.8572	7.24424	3.49004	6.09404	2.79798
Etv5	ENSMUSG00000013089	24.5046	7.86383	86.5739	89.48	43.9602	15.5025
Tmem190	ENSMUSG00000013091	1.55665	1.35618	3.12594	0	0.657407	0
Gfod2	ENSMUSG00000013150	63.969	42.9916	18.715	26.5224	20.8288	38.2625
Enkd1	ENSMUSG00000013155	2.70842	4.09555	4.72006	3.03196	8.61694	1.1843
Atp6v0d1	ENSMUSG00000013160	216.907	275.093	243.878	172.322	249.607	263.744
Ptprs	ENSMUSG00000013236	5.30149	15.5915	24.4203	17.8618	27.6047	24.7774
Slc41a1	ENSMUSG00000013275	601.306	1370.38	687.406	337.857	241.747	460.992
Iglon5	ENSMUSG00000013367	7.31687	3.16121	3.64325	4.68053	6.12959	3.7524
Zfp651	ENSMUSG00000013419	13.5098	13.5884	9.75702	34.0379	32.6658	26.6716
Nelfb	ENSMUSG00000013465	49.6919	103.826	73.5693	34.3607	63.7032	58.2938
Tmem175	ENSMUSG00000013495	29.8201	63.7422	33.7773	29.9957	40.4217	39.9697
Bcas1	ENSMUSG00000013523	0	0	0	0	0.0565476	10.6765
Tango2	ENSMUSG00000013539	22.2952	18.1482	31.1516	21.5822	14.2821	13.7299
Aldh1a2	ENSMUSG00000013584	38.718	22.4728	53.1623	58.6665	69.949	56.8611
Ndufs2	ENSMUSG00000013593	435.393	334.412	375.78	379.832	346.574	362.613
Atraid	ENSMUSG00000013622	153.4	101.552	161.007	152.537	168.627	150.493
Cad	ENSMUSG00000013629	176.961	154.293	98.8727	28.573	184.855	109.306
Sh3bp5l	ENSMUSG00000013646	29.4135	49.3879	29.5389	36.1087	78.8624	62.744
Atad1	ENSMUSG00000013662	76.2627	72.1495	59.9779	39.4029	67.6556	57.9141
Pten	ENSMUSG00000013663	176.691	172.133	165.318	113.273	84.6475	76.6256
Pea15a	ENSMUSG00000013698	63.109	127.231	65.4364	180.631	231.983	125.311
Timm23	ENSMUSG00000013701	91.8844	113.795	72.6684	109.767	73.109	167.822
Tnfaip8l2	ENSMUSG00000013707	3.51982	2.36556	5.45254	11.3831	14.9072	10.5298
Trnt1	ENSMUSG00000013736	22.4877	48.2257	30.4891	17.4269	21.5544	6.84277
Ly6g6e	ENSMUSG00000013766	0	0	0	3.0076	2.94447	0.358164
Ehmt2	ENSMUSG00000013787	205.833	208.78	254.836	276.957	259.168	155.756
Elof1	ENSMUSG00000013822	216.082	185.488	192.635	206.368	142.807	208.091
Med16	ENSMUSG00000013833	31.0598	23.3706	108.1	54.3437	67.8401	42.0764
St3gal1	ENSMUSG00000013846	30.5051	33.1178	35.4415	47.2834	62.4954	64.232
Tmem259	ENSMUSG00000013858	208.257	217.432	215.329	169.225	173.96	171.353
Rnf170	ENSMUSG00000013878	30.7346	42.333	14.9805	11.8092	22.0173	9.28128
Clip3	ENSMUSG00000013921	18.4568	1.58204	10.5557	33.5147	33.4544	24.1513
Thap8	ENSMUSG00000013928	0	0	0	0	1.14671	1.05298
Dedd	ENSMUSG00000013973	75.4676	37.5954	88.4588	60.733	63.1526	5.1743
Mcemp1	ENSMUSG00000013974	0	2.36556	1.36313	1.75124	5.73353	0
Nit1	ENSMUSG00000013997	76.853	63.1108	67.0609	71.1132	49.3152	45.0242
Pax5	ENSMUSG00000014030	0.144337	0	0.335389	3.40322	37.629	160.385
Prdm15	ENSMUSG00000014039	73.597	19.2838	85.4191	3.19386	71.2818	2.19243
Rnf168	ENSMUSG00000014074	30.1857	30.0302	64.0606	14.565	23.5918	28.5707
Tctex1d2	ENSMUSG00000014075	5.12724	4.19403	4.83356	4.57414	10.6468	7.46757
Chp1	ENSMUSG00000014077	436.308	369.098	539.926	392.788	341.38	504.446
Trpv4	ENSMUSG00000014158	7.21851	3.63849	4.19331	17.6038	16.2147	4.32864
Klhl3	ENSMUSG00000014164	4.18316	5.27132	7.67295	3.12191	3.06633	4.44535
Tvp23b	ENSMUSG00000014177	118.872	133.152	51.1521	54.7632	57.3739	52.6847
Dnajc7	ENSMUSG00000014195	143.571	188.681	148.1	136.783	159.303	148.702
Zfp385c	ENSMUSG00000014198	0	2.36556	0	1.75124	0	1.05298
Cacybp	ENSMUSG00000014226	41.8218	51.89	33.6389	38.4146	44.019	39.0762
Cluap1	ENSMUSG00000014232	18.7645	9.95969	30.3316	23.8024	29.1205	26.2172
Zswim7	ENSMUSG00000014243	3.51982	2.36556	6.81567	7.00496	6.30688	7.37088
Pigl	ENSMUSG00000014245	4.12617	3.32768	8.63956	4.31113	15.5241	9.62814
Ndufa2	ENSMUSG00000014294	319.13	269.674	355.778	352.875	305.597	411.716
Pam16	ENSMUSG00000014301	38.7689	42.7872	51.5379	76.0586	47.5404	54.9016
Glis2	ENSMUSG00000014303	14.9961	35.4209	4.85317	44.7669	32.4639	83.0864
Cox6c	ENSMUSG00000014313	210.902	202.49	191.627	133.213	118.226	203.781
Bicc1	ENSMUSG00000014329	64.3257	71.3247	73.4381	112.005	176.705	87.8043
Ube2z	ENSMUSG00000014349	237.001	208.169	194.928	190.009	158.245	161.106
Tmem87b	ENSMUSG00000014353	13.0502	37.4843	32.5261	39.7421	51.3053	18.7915
Anapc1	ENSMUSG00000014355	61.4993	73.2271	122.152	68.7372	62.4235	76.0338
Mertk	ENSMUSG00000014361	12.252	15.8802	4.89459	18.2875	14.4111	18.85
Tsg101	ENSMUSG00000014402	100.076	94.8844	99.2428	126.066	104.186	134.854
Hps5	ENSMUSG00000014418	23.3304	26.0791	26.533	35.8978	23.6111	26.1824
Map3k4	ENSMUSG00000014426	46.9309	46.1284	53.1623	32.3979	35.5479	40.0134
Piezo1	ENSMUSG00000014444	74.1887	12.199	5.55049	64.7397	109.126	147.692
Blk	ENSMUSG00000014453	1.17327	0	1.36313	6.12934	5.16017	9.47685
Rnf166	ENSMUSG00000014470	65.0591	95.4596	36.474	76.2278	55.1718	39.4669
Ankrd28	ENSMUSG00000014496	49.2775	39.0317	31.3521	27.1442	30.961	29.4835
Ankrd52	ENSMUSG00000014498	92.0566	114.566	77.5572	27.9685	84.2278	115.028
Pkd2l2	ENSMUSG00000014503	11.2687	12.2777	10.7568	4.54465	10.713	13.1165
Srp19	ENSMUSG00000014504	106.919	71.7462	72.3141	81.739	58.5057	80.1156
Wdfy2	ENSMUSG00000014547	10.5595	8.27945	12.2682	4.3781	8.60029	5.26492
Rbsn	ENSMUSG00000014550	71.2684	44.9188	40.0058	12.2427	53.2336	64.4885
Mrps25	ENSMUSG00000014551	25.1173	24.2934	21.5173	48.0579	40.8055	34.7272
Dguok	ENSMUSG00000014554	10.1492	10.2315	47.3234	7.72566	40.0428	54.5254
Camta1	ENSMUSG00000014592	13.8949	22.9015	15.8917	0.863969	2.23218	16.2789
Csf1	ENSMUSG00000014599	31.267	24.72	48.6983	61.131	88.8518	46.9851
Strip1	ENSMUSG00000014601	83.8755	86.8932	16.0478	27.4431	31.0203	54.529
Kif1a	ENSMUSG00000014602	7.9	16.9014	6.71677	17.472	15.4053	9.81305
Slc25a11	ENSMUSG00000014606	226.895	235.446	185.922	174.728	150.648	166.53
Chrne	ENSMUSG00000014609	0	0	4.17545	0	0.187179	0
Cmc2	ENSMUSG00000014633	12.6457	17.6929	15.3528	36.759	24.1742	47.7457
Chfr	ENSMUSG00000014668	42.4885	44.1167	13.1964	19.5005	35.997	29.6643
Ceacam16	ENSMUSG00000014686	0	0	4.85759	0	0.321788	0
Hoxa2	ENSMUSG00000014704	0	0	0	0	1.72006	0
Tex261	ENSMUSG00000014748	228.143	207.032	280.941	193.694	150.475	212.758
Fam120b	ENSMUSG00000014763	42.2378	55.5906	35.4415	30.6467	38.4146	29.4835
Tbp	ENSMUSG00000014767	9.3786	30.4571	7.26194	6.01057	25.3545	12.6484
Psmb1	ENSMUSG00000014769	382.487	294.512	363.957	399.282	335.411	421.193
Pdcd2	ENSMUSG00000014771	58.9773	49.3058	50.9998	48.7929	36.08	28.793
Dll1	ENSMUSG00000014773	0.256962	2.28977	5.27786	3.90853	1.96904	8.78684
Nol3	ENSMUSG00000014776	16.4258	18.9245	20.447	26.2686	29.241	28.4305
Fhod1	ENSMUSG00000014778	2.63067	42.1226	13.0676	8.79251	24.4284	20.1886
Slc9a5	ENSMUSG00000014786	1.24166	1.25172	3.75627	0.926653	1.57994	0
Elmo3	ENSMUSG00000014791	119.428	101.149	86.9858	69.4616	48.1781	65.6932
Stc1	ENSMUSG00000014813	3.51982	2.36556	1.36313	3.50248	4.01347	4.21193
4931428F04Rik	ENSMUSG00000014837	1.24419	16.584	1.53405	7.14581	3.99102	0.558315
Tppp3	ENSMUSG00000014846	38.4933	19.4026	40.6568	54.8439	76.9535	61.2421
Msh3	ENSMUSG00000014850	21.4772	41.0359	31.5821	8.13638	18.6834	11.138
Tmem208	ENSMUSG00000014856	205.097	141.021	198.142	275.956	188.038	252.011
E2f4	ENSMUSG00000014859	87.598	31.799	65.255	108.317	16.0942	7.98029
Surf4	ENSMUSG00000014867	621.056	742.601	695.625	628.37	614.742	710.182
Surf2	ENSMUSG00000014873	77.3977	67.8518	61.7604	57.1433	32.7665	56.1173
Dnajb9	ENSMUSG00000014905	97.3817	95.8051	80.425	61.2934	67.6556	67.3909
Naf1	ENSMUSG00000014907	9.37687	9.45285	6.87177	27.992	3.97424	16.831
Yes1	ENSMUSG00000014932	26.6623	14.5637	12.6255	4.82566	15.0648	5.65656
Ppp1cb	ENSMUSG00000014956	178.208	233.276	99.3777	144.709	124.247	70.178
Gorasp2	ENSMUSG00000014959	1009.28	475.089	716.587	292.922	329.93	808.794
Tsen15	ENSMUSG00000014980	4.34291	4.66229	0	3.20672	17.0167	19.1221
Efr3a	ENSMUSG00000015002	111.564	46.567	110.07	24.9717	43.3057	167.753
Trappc2l	ENSMUSG00000015013	74.8945	32.8736	59.207	55.9295	42.5566	40.3551
Acsf3	ENSMUSG00000015016	69.7054	60.1598	68.0326	56.2072	55.2152	59.3779
Ddx19a	ENSMUSG00000015023	94.3731	54.2149	44.0611	82.818	76.7173	79.9876
Galns	ENSMUSG00000015027	0.953287	11.5202	26.5538	34.114	5.58444	10.256
Gata2	ENSMUSG00000015053	0.564638	13.858	1.96803	2.10696	46.1665	6.16862
C8g	ENSMUSG00000015083	0.70211	4.57749	4.06575	2.61167	1.64869	3.83903
Entpd2	ENSMUSG00000015085	87.4778	74.6853	109.914	129.07	144.666	76.7245
Rabl6	ENSMUSG00000015087	338.388	241.923	283.55	256.176	230.56	208.635
Ptgds	ENSMUSG00000015090	2.76332	2.78571	2.12643	2.06228	2.70075	0
Edf1	ENSMUSG00000015092	598.067	413.864	603.048	477.389	351.473	382.726
Clic3	ENSMUSG00000015093	0	0.925078	7.49665	0.28881	15.8726	11.5819
Npdc1	ENSMUSG00000015094	287.668	276.372	348.35	406.344	276.472	364.819
Fbxw5	ENSMUSG00000015095	92.9141	51.9186	100.356	94.0388	102.472	106.994
Slc25a13	ENSMUSG00000015112	26.4285	11.7611	36.7352	21.5856	14.1342	29.9684
Ube2i	ENSMUSG00000015120	74.8164	83.1117	64.3261	112.486	159.974	115.196
Tsr3	ENSMUSG00000015126	28.1586	29.5695	35.4415	31.5223	28.6676	22.1126
Unkl	ENSMUSG00000015127	12.4951	38.4827	25.9578	12.8334	14.2523	25.6368
Lrrk1	ENSMUSG00000015133	74.6632	40.4329	22.7418	74.1038	36.66	79.1087
Aldh1a3	ENSMUSG00000015134	3.3629	3.97203	5.89527	4.03181	2.50012	10.1592
Actn1	ENSMUSG00000015143	142.719	120.623	192.026	120.48	129.474	127.865
Sirt2	ENSMUSG00000015149	219.787	295.482	311.145	407.566	223.694	221.838
Hnrnpl	ENSMUSG00000015165	259.584	281.73	342.164	234.908	259.55	202.042
Nolc1	ENSMUSG00000015176	68.0498	37.8489	72.2462	64.7958	63.6421	44.2253
Casd1	ENSMUSG00000015189	42.0728	28.4758	1.84427	10.3182	37.6198	19.6075
Cnksr3	ENSMUSG00000015202	61.0595	51.6615	93.0564	29.8877	25.5758	34.5593
Mtmr1	ENSMUSG00000015214	29.2065	64.4267	36.1027	23.0791	17.1981	98.1086
Hmgb3	ENSMUSG00000015217	8.90631	43.1731	28.4599	36.5629	21.6882	10.7888
Map2	ENSMUSG00000015222	61.0844	116.835	70.3493	5.02244	33.5661	133.621
Cyp2j9	ENSMUSG00000015224	4.72767	3.57448	2.74636	4.41036	11.6064	3.18223
Abca1	ENSMUSG00000015243	55.6686	42.0897	64.677	103.864	142.821	112.412
Nipsnap3b	ENSMUSG00000015247	6.90812	6.96408	12.039	10.3111	18.5671	6.19985
Lage3	ENSMUSG00000015289	126.943	108.879	94.4629	121.363	95.6159	140.377
Ubl4a	ENSMUSG00000015290	236.263	201.364	251.443	206.445	157.436	271.564
Gdi1	ENSMUSG00000015291	88.2574	121.001	60.3931	83.8305	146.64	79.2583
Sash1	ENSMUSG00000015305	48.7753	39.0867	113.335	45.5007	88.3	93.7011
Gadd45b	ENSMUSG00000015312	15.2525	5.91389	16.3576	9.63181	13.7605	12.6358
Slamf6	ENSMUSG00000015314	0.681851	0	4.58399	2.94456	5.60366	7.082
Slamf1	ENSMUSG00000015316	0.952792	0	0	0	1.74116	3.84281
Zdhhc12	ENSMUSG00000015335	21.8965	26.7211	20.4805	24.8499	11.7993	31.0288
Endog	ENSMUSG00000015337	52.7973	26.0211	57.2517	35.0248	36.1212	37.9074
Cybb	ENSMUSG00000015340	48.2488	34.6827	11.2083	93.6789	58.9456	155.414
Golga7	ENSMUSG00000015341	60.5496	61.2216	59.4467	59.1583	48.4615	43.8184
Xk	ENSMUSG00000015342	17.5991	18.9245	23.1733	10.5074	1.72006	16.8477
Pcolce2	ENSMUSG00000015354	13.8634	18.6343	5.36894	37.9364	40.6485	20.7367
Cd48	ENSMUSG00000015355	12.1486	1.53088	5.29294	11.3617	11.1314	12.7522
Clpx	ENSMUSG00000015357	247.254	207.715	215.45	51.2025	95.2558	67.8043
Trabd	ENSMUSG00000015363	834.371	890.569	815.546	764.046	409.374	575.88
Dennd6b	ENSMUSG00000015377	9.38618	14.1933	14.9945	18.388	15.4805	17.9007
Cd83	ENSMUSG00000015396	5.86637	3.54834	8.17881	7.00496	22.3607	16.8477
Tmem27	ENSMUSG00000015401	8.71715	13.1816	25.3194	3.25282	31.949	7.82342
Ace2	ENSMUSG00000015405	15.6169	3.93585	4.53601	16.0255	11.4474	12.2638
Gzmb	ENSMUSG00000015437	0	0	1.36313	0	0.573353	4.21193
C4a	ENSMUSG00000015451	10.6909	5.38876	2.6204	21.887	27.7398	21.2916
Ager	ENSMUSG00000015452	1.17005	1.18494	1.36565	0	0.571777	1.05492
Atf6b	ENSMUSG00000015461	48.6452	71.3188	27.694	97.9411	92.8849	69.0658
Egfl8	ENSMUSG00000015467	1.00414	1.47041	0	0	1.1117	3.06252
Notch4	ENSMUSG00000015468	24.2293	195.678	1.65115	36.2684	22.633	4.61177
Ppt2	ENSMUSG00000015474	168.518	109.925	80.6188	37.7121	87.4657	62.2758
Prrt1	ENSMUSG00000015476	0	0	0	1.32716	6.48899	1.59599
Rnf5	ENSMUSG00000015478	232.737	211.346	231.072	142.157	120.699	149.086
Fam163a	ENSMUSG00000015484	1.17327	1.18278	1.36313	0	8.02694	1.05298
Cacfd1	ENSMUSG00000015488	108.023	160.434	130.51	113.089	79.5101	87.4462
Hivep2	ENSMUSG00000015501	33.8274	20.3688	55.0221	20.3287	30.4886	32.524
Arnt	ENSMUSG00000015522	18.6301	96.044	83.3786	64.725	52.0938	115.765
Itga2	ENSMUSG00000015533	1.17327	0	4.0894	1.75124	2.29341	2.10597
Mocs2	ENSMUSG00000015536	75.105	47.6484	62.2295	53.3658	46.4155	74.066
Nat9	ENSMUSG00000015542	67.7548	57.6137	36.2459	82.8087	45.9017	44.1333
Lpl	ENSMUSG00000015568	619.169	436.613	484.077	611.101	891.249	594.409
Atp6v0e	ENSMUSG00000015575	114.784	98.0925	105.605	82.0945	126.512	101.893
Zfp318	ENSMUSG00000015597	72.9519	87.5072	32.208	8.00445	15.1392	36.3577
Ttbk1	ENSMUSG00000015599	1.17327	0	0	0.875619	0	0
Srf	ENSMUSG00000015605	75.0895	61.5045	53.1623	51.6615	47.5883	47.3842
Gata3	ENSMUSG00000015619	0	0.666007	0.767563	0.493049	3.21142	0
Gata5	ENSMUSG00000015627	1.17327	0	0	7.88057	2.86676	8.42387
Lama5	ENSMUSG00000015647	57.2512	84.1685	73.4805	85.3634	117.214	91.2273
Steap1	ENSMUSG00000015652	0	1.10762	0	0.819981	1.61076	2.5644
Steap2	ENSMUSG00000015653	1.54704	0	0	9.8928	6.36677	4.01012
Hspa8	ENSMUSG00000015656	1782.92	1572.12	2301.77	1286.07	1405.12	1717.44
Serac1	ENSMUSG00000015659	4.91691	18.4365	9.38512	7.62773	4.80557	1.60075
Pdzd11	ENSMUSG00000015668	41.9751	48.7266	37.5403	32.2755	43.5463	49.0873
Psma2	ENSMUSG00000015671	144.313	121.826	139.04	148.855	157.099	156.894
Mrpl32	ENSMUSG00000015672	18.7724	42.58	27.2627	32.3979	26.9476	26.3246
Setdb1	ENSMUSG00000015697	27.87	68.1076	41.9224	32.4734	42.6765	30.479
Anxa9	ENSMUSG00000015702	3.36349	68.8113	1.30259	4.50539	8.85034	2.01243
Arnt2	ENSMUSG00000015709	0	0.41898	0.482868	0.930521	291.309	0.373002
Prune1	ENSMUSG00000015711	28.1584	29.5693	42.2569	31.5232	30.9609	17.9006
Cers2	ENSMUSG00000015714	148.432	152.808	213.897	170.062	173.498	103.46
Capza2	ENSMUSG00000015733	155.433	99.2736	128.699	69.5426	85.0273	142.851
Plekho1	ENSMUSG00000015745	24.551	6.18746	6.07987	22.9031	74.7866	33.0509
Vps45	ENSMUSG00000015747	2.72158	65.9214	75.9735	3.7721	127.821	3.66383
Prpf3	ENSMUSG00000015748	6.30374	11.0764	17.8569	9.99725	18.0816	12.6271
Anp32e	ENSMUSG00000015749	40.9667	48.2556	44.3761	51.3825	81.5223	45.4391
Aph1a	ENSMUSG00000015750	228.351	211.669	129.507	185.797	151.179	154.96
Tab2	ENSMUSG00000015755	108.059	147.332	165.47	89.1681	58.4645	83.2032
Ppil4	ENSMUSG00000015757	28.1957	14.0642	22.6132	10.885	20.6679	18.9787
Cnih1	ENSMUSG00000015759	95.0351	92.2567	88.6038	79.6814	91.1631	118.987
Eps8	ENSMUSG00000015766	44.5177	74.0277	54.4842	56.7118	60.2529	57.6264
Med22	ENSMUSG00000015776	83.9512	100.019	63.4223	78.6699	74.5912	61.6453
Surf1	ENSMUSG00000015790	104.083	56.5261	105.352	74.0448	73.3647	102.444
Med28	ENSMUSG00000015804	74.3218	88.3707	70.0836	48.8159	98.5391	93.3342
Qdpr	ENSMUSG00000015806	401.345	398.144	366.743	307.059	215.859	297.382
Tnr	ENSMUSG00000015829	0	37.7018	1.11091	9.42851	4.10461	0.429075
Sqstm1	ENSMUSG00000015837	792.886	815.892	649.415	718.147	729.3	541.622
Nfe2l2	ENSMUSG00000015839	47.6276	49.2973	64.7601	67.8371	91.0427	57.1988
Rxrg	ENSMUSG00000015843	0	0	0	2.62686	2.29341	1.05298
Rxra	ENSMUSG00000015846	218.675	249.839	220.186	184.958	135.358	113.824
Adamtsl4	ENSMUSG00000015850	17.9054	69.2034	15.3608	25.2163	38.9717	5.37457
Fcrls	ENSMUSG00000015852	34.8132	30.0816	17.3343	70.5205	89.9227	44.6342
Cd5l	ENSMUSG00000015854	4.69309	4.73112	4.0894	32.3979	17.7739	17.9007
Prpsap1	ENSMUSG00000015869	411.718	482.082	404.739	296.189	191.17	279.246
Ncapg	ENSMUSG00000015880	0	1.8577	0	7.25151	0.224519	1.65384
Lcorl	ENSMUSG00000015882	12.8551	19.2891	14.9354	14.6255	6.53884	17.5927
Lta4h	ENSMUSG00000015889	96.2237	84.0028	117.345	100.346	72.3273	120.746
Amdhd1	ENSMUSG00000015890	0	2.36556	0	0	0	0
Dstn	ENSMUSG00000015932	464.616	501.498	447.108	375.641	394.467	426.458
H2afy	ENSMUSG00000015937	92.4759	42.1186	58.0968	102.772	86.0087	73.4094
Gtf2ird2	ENSMUSG00000015942	28.9039	12.2609	25.7873	8.06492	14.7884	5.4577
Bola1	ENSMUSG00000015943	50.2787	43.6272	39.8283	46.5859	45.2514	34.6316
Gatsl2	ENSMUSG00000015944	112.072	27.628	63.7939	40.9082	53.899	26.375
Fcgr1	ENSMUSG00000015947	17.6104	1.01723	12.2761	13.1428	8.60583	15.8049
Ncf1	ENSMUSG00000015950	16.3197	6.24572	11.8217	26.1076	17.8409	11.1207
Wnt11	ENSMUSG00000015957	3.26344	0	1.7631	2.43552	6.67423	0.976285
Adss	ENSMUSG00000015961	99.7066	89.1911	100.711	53.6796	76.171	57.0504
Il17rb	ENSMUSG00000015966	0	0	1.38485	1.72377	4.51489	1.06976
Cacna1d	ENSMUSG00000015968	31.8878	44.0242	34.2819	4.40425	5.191	4.23709
Chdh	ENSMUSG00000015970	109.988	156.398	99.5391	52.5844	78.6429	75.078
Actr8	ENSMUSG00000015971	38.718	53.225	39.5309	45.5322	44.1481	45.2783
Lrrc27	ENSMUSG00000015980	1.57859	1.02945	5.98179	1.82405	8.98542	0
Stk32c	ENSMUSG00000015981	0	0	0	0.910598	1.19251	1.80056
Fnta	ENSMUSG00000015994	117.833	93.3208	105.043	54.052	93.7981	53.5297
Skiv2l2	ENSMUSG00000016018	19.9456	31.935	28.6258	21.8905	36.1212	32.6425
Lbp	ENSMUSG00000016024	17.7076	1.21876	10.079	25.8974	110.664	23.2964
Celsr1	ENSMUSG00000016028	224.095	179.782	223.554	104.199	83.7095	122.146
Fli1	ENSMUSG00000016087	4.78148	3.21348	5.55523	10.7053	14.0196	23.6988
Stard13	ENSMUSG00000016128	46.1459	179.157	451.814	7.54407	127.59	120.59
Tenm1	ENSMUSG00000016150	0	0	1.4754	0	3.70808	0
Camk1g	ENSMUSG00000016179	0	0	1.32178	0	2.41018	0.774988
Diexf	ENSMUSG00000016181	13.5538	5.23759	17.9303	10.6906	27.292	41.3429
Hsd11b1	ENSMUSG00000016194	25.99	26.2006	15.0979	38.9553	69.854	9.82856
Syt14	ENSMUSG00000016200	1.17327	1.18278	1.36313	1.75124	4.58682	5.26492
H2-M3	ENSMUSG00000016206	14.0793	1.18278	9.54194	14.8855	18.9206	10.5298
Lonrf3	ENSMUSG00000016239	6.63449	6.68823	7.7081	1.2727	3.24213	3.06099
Atp5e	ENSMUSG00000016252	843.091	639.217	866.29	830.758	616.287	917.894
Nelfcd	ENSMUSG00000016253	43.2806	16.5558	35.7148	24.6156	34.3648	28.7288
Tubb1	ENSMUSG00000016255	1.17327	0	0	0	0	1.05298
Ctsz	ENSMUSG00000016256	192.417	183.331	167.666	266.188	290.69	225.338
Slmo2	ENSMUSG00000016257	47.2198	33.7484	59.4167	57.8752	50.8708	54.8098
Sertad4	ENSMUSG00000016262	10.3047	10.3881	1.67612	7.69043	5.03566	9.24818
H2-M2	ENSMUSG00000016283	0	0	1.44921	0.930912	1.90855	1.11948
Ube2a	ENSMUSG00000016308	56.1603	52.0521	37.7269	64.6756	23.9004	37.3907
Slc25a5	ENSMUSG00000016319	1016.9	1007.9	1088.05	896.611	662.132	1169.06
Ppdpf	ENSMUSG00000016344	61.9067	67.002	62.1569	69.5092	59.4167	79.4825
Kcnq2	ENSMUSG00000016346	2.01078	0	1.36868	0.879181	4.64577	0
Eef1a2	ENSMUSG00000016349	3.51982	2.36556	0	2.62686	9.17364	1.05298
Col20a1	ENSMUSG00000016356	0.391259	5.64374	13.4522	4.17811	12.8499	0.351145
Pls3	ENSMUSG00000016382	29.2509	23.0113	42.3328	46.4374	64.0267	60.0878
Mpped2	ENSMUSG00000016386	4.86024	76.0088	2.82337	56.2698	24.5698	4.36194
Nkap	ENSMUSG00000016409	9.49408	4.05027	11.0304	21.2564	23.1978	17.0414
Ndufa1	ENSMUSG00000016427	584.29	354.834	500.271	472.834	346.305	606.518
Wt1	ENSMUSG00000016458	5.22299	7.0204	8.09091	45.9295	23.2039	35.2693
E2f3	ENSMUSG00000016477	0.251179	0.759643	0.583652	160.125	104.481	1.57799
Cr1l	ENSMUSG00000016481	174.201	186.927	135.19	165.023	129.51	150.826
Ppfibp1	ENSMUSG00000016487	19.7535	21.9632	54.2085	72.3352	80.1292	62.6423
Cd46	ENSMUSG00000016493	0	1.69361	0.650621	0	3.6977	5.73356
Cd34	ENSMUSG00000016494	133.915	145.351	203.033	322.974	369.5	263.39
Plgrkt	ENSMUSG00000016495	11.9587	9.9881	27.5177	27.543	22.2181	22.2624
Cd274	ENSMUSG00000016496	4.69309	4.73112	8.17881	5.25372	13.7605	9.47685
Gtf3a	ENSMUSG00000016503	141.39	108.281	143.157	100.62	84.3573	118.706
Mtif3	ENSMUSG00000016510	35.5113	24.8461	41.7359	8.92834	11.6068	21.4418
Lnx2	ENSMUSG00000016520	98.986	45.3581	52.2746	15.5235	30.7823	16.1522
Dyrk3	ENSMUSG00000016526	0	1.40886	0	5.29901	6.93955	6.37237
Mapkapk2	ENSMUSG00000016528	154.972	91.3545	200.055	154.208	180.914	154.537
Il10	ENSMUSG00000016529	2.34655	0	0	0	0.573353	2.10597
Lamp2	ENSMUSG00000016534	317.58	307.139	290.363	292.849	292.286	363.437
Atxn10	ENSMUSG00000016541	259.293	272.039	253.543	159.363	199.527	166.371
Foxred2	ENSMUSG00000016552	28.6548	39.3934	34.9233	13.6714	11.6224	16.1881
Eif3d	ENSMUSG00000016554	357.848	282.684	358.505	351.123	284.956	301.153
H3f3b	ENSMUSG00000016559	439.224	319.258	302.36	451.517	407.059	311.516
Nup50	ENSMUSG00000016619	100.901	91.074	125.408	71.8008	56.7619	80.0267
Phf21b	ENSMUSG00000016624	0.203718	15.551	0.177513	22.0258	7.4001	13.0916
Ift27	ENSMUSG00000016637	41.0646	22.4728	28.6258	41.1541	33.8278	44.2253
Pacsin2	ENSMUSG00000016664	160.525	206.649	175.712	145.675	129.013	148.829
Cmah	ENSMUSG00000016756	7.22754	13.184	14.929	27.3814	27.6208	54.8091
Ttll12	ENSMUSG00000016757	53.9706	42.58	46.3466	42.9053	37.2679	47.3842
Bik	ENSMUSG00000016758	15.2525	7.09667	8.17881	11.3831	16.6272	2.10597
Scube1	ENSMUSG00000016763	0	2.7466	1.58271	3.04999	0.946444	1.2226
Tox4	ENSMUSG00000016831	39.5993	19.7442	160.677	43.716	159.192	93.1353
Mrps18c	ENSMUSG00000016833	64.3753	44.7197	85.7923	71.3347	71.3516	78.0913
Sulf1	ENSMUSG00000016918	83.0973	47.2442	84.8169	6.9271	57.8724	74.2893
Srsf6	ENSMUSG00000016921	333.721	947.248	564.309	359.807	351.563	417.04
Plcg1	ENSMUSG00000016933	70.5439	101.484	43.5833	60.4604	56.1275	30.0808
Kctd2	ENSMUSG00000016940	86.9931	145.332	54.0706	71.2675	70.0844	74.7195
Tmprss6	ENSMUSG00000016942	1.17327	1.18278	4.0894	5.25372	9.17364	3.15895
Kctd5	ENSMUSG00000016946	22.1136	22.2929	14.0412	33.0071	21.6129	7.01828
Etaa1	ENSMUSG00000016984	7.03964	10.645	4.0894	2.62686	5.16017	3.15895
Matn4	ENSMUSG00000016995	49.5966	64.5467	56.643	104.435	85.9165	103.652
Slpi	ENSMUSG00000017002	42.5222	50.805	42.0843	81.0994	120.929	35.3358
Svs5	ENSMUSG00000017004	0	0	0	2.62686	0	0
Rbpjl	ENSMUSG00000017007	1115.37	1674.69	1131.16	1178.05	816.145	1275.12
Sdc4	ENSMUSG00000017009	170.558	163.752	136.824	169.718	164.711	149.427
Il13ra1	ENSMUSG00000017057	22.2922	21.29	17.7208	10.5074	30.3877	16.8477
Nbr1	ENSMUSG00000017119	408.459	508.888	300.087	367.465	229.897	329.319
Cyth1	ENSMUSG00000017132	57.3552	3.6111	22.212	99.8765	74.7416	68.6328
Rnd3	ENSMUSG00000017144	15.4383	7.81998	17.9366	11.5217	15.0887	7.65801
Brca1	ENSMUSG00000017146	23.5909	2.32057	8.02328	3.02397	1.66715	6.82825
Cntnap1	ENSMUSG00000017167	0	3.54834	0	0.875619	4.58682	2.10597
Nt5c3b	ENSMUSG00000017176	90.0826	80.9366	110.319	45.929	61.2377	67.5089
Coa3	ENSMUSG00000017188	434.175	316.751	398.239	187.595	178.671	153.814
Zpbp2	ENSMUSG00000017195	3.52693	0	0	0	0	0.350287
Med24	ENSMUSG00000017210	71.0044	65.1555	24.8439	77.1709	51.3465	79.5138
Psmd3	ENSMUSG00000017221	199.667	244.02	212.209	146.349	158.219	237.475
Exosc10	ENSMUSG00000017264	100.287	30.5034	80.4012	67.8525	109.558	7.61894
Glod4	ENSMUSG00000017286	73.1062	63.5779	97.6842	42.4855	64.4115	63.2383
Vps53	ENSMUSG00000017288	110.385	72.873	91.4968	79.9291	54.7564	147.628
Taok1	ENSMUSG00000017291	40.2986	54.9634	33.0493	30.9596	34.7525	40.422
Dnttip1	ENSMUSG00000017299	32.3777	38.0564	22.5703	68.5051	41.1379	22.8083
Acot8	ENSMUSG00000017307	9.41739	34.192	9.85816	17.0766	8.76978	4.62047
Cd300lg	ENSMUSG00000017309	35.1598	53.2113	43.4465	76.812	59.2236	47.3452
Pyy	ENSMUSG00000017311	27.4717	12.7571	19.6032	15.7406	127.557	20.9655
Mpp2	ENSMUSG00000017314	3.98225	8.02904	111.095	7.26483	6.91925	214.613
Ppy	ENSMUSG00000017316	29.6035	38.4926	16.0339	32.5998	175.532	21.1403
Vtn	ENSMUSG00000017344	1250.57	1246.22	1630.16	34.2568	33.8908	33.2214
Nlk	ENSMUSG00000017376	32.106	55.6316	11.2926	10.8808	14.2441	14.1878
Traf4	ENSMUSG00000017386	48.79	68.2369	46.133	50.5162	40.8961	47.1704
Aldoc	ENSMUSG00000017390	11.223	14.3721	4.11619	36.459	67.1526	19.2964
Stac2	ENSMUSG00000017400	0.63243	0	0	3.77589	15.4141	9.43618
Rpl19	ENSMUSG00000017404	2460.21	1581.71	1607.81	2062	1671.47	2872.01
Nek8	ENSMUSG00000017405	7.66759	6.51216	9.77305	11.5282	15.3267	4.54681
Cacnb4	ENSMUSG00000017412	0	1.18278	0	0	1.14671	0
Plxdc1	ENSMUSG00000017417	4.52481	10.2036	3.24317	2.7777	10.0035	8.12181
Arl5b	ENSMUSG00000017418	30.9917	62.0012	36.2983	19.5562	39.4222	12.2035
Zfp207	ENSMUSG00000017421	101.671	129.533	75.2714	80.9808	90.7894	93.2401
Psmd11	ENSMUSG00000017428	68.3551	54.1701	70.9329	88.1738	58.6022	78.9657
C1qtnf1	ENSMUSG00000017446	51.5457	51.3868	3.35266	5.53858	125.382	185.043
Pipox	ENSMUSG00000017453	13.9507	7.16664	5.86758	2.31074	1.51307	5.47617
Timp2	ENSMUSG00000017466	228.235	206.606	330.107	955.95	958.274	731.553
Zc3h18	ENSMUSG00000017478	33.5953	93.0215	54.2505	29.33	87.7268	52.0283
Top2b	ENSMUSG00000017485	93.2117	43.2835	81.8085	49.0582	71.4923	38.0945
Rarb	ENSMUSG00000017491	2.34655	0	2.72627	0.875619	3.44012	5.26492
Igfbp4	ENSMUSG00000017493	345.97	219.379	450.734	884.944	1213.09	689.946
Cdc6	ENSMUSG00000017499	0	0	0.846859	3.88127	7.62432	2.6167
Suz12	ENSMUSG00000017548	60.1472	59.0213	20.0364	34.6752	40.8269	28.8693
Atad5	ENSMUSG00000017550	3.61181	1.49706	1.72534	2.21657	2.1771	5.33109
Crlf3	ENSMUSG00000017561	6.26723	0.39402	20.5493	13.2	12.0261	25.5829
Krt27	ENSMUSG00000017588	2.34655	3.54834	4.0894	1.75124	0	0
Tns4	ENSMUSG00000017607	0	12.0862	6.96456	0.885523	0.966396	0.709929
Tnfaip1	ENSMUSG00000017615	65.7033	67.4184	73.6093	80.557	75.6825	53.7021
Abr	ENSMUSG00000017631	106.218	36.1533	26.3269	52.2766	60.0172	39.0794
Rab11fip4	ENSMUSG00000017639	62.4033	39.7376	64.3634	40.5492	49.094	45.8943
Cd40	ENSMUSG00000017652	14.9431	1.15768	0	2.37267	1.3903	24.2969
Slc35c2	ENSMUSG00000017664	819.226	596.926	562.554	551.848	331.79	545.923
Zfp334	ENSMUSG00000017667	2.34655	3.54834	8.17881	6.12934	5.73353	6.3179
Elmo2	ENSMUSG00000017670	42.3499	112.175	45.6802	37.8346	38.955	73.1058
Wsb1	ENSMUSG00000017677	23.9162	49.8309	15.6597	16.7467	41.4561	26.6628
Ttpal	ENSMUSG00000017679	19.6865	58.4958	41.7655	24.642	49.53	27.4651
Rhot1	ENSMUSG00000017686	64.6952	67.3592	57.0902	29.7933	41.5012	37.5346
Rhbdl3	ENSMUSG00000017692	5.88474	9.86903	9.0279	6.27402	8.46121	7.54487
Ada	ENSMUSG00000017697	14.1352	7.12489	16.4226	13.6538	9.36622	38.0581
Serinc3	ENSMUSG00000017707	2220.97	2085.02	2244.51	1452.12	1174.16	1566.2
Tha1	ENSMUSG00000017713	7.85737	5.42418	11.2523	6.74753	11.5192	9.65789
Pgs1	ENSMUSG00000017715	70.2836	57.5245	64.5366	66.2642	40.4304	41.8413
Birc5	ENSMUSG00000017716	1.25029	1.26042	4.35785	2.79929	12.8426	9.22281
Afmid	ENSMUSG00000017718	0	0	1.05641	1.18754	5.79041	30.5532
Pigt	ENSMUSG00000017721	198.565	203.706	228.875	205.488	237.449	304.004
Wfdc2	ENSMUSG00000017723	3.95752	2.02675	5.09652	11.4605	38.3699	5.94798
Etv4	ENSMUSG00000017724	4.34246	4.32297	0.389151	3.83658	1.62644	0
Dbndd2	ENSMUSG00000017734	17.7598	6.38239	13.2389	19.0936	25.0378	21.2519
Mmp9	ENSMUSG00000017737	40.1432	7.74988	58.5394	63.7373	64.5366	17.6172
Slc12a5	ENSMUSG00000017740	34.7719	0	0	0.785627	1.15354	0.472381
Ghdc	ENSMUSG00000017747	37.7991	32.8552	51.6276	54.2279	55.0825	19.4004
Pltp	ENSMUSG00000017754	141.917	57.6113	114.153	260.915	322.718	201.524
Slc12a7	ENSMUSG00000017756	29.3318	23.6556	25.8996	26.2686	53.3218	34.7484
Ctsa	ENSMUSG00000017760	229.972	324.511	258.173	317.301	320.281	323.459
Zswim1	ENSMUSG00000017764	25.7488	15.0404	23.1117	16.9991	17.0128	35.7064
Slc12a4	ENSMUSG00000017765	17.145	16.2203	10.972	41.8079	85.3271	42.3596
Myo1c	ENSMUSG00000017774	80.2385	165.814	242.649	389.929	119.148	359.778
Crk	ENSMUSG00000017776	165.417	105.8	107.345	75.7061	73.408	59.7339
Cox7c	ENSMUSG00000017778	200.275	194.575	161.214	230.916	193.15	273.505
Pitpna	ENSMUSG00000017781	206.451	256.844	113.07	261.593	224.673	240.176
Mlx	ENSMUSG00000017801	129.703	87.0945	63.0275	75.5184	79.8316	75.173
Fam134c	ENSMUSG00000017802	118.224	147.502	118.316	93.4726	113.698	115.558
Jph2	ENSMUSG00000017817	1.17327	5.91389	2.72627	2.62686	8.60029	3.15895
Dhx58	ENSMUSG00000017830	13.1244	1.03616	6.88681	37.9751	12.7864	9.40476
Rab5a	ENSMUSG00000017831	75.0895	79.2462	57.2517	39.4029	54.4685	47.3842
Nkiras2	ENSMUSG00000017837	48.2812	72.3602	76.2954	67.8585	59.7709	63.4696
Ppp2r5c	ENSMUSG00000017843	136.909	99.2076	109.699	116.608	94.012	101.687
Ift52	ENSMUSG00000017858	61.7051	62.205	23.8968	122.802	50.2565	73.8383
Mybl2	ENSMUSG00000017861	0	1.83374	0	2.07731	2.51367	6.53003
Sgk2	ENSMUSG00000017868	2.38712	39.6391	21.7324	0	0.466612	0.428475
Eya2	ENSMUSG00000017897	2.88195	9.24686	11.8857	8.88326	28.6205	9.72762
B4galt5	ENSMUSG00000017929	20.756	0.529875	21.3155	36.9717	11.5271	16.4656
Gdap1l1	ENSMUSG00000017943	0.770701	3.48483	0	0	6.51748	0
Hnf4a	ENSMUSG00000017950	112.813	151.637	107.513	6.14915	5.51001	33.749
Ptgis	ENSMUSG00000017969	38.6244	22.2499	20.3822	61.7692	99.7674	108.946
Cadps2	ENSMUSG00000017978	38.2129	47.8937	20.3205	28.3799	15.2101	33.4551
Ddx27	ENSMUSG00000017999	137.522	199.704	10.4586	8.40367	125.01	120.68
Cyth3	ENSMUSG00000018001	44.281	27.9389	45.6506	39.9082	86.0601	29.0867
Cyth4	ENSMUSG00000018008	16.4258	27.2039	21.8102	47.2834	79.1226	40.0134
Rac3	ENSMUSG00000018012	1.92988	1.12874	0.650429	4.32084	9.43091	3.46404
Rrp7a	ENSMUSG00000018040	70.2774	116.044	77.2266	92.6499	82.6342	83.3339
Cyb5r3	ENSMUSG00000018042	286.984	392.175	326.016	304.608	377.097	280.456
Ints2	ENSMUSG00000018068	0.858557	5.44005	1.89469	56.6271	1.59386	45.0733
Med13l	ENSMUSG00000018076	48.2554	32.5647	34.7458	22.7713	30.1188	38.8911
Hist1h2bc	ENSMUSG00000018102	139.619	147.847	156.761	159.363	108.364	131.623
Baiap2l2	ENSMUSG00000018126	1.17327	0	0	0	0	1.05298
Mafk	ENSMUSG00000018143	54.6628	70.8501	67.3967	44.1253	58.2863	38.0453
Med1	ENSMUSG00000018160	33.4232	51.3594	41.3167	26.5553	90.312	4.63694
Erbb3	ENSMUSG00000018166	56.3171	62.6873	64.0673	59.5421	53.3218	46.3313
Stard3	ENSMUSG00000018167	90.0442	103.842	113.623	90.3652	45.3733	108.759
Ikzf3	ENSMUSG00000018168	5.7625	5.80919	1.14725	4.93122	3.37783	26.7876
Mfng	ENSMUSG00000018169	4.48008	0	0.474722	3.04941	59.1562	54.3216
Vmp1	ENSMUSG00000018171	179.158	111.741	175.89	174.788	126.106	184.93
Uchl5	ENSMUSG00000018189	178.068	149.48	137.513	70.4788	56.0614	91.5468
Glrx2	ENSMUSG00000018196	78.8232	90.7729	86.0556	70.2236	52.6491	65.614
Trove2	ENSMUSG00000018199	26.0994	19.2254	16.9436	15.6849	19.5885	25.1701
Stk4	ENSMUSG00000018209	37.2422	31.3042	80.0413	39.4894	10.3647	77.9904
Wfdc15b	ENSMUSG00000018211	8.42211	4.32653	9.78499	8.08131	15.8748	10.798
Pmp22	ENSMUSG00000018217	15.0235	30.2906	34.9094	100.909	88.1001	94.3829
Gdf9	ENSMUSG00000018238	0.392515	6.26877	0	566.756	330.664	653.665
Zcchc10	ENSMUSG00000018239	16.7625	2.1768	19.475	12.5099	12.2872	0.807469
Tbx5	ENSMUSG00000018263	0	1.18278	0	0.875619	0	1.05298
Psmb6	ENSMUSG00000018286	345.947	271.329	291.727	347.894	289.194	352.554
Spag7	ENSMUSG00000018287	100.64	52.8312	90.213	89.4352	63.1529	73.9633
Pfn1	ENSMUSG00000018293	270.124	282.713	348.458	374.545	412.581	311.7
Tomm34	ENSMUSG00000018322	18.8882	25.4544	29.7952	26.4303	30.4355	23.016
Ywhab	ENSMUSG00000018326	98.4094	98.0342	127.785	202.663	214.993	140.273
Ksr1	ENSMUSG00000018334	6.18887	1.54062	13.3925	60.1286	39.372	10.3453
Gpx3	ENSMUSG00000018339	182.058	105.361	258.523	812.708	1089.03	435.712
Anxa6	ENSMUSG00000018340	426.974	355.732	391.114	481.732	429.799	476.03
Il12rb2	ENSMUSG00000018341	0	0	0	0.875619	1.14671	1.05298
Zkscan6	ENSMUSG00000018347	9.38618	14.1933	14.9945	11.3831	6.30688	13.6888
Kpna2	ENSMUSG00000018362	27.1028	31.4986	59.7941	28.9726	48.4047	46.3257
Smurf2	ENSMUSG00000018363	70.9305	74.4078	63.131	46.7364	51.0045	47.7438
Cep95	ENSMUSG00000018372	2.46693	19.7481	2.60745	14.1152	18.3739	34.6179
Vezf1	ENSMUSG00000018377	29.933	31.5542	35.356	23.4241	18.561	16.7535
Cuedc1	ENSMUSG00000018378	18.1689	37.31	28.7975	45.0062	26.6041	11.4254
Srsf1	ENSMUSG00000018379	32.2138	51.6714	49.8908	25.8067	50.2172	37.3048
Abi3	ENSMUSG00000018381	5.8002	6.16886	6.73882	5.01857	3.89119	26.9124
Shroom1	ENSMUSG00000018387	114.794	46.2896	26.674	68.5371	44.8778	0.86566
Kif3a	ENSMUSG00000018395	61.1864	25.9801	28.6912	28.6031	35.5707	15.5555
Sept8	ENSMUSG00000018398	96.7471	59.9028	24.8135	66.5198	130.968	67.2862
Mtmr4	ENSMUSG00000018401	227.224	12.7598	18.9748	169.578	83.2794	14.3853
Mrm1	ENSMUSG00000018405	280.738	1.73385	3.33039	3.20895	3.08177	125.978
Mapt	ENSMUSG00000018411	51.1748	0.773635	92.6799	5.37179	1.13202	16.9195
Kansl1	ENSMUSG00000018412	73.3926	63.7044	42.8274	31.4405	48.6443	39.0092
Gid4	ENSMUSG00000018415	177.515	217.364	183.183	117.534	92.9366	166.927
Myo1b	ENSMUSG00000018417	208.057	111.506	36.4605	130.294	113.022	145.663
Dhx40	ENSMUSG00000018425	43.4022	67.3309	94.3344	34.1699	66.4192	110.616
Ypel2	ENSMUSG00000018427	59.8369	62.6873	42.2572	29.7711	29.8143	45.2783
Akap1	ENSMUSG00000018428	100.91	122.357	67.15	83.2224	56.2731	52.7039
Nol11	ENSMUSG00000018433	50.3339	12.6469	9.17019	28.8705	30.6531	22.5183
Derl2	ENSMUSG00000018442	75.1954	99.5498	76.9032	93.8259	78.7776	85.8109
C1qbp	ENSMUSG00000018446	146.657	107.188	142.701	132.709	107.502	131.621
Rpain	ENSMUSG00000018449	8.40698	12.5984	17.5914	4.69107	14.9627	14.8868
6330403K07Rik	ENSMUSG00000018451	0	0	0	1.75124	1.14671	0
Slc13a3	ENSMUSG00000018459	0.691179	0	1.60605	4.9626	70.7602	3.10158
Kcnab3	ENSMUSG00000018470	9.12081	13.7921	10.5968	8.46942	6.93218	24.5571
Chd3	ENSMUSG00000018474	102.518	54.401	41.5676	134.293	85.0295	30.8625
Kdm6b	ENSMUSG00000018476	30.6372	46.8869	35.595	46.2809	58.4098	83.4831
Appbp2	ENSMUSG00000018481	44.5844	55.5906	51.7991	43.781	49.8817	33.6955
Adora2b	ENSMUSG00000018500	2.34655	0	0	2.62686	2.29341	1.05298
Ncor1	ENSMUSG00000018501	137.118	117.056	222.184	86.3995	120.371	136.891
Trpv2	ENSMUSG00000018507	9.15297	10.0256	10.8362	6.96068	4.47285	1.11632
Cenpv	ENSMUSG00000018509	66.0227	38.6706	62.1241	39.5693	15.6484	30.7109
Pcgf2	ENSMUSG00000018537	51.4444	36.6836	68.4054	15.1008	30.1767	21.659
Cwc25	ENSMUSG00000018541	31.4525	16.4072	16.0752	17.1443	13.5229	20.0997
Pip4k2b	ENSMUSG00000018547	34.8475	87.3263	16.9531	29.5584	59.5885	93.8026
Trim37	ENSMUSG00000018548	46.0719	60.5065	57.3752	24.5884	27.9054	26.5194
Ybx2	ENSMUSG00000018554	0	2.36556	0	0	0	2.10597
Ctdnep1	ENSMUSG00000018559	180.637	115.147	152.91	173.959	128.321	140.482
Elp5	ENSMUSG00000018565	59.5903	64.6863	43.1674	60.7963	57.8308	74.8518
Slc2a4	ENSMUSG00000018566	1.32832	0	11.6481	9.82066	9.91516	30.73
Gabarap	ENSMUSG00000018567	1355.56	1068.37	1278.29	1236.57	975.104	1344.63
Cldn7	ENSMUSG00000018569	64.9147	80.3896	66.1772	59.5132	98.3501	51.1199
2810408A11Rik	ENSMUSG00000018570	19.3865	0	0.579225	0.372069	0.904539	0.447435
Phf23	ENSMUSG00000018572	22.0687	22.2428	133.929	100.981	24.2913	61.3909
Acadvl	ENSMUSG00000018574	194.646	100.781	153.7	154.922	155.546	142.419
Dnah11	ENSMUSG00000018581	1.45395	1.46573	0	0.542546	9.64094	0
G3bp1	ENSMUSG00000018583	82.9904	117.513	79.0862	174.159	111.186	140.756
Atox1	ENSMUSG00000018585	84.4211	51.063	75.1965	94.5058	133.39	101.021
Sparc	ENSMUSG00000018593	420.011	344.214	405.091	1041.42	1846.16	876.051
Mief2	ENSMUSG00000018599	1.13033	40.8241	47.0493	1.37921	3.24464	0.507222
Tbx3	ENSMUSG00000018604	1.19027	1.79988	1.38289	12.5302	14.9737	6.9946
Mmp7	ENSMUSG00000018623	0	1.18278	4.0894	12.2587	115.244	3.15895
Crhr1	ENSMUSG00000018634	0	2.36556	0	0	1.14671	0
Dusp14	ENSMUSG00000018648	6.15774	7.17645	1.08293	6.37533	9.02745	3.34613
Tada2a	ENSMUSG00000018651	2.62724	36.8244	19.6603	63.1447	34.2084	4.71577
Ikzf1	ENSMUSG00000018654	125.846	1.28003	1.60224	7.11933	122.996	11.3353
Pnpo	ENSMUSG00000018659	71.2615	68.72	79.1988	99.1583	69.4958	71.879
Cog1	ENSMUSG00000018661	104.757	98.7714	81.3144	55.7778	47.302	58.7577
Cbx1	ENSMUSG00000018666	29.7675	31.0744	46.1127	51.5771	36.0233	41.379
Cdk5rap3	ENSMUSG00000018669	298.816	266.777	301.561	276.474	197.74	245.965
Copz2	ENSMUSG00000018672	588.338	510.842	540.923	486.523	342.67	418.568
Slc25a39	ENSMUSG00000018677	1100.39	964.746	963.724	1020.53	634.086	1077.24
Sp2	ENSMUSG00000018678	12.1968	22.4867	13.6398	19.2755	28.4442	25.2872
Aatf	ENSMUSG00000018697	21.3841	29.0556	49.9788	43.3407	30.4815	32.3197
Lhx1	ENSMUSG00000018698	0	0	2.72627	0	0.573353	0
Dync1h1	ENSMUSG00000018707	338.159	564.052	310.097	246.37	262.586	216.652
Pex12	ENSMUSG00000018733	26.0041	39.3224	15.1062	9.70357	25.4153	11.669
Ndel1	ENSMUSG00000018736	90.8085	98.2908	111.176	49.6325	61.6857	57.7255
Slc25a35	ENSMUSG00000018740	271.267	190.693	227.446	303.188	155.158	241.313
Zbtb4	ENSMUSG00000018750	148.633	146.582	67.0449	75.6673	119.363	175.559
Tnfsfm13	ENSMUSG00000018752	16.307	0	9.9848	34.3501	8.31082	9.8485
Mpdu1	ENSMUSG00000018761	73.268	85.1295	63.1442	88.1114	85.9691	75.8637
Fxr2	ENSMUSG00000018765	61.2362	164.382	120.963	50.111	49.6456	80.5606
Atp5g3	ENSMUSG00000018770	653.955	557.322	625.34	507.117	497.935	669.549
Cd68	ENSMUSG00000018774	18.9473	17.3058	37.04	64.6603	81.7037	41.818
Slc35g3	ENSMUSG00000018776	0	2.36556	0	0.875619	0	0
Acsl1	ENSMUSG00000018796	95.091	72.023	119.133	130.457	140.585	187.104
Abca5	ENSMUSG00000018800	30.6631	45.2999	26.1037	5.64562	10.9796	7.35495
Smyd4	ENSMUSG00000018809	8.21561	17.2603	4.57379	8.76483	13.898	14.8317
Lsp1	ENSMUSG00000018819	61.1001	53.0048	52.647	108.361	127.668	143.09
Zfyve27	ENSMUSG00000018820	43.2569	32.2987	37.6935	40.0839	50.4362	46.2738
Avpi1	ENSMUSG00000018821	36.8119	26.6378	22.1038	51.8932	21.9867	34.8914
Sfrp5	ENSMUSG00000018822	1.17327	3.54834	13.6313	8.75619	20.0673	7.37088
Myh11	ENSMUSG00000018830	41.0646	39.0317	49.0729	78.8057	92.3098	73.7088
Rad51d	ENSMUSG00000018841	75.4092	57.982	80.4391	53.2174	50.2115	38.8317
Fndc8	ENSMUSG00000018844	0	0	0	0.875619	1.14671	0
Unc45b	ENSMUSG00000018845	6.77156	6.82642	7.86736	28.0002	3.30912	0.623211
Pank3	ENSMUSG00000018846	51.624	52.0423	42.2572	49.0347	58.482	58.9671
Rars	ENSMUSG00000018848	61.8048	88.9747	144.279	109.793	108.658	112.413
Wwc1	ENSMUSG00000018849	259.263	208.369	162.631	141.403	186.14	77.2932
Mrpl58	ENSMUSG00000018858	110.475	105.683	121.527	129.701	66.0025	121.915
Fdxr	ENSMUSG00000018861	16.6599	16.7949	44.1262	16.5778	32.9515	9.9679
Sult4a1	ENSMUSG00000018865	0	0	0	0	2.29341	0
Mrpl45	ENSMUSG00000018882	25.4513	51.315	19.7132	37.9887	53.8958	22.8419
Irf1	ENSMUSG00000018899	38.4668	65.2251	60.0277	52.2699	46.0359	62.4372
Slc22a5	ENSMUSG00000018900	34.9702	11.2747	14.1129	13.807	13.8451	25.3427
P4ha2	ENSMUSG00000018906	49.3538	33.7259	27.3742	31.14	48.6013	61.0421
Alox12e	ENSMUSG00000018907	0	0	0	4.05439	4.85426	0.483485
Arrb1	ENSMUSG00000018909	129.029	129.937	101.462	96.7685	145.671	157.911
Tm4sf5	ENSMUSG00000018919	3.08802	0	0	2.30461	0	0.30401
Cxcl16	ENSMUSG00000018920	29.9445	17.6656	19.4794	43.7279	77.6644	45.7638
Pelp1	ENSMUSG00000018921	27.337	68.8961	31.7608	61.2053	66.795	32.5674
Med11	ENSMUSG00000018923	19.1433	30.8774	35.5858	22.8588	28.0647	13.7445
Alox15	ENSMUSG00000018924	15.3451	38.6737	26.7425	62.9869	33.7448	20.6578
Ccl6	ENSMUSG00000018927	24.185	31.0497	52.2375	138.14	125.136	82.9305
Ccl4	ENSMUSG00000018930	2.34655	0	0	0	2.29341	0
Natd1	ENSMUSG00000018931	188.066	13.5627	72.8333	46.785	61.2695	56.2616
Map2k3	ENSMUSG00000018932	54.326	92.0474	105.225	53.5633	53.2077	73.209
Ywhah	ENSMUSG00000018965	125.544	118.612	94.1033	117.874	164.267	79.9613
Sart3	ENSMUSG00000018974	27.281	35.2839	17.1893	52.7086	43.567	39.9056
E2f2	ENSMUSG00000018983	33.1377	2.42819	19.2501	37.7192	17.1947	14.8701
Slfn3	ENSMUSG00000018986	2.19519	2.44575	0	0	1.77837	0
Nars2	ENSMUSG00000018995	10.5088	33.2903	19.5243	21.5875	14.6433	23.9913
Slc35b4	ENSMUSG00000018999	21.2556	26.6461	23.0887	19.0604	31.2337	22.4348
Dnah1	ENSMUSG00000019027	1.17327	0	1.36313	2.62686	2.29341	2.10597
Dalrd3	ENSMUSG00000019039	151.24	83.2373	84.9357	31.5012	129.544	33.0295
Fis1	ENSMUSG00000019054	154.02	116.637	153.003	239.111	200.653	195.96
Plod1	ENSMUSG00000019055	96.8066	119.67	111.512	60.7639	65.0672	43.628
Rab3d	ENSMUSG00000019066	1415.11	1402.62	935.29	944.656	432.165	835.823
Mfsd3	ENSMUSG00000019080	12.906	5.91389	23.1733	21.0149	11.4671	12.6358
Slc25a22	ENSMUSG00000019082	34.7769	11.3455	43.7445	43.8733	32.6193	17.6123
Atp6ap1	ENSMUSG00000019087	282.994	280.491	293.857	303.423	374.719	312.597
Dnase1l1	ENSMUSG00000019088	31.9947	13.2244	7.04837	20.6061	17.0396	17.466
Aldh3a1	ENSMUSG00000019102	0	1.18277	1.36314	0	0	0
Ccl9	ENSMUSG00000019122	25.9066	6.52153	30.1101	24.0607	42.7632	34.9051
Scrn1	ENSMUSG00000019124	26.0436	22.5039	17.2903	32.4482	21.8176	58.5313
BC005537	ENSMUSG00000019132	118.284	163.173	108.493	78.9833	158.196	117.331
Isyna1	ENSMUSG00000019139	67.3889	108.759	24.9157	125.748	135.337	225.379
Hars2	ENSMUSG00000019143	14.8219	25.386	14.1734	37.0787	38.3929	12.8057
Tmem160	ENSMUSG00000019158	221.32	190.695	232.482	275.55	173.312	232.19
Rab5c	ENSMUSG00000019173	195.849	260.614	154.728	233.86	199.07	168.738
Styxl1	ENSMUSG00000019178	3.51982	0	0	0	0	0
Mdh2	ENSMUSG00000019179	334.893	274.302	348.506	358.811	280.06	339.936
H13	ENSMUSG00000019188	918.923	791.036	926.458	931.726	700.066	905.401
Rnf145	ENSMUSG00000019189	14.5844	205.247	12.7084	104.386	72.5869	67.5257
Scn1b	ENSMUSG00000019194	27.0416	13.1873	18.2378	31.2404	43.4693	27.489
Atp6v1e1	ENSMUSG00000019210	207.941	240.49	177.038	110.037	142.795	142.171
Chtf18	ENSMUSG00000019214	1.87859	6.3077	2.42778	2.804	3.10386	3.83425
Rps6kl1	ENSMUSG00000019235	0	1.18278	1.36313	3.50248	4.01347	2.10597
Ppp1r12c	ENSMUSG00000019254	124.977	141.864	93.8536	123.114	126.694	101.814
Ahr	ENSMUSG00000019256	14.3352	9.28771	7.41043	14.2645	16.3456	25.7309
Map1s	ENSMUSG00000019261	4.17801	2.09983	3.23611	205.492	44.9995	83.5488
Dpep1	ENSMUSG00000019278	121.662	95.9854	140.641	204.776	228.767	92.5732
Tmem129	ENSMUSG00000019295	16.3204	31.0642	35.8011	26.8299	32.6266	46.0922
Nop9	ENSMUSG00000019297	38.718	42.58	40.894	45.5322	26.9476	42.1193
Atp6v0a1	ENSMUSG00000019302	141.367	60.8073	91.2049	71.7619	119.267	134.057
Psmc3ip	ENSMUSG00000019303	3.73644	0	0	2.78852	6.3907	3.35336
Grb7	ENSMUSG00000019312	41.6878	71.1378	49.5597	37.3393	24.1242	47.691
Noxo1	ENSMUSG00000019320	0.249131	0.25115	3.03919	8.43088	6.10535	7.35581
Aoc3	ENSMUSG00000019326	46.6596	18.5748	26.4441	131.848	228.281	152.884
Zfp687	ENSMUSG00000019338	100.727	81.992	117.027	76.6595	49.8047	109.204
Gdpd2	ENSMUSG00000019359	0	0	0	14.6024	19.1787	0.51532
D8Ertd738e	ENSMUSG00000019362	198.283	219.997	177.208	193.512	172.579	219.02
Sec14l4	ENSMUSG00000019368	96.7219	49.1946	70.7297	59.0187	24.6949	45.7078
Calm3	ENSMUSG00000019370	238.753	285.195	319.808	284.657	289.004	270.188
Cops3	ENSMUSG00000019373	67.5419	93.7578	128.664	59.7441	94.377	42.5779
Fkbp8	ENSMUSG00000019428	484.209	345.625	448.035	399.413	364.743	362.587
Ffar3	ENSMUSG00000019429	1.17327	0	0	0	0.573353	0
Ddx39b	ENSMUSG00000019432	129.43	154.906	133.878	117.661	137.049	119.24
Gipc1	ENSMUSG00000019433	149.137	98.419	90.1642	106.182	91.6501	127.691
Tlcd1	ENSMUSG00000019437	12.7095	10.6344	35.9597	22.8746	10.6756	28.6582
Plscr3	ENSMUSG00000019461	34.9193	16.4554	33.1962	61.5973	66.7058	23.0442
Ptger1	ENSMUSG00000019464	2.34655	1.18278	4.0894	4.3781	1.14671	2.10597
Arhgef25	ENSMUSG00000019467	9.56983	10.4936	8.33883	11.4311	24.3036	16.6082
Xab2	ENSMUSG00000019470	62.2815	57.0801	54.7194	56.4315	59.2121	45.7331
Cdc37	ENSMUSG00000019471	290.632	295.102	312.174	323.854	246.953	245.865
Rab4a	ENSMUSG00000019478	93.5709	50.3088	82.2831	45.8142	26.2465	59.3685
Trip10	ENSMUSG00000019487	26.9853	52.0423	31.3521	59.5421	57.9086	45.2783
Cops6	ENSMUSG00000019494	255.586	269.634	269.41	309.267	189.438	302.02
Ubb	ENSMUSG00000019505	1260.71	1043.72	1382.91	947.569	914.384	1120.37
Ap4m1	ENSMUSG00000019518	135.726	93.4738	105.039	92.561	75.534	117.45
Gyg	ENSMUSG00000019528	113.28	122.868	144.327	76.9662	52.688	95.7136
Rcn3	ENSMUSG00000019539	45.9102	30.2774	29.9064	145.133	137.641	75.5124
Slc6a8	ENSMUSG00000019558	9.33597	38.965	21.2054	43.0908	42.2368	40.5106
Arid3a	ENSMUSG00000019564	1.557	7.55604	0	3.48598	1.77429	9.03309
Pdk4	ENSMUSG00000019577	1.15723	6.50383	4.03348	4.79377	54.1575	32.0654
Ubxn6	ENSMUSG00000019578	179.145	156.039	190.199	137.311	133.367	177.118
Mydgf	ENSMUSG00000019579	328.022	283.277	369.233	405.318	268.482	449.549
Cyb561	ENSMUSG00000019590	115.523	78.8071	81.324	116.778	103.219	120.714
Sema6a	ENSMUSG00000019647	8.08214	19.8699	10.0505	6.03174	12.562	20.3998
Ccdc12	ENSMUSG00000019659	71.6911	65.9628	69.7142	81.7423	77.2168	51.95
Fmc1	ENSMUSG00000019689	58.6637	55.5906	50.436	54.2884	43.5748	65.285
Akt3	ENSMUSG00000019699	6.36414	13.2419	11.091	18.9983	29.5452	19.9908
Mrpl24	ENSMUSG00000019710	167.533	148.829	192.944	167.746	142.244	190.991
Gle1	ENSMUSG00000019715	27.8245	112.85	61.0113	132.902	89.7211	48.385
L3hypdh	ENSMUSG00000019718	0.650729	4.80098	14.3822	8.55513	9.55826	8.23043
Lyst	ENSMUSG00000019726	21.1189	27.2039	44.9835	19.2636	21.214	22.1126
Slc35e1	ENSMUSG00000019731	90.2151	162.109	151.748	89.8271	137.625	108.202
Calr3	ENSMUSG00000019732	6.88874	7.28606	5.03825	2.30229	1.00502	1.84576
Tmc4	ENSMUSG00000019734	47.7162	86.1407	130	123.875	89.3614	98.0027
Syne4	ENSMUSG00000019737	168.71	164.758	273.69	210.839	192.384	129.996
Polr2i	ENSMUSG00000019738	59.217	78.2626	103.817	84.9081	63.3698	79.9293
Prl8a1	ENSMUSG00000019756	7.03964	3.54834	0	4.3781	2.29341	0
Krt10	ENSMUSG00000019761	4.09419	4.12736	14.2702	18.3331	4.00147	18.3721
Iyd	ENSMUSG00000019762	13.2297	22.2281	30.741	13.1645	3.87647	7.91552
Rmnd1	ENSMUSG00000019763	4.9753	20.8598	39.0956	47.6718	19.5654	25.8348
Ccdc170	ENSMUSG00000019767	0.647153	0	0	1.14935	3.52205	5.68219
Esr1	ENSMUSG00000019768	1.85476	1.44399	1.24317	12.1376	7.55621	7.5451
Vip	ENSMUSG00000019772	0	0	0	0	5.73353	0
Fbxo5	ENSMUSG00000019773	8.80385	0.147481	0.169969	0	3.92973	7.90123
Mtrf1l	ENSMUSG00000019774	4.53429	6.49896	7.48995	10.0001	6.92641	5.78579
Rgs17	ENSMUSG00000019775	2.70388	0	0	2.01792	0.215912	0
Hdac2	ENSMUSG00000019777	74.1219	103.298	92.1615	67.0653	69.2397	25.7423
Frk	ENSMUSG00000019779	20.8036	17.9761	8.86764	9.47124	106.661	6.22356
Rwdd1	ENSMUSG00000019782	109.032	77.2817	117.306	83.9538	56.1618	91.5148
Clvs2	ENSMUSG00000019785	0	1.18278	0	0	0.573353	0
Hey2	ENSMUSG00000019789	1.34794	0	1.31665	0.845761	0.553802	1.01708
Stxbp5	ENSMUSG00000019790	81.5212	28.902	155.05	41.8557	53.1858	74.3866
Hint3	ENSMUSG00000019791	55.6528	61.7047	57.3479	61.269	46.7683	65.081
Trmt11	ENSMUSG00000019792	4.10216	12.9726	4.02997	5.13693	8.51636	13.1612
Katna1	ENSMUSG00000019794	37.0871	42.2869	40.4318	34.7802	34.2324	13.8295
Pcmt1	ENSMUSG00000019795	88.7953	154.857	64.5691	67.2126	32.9148	97.3526
Lrp11	ENSMUSG00000019796	8.28152	1.30701	3.01261	7.13537	22.3577	11.2386
1700021F05Rik	ENSMUSG00000019797	69.7508	77.9965	71.8762	91.7224	61.6474	55.5223
Sec63	ENSMUSG00000019802	272.65	351.868	264.841	323.567	210.098	257.191
Snx3	ENSMUSG00000019804	318.948	340.458	319.854	316.098	283.623	330.475
Aig1	ENSMUSG00000019806	88.6904	120.359	114.509	82.8212	94.6221	155.478
Adat2	ENSMUSG00000019808	10.5595	10.645	9.54194	16.6368	9.74699	8.42387
Pex3	ENSMUSG00000019809	67.6637	49.5258	32.195	27.3565	43.1337	23.6754
Fuca2	ENSMUSG00000019810	172.251	266.039	255.619	172.756	198.884	266.876
Cep57l1	ENSMUSG00000019813	9.46268	6.48406	16.4103	8.90252	4.6242	23.8203
Ltv1	ENSMUSG00000019814	45.7576	44.9456	40.894	58.6665	49.3083	37.9074
Plagl1	ENSMUSG00000019817	38.7274	45.6341	49.662	2.78717	61.0176	71.2171
Cd164	ENSMUSG00000019818	458.801	606.728	503.432	381.589	368.206	430.826
Utrn	ENSMUSG00000019820	198.283	225.911	171.755	178.626	158.819	205.332
Smpd2	ENSMUSG00000019822	76.3195	104.002	117.777	45.5891	29.8517	51.2457
Mical1	ENSMUSG00000019823	5.14722	7.05102	19.512	20.5561	32.0323	20.3723
Zbtb24	ENSMUSG00000019826	25.9568	31.494	29.4511	14.3222	25.7163	19.2496
Wasf1	ENSMUSG00000019831	0	0	1.36313	0	2.86676	2.10597
Rab32	ENSMUSG00000019832	4.69309	16.5589	16.3576	14.0099	30.961	24.2186
Amd-ps4	ENSMUSG00000019836	0	0	0	0	3.44012	0
Gtf3c6	ENSMUSG00000019837	61.0728	62.6395	88.5117	64.0373	56.1573	67.8899
Slc16a10	ENSMUSG00000019838	7.13786	9.95672	7.72757	7.78454	33.4126	9.39188
Rev3l	ENSMUSG00000019841	36.482	54.2034	104.936	57.3617	44.3131	57.3573
Traf3ip2	ENSMUSG00000019842	58.7779	46.6764	135.169	9.69706	65.3371	75.4458
Fyn	ENSMUSG00000019843	79.5882	30.2796	92.4674	79.1959	136.165	79.0106
Tube1	ENSMUSG00000019845	0.974447	6.12273	7.05635	6.31883	2.31716	5.45083
Lama4	ENSMUSG00000019846	110.066	73.9718	56.8344	73.0159	149.408	76.8301
Prep	ENSMUSG00000019849	53.9706	30.7522	44.9835	42.9053	50.455	38.9604
Tnfaip3	ENSMUSG00000019850	42.1911	21.2664	1.66329	3.47239	10.3089	3.53333
Perp	ENSMUSG00000019851	166.605	160.858	158.124	204.019	169.139	231.656
Arfgef3	ENSMUSG00000019852	126.329	170.426	112.519	63.4247	61.0733	98.9473
Hebp2	ENSMUSG00000019853	1.74317	3.90441	6.07576	7.80562	13.0701	3.1289
Reps1	ENSMUSG00000019854	74.2939	86.0677	100.437	153.071	73.2975	44.6675
Fam184a	ENSMUSG00000019856	0	2.7265	9.22721	5.12044	3.46523	0.763739
Asf1a	ENSMUSG00000019857	38.718	46.1284	35.4415	21.0149	18.9206	24.2186
Gopc	ENSMUSG00000019861	21.1187	30.7518	28.6262	24.5172	30.388	23.1659
Qrsl1	ENSMUSG00000019863	3.66649	4.97772	7.60865	8.20895	16.5161	9.87174
Rtn4ip1	ENSMUSG00000019864	23.6344	21.1786	27.2643	15.6786	20.6055	21.2113
Aim1	ENSMUSG00000019866	7.48986	9.90178	9.9852	11.9118	34.7992	8.81518
Gje1	ENSMUSG00000019867	0	0	0	1.75124	0	0
Vta1	ENSMUSG00000019868	24.3632	46.0817	56.3972	18.3527	43.5871	22.2628
Smpdl3a	ENSMUSG00000019872	530.988	379.569	549.614	554.791	386.865	597.853
Reep3	ENSMUSG00000019873	103.248	107.633	121.319	122.587	114.097	134.782
Fabp7	ENSMUSG00000019874	0	0	0	1.75124	2.29341	0
Pkib	ENSMUSG00000019876	1.76587	1.31839	0	74.3967	0.876893	0.782478
Serinc1	ENSMUSG00000019877	239.428	267.686	121.302	180.754	180.97	277.744
Hsf2	ENSMUSG00000019878	10.5595	15.3761	5.45254	7.00496	9.74699	3.15895
Rspo3	ENSMUSG00000019880	3.38254	1.84858	15.7196	10.0976	8.0649	6.07149
Echdc1	ENSMUSG00000019883	62.8305	31.811	27.8694	59.5157	54.497	71.6635
Ptprk	ENSMUSG00000019889	117.327	126.557	154.034	100.696	102.63	120.04
Dcbld1	ENSMUSG00000019891	50.4507	43.7628	25.8996	13.1343	20.0673	13.6888
Slc6a15	ENSMUSG00000019894	9.38618	10.645	10.9051	0	0.573353	0
Ccdc59	ENSMUSG00000019897	43.1871	19.7896	41.9846	43.9511	42.6306	28.1887
Lama2	ENSMUSG00000019899	8.81139	17.9918	161.373	310.977	135.752	264.241
Rfx6	ENSMUSG00000019900	1.22449	3.25768	1.42264	1.82768	4.21119	2.1979
Lin7a	ENSMUSG00000019906	2.34654	0	0	0.875619	1.72006	3.15895
Ppp1r12a	ENSMUSG00000019907	28.1586	24.8384	29.989	25.393	24.6542	25.2716
Sim1	ENSMUSG00000019913	0	0	0	0.875619	0.573353	1.05298
P4ha1	ENSMUSG00000019916	65.8003	41.2741	54.5848	59.1328	62.8812	42.2354
Sept10	ENSMUSG00000019917	4.69309	7.09667	5.45254	10.5074	4.58682	4.21193
Lims1	ENSMUSG00000019920	27.8109	38.6014	18.1161	51.9212	68.5151	49.9191
Zwint	ENSMUSG00000019923	38.2015	57.3442	43.4866	51.507	64.3376	38.3113
Ube2d1	ENSMUSG00000019927	14.2391	23.5377	27.1171	14.1024	18.3729	24.9253
Dcn	ENSMUSG00000019929	871.459	685.414	870.538	1904.82	2437.69	1336.3
Mrln	ENSMUSG00000019933	4.08853	2.06083	2.37507	0.245378	3.99596	1.83468
Cdk1	ENSMUSG00000019942	17.0292	0.350341	8.86963	1.42648	31.8667	34.2424
Atp2b1	ENSMUSG00000019943	59.8369	62.6873	50.436	46.4078	80.2694	66.3379
Rhobtb1	ENSMUSG00000019944	108.085	97.6807	59.437	61.2132	19.2162	13.6612
1700040L02Rik	ENSMUSG00000019945	11.4856	17.3681	21.0494	15.0006	12.6288	25.7702
Arid5b	ENSMUSG00000019947	15.2525	14.1933	20.447	11.3831	8.02694	10.5298
Actr6	ENSMUSG00000019948	2.34655	4.73112	2.72627	2.62686	6.30688	0
Uhrf1bp1l	ENSMUSG00000019951	25.812	33.1178	25.8996	34.1492	30.961	33.6955
Poc1b	ENSMUSG00000019952	9.28183	9.50952	22.3073	28.0465	27.215	16.6604
Dusp6	ENSMUSG00000019960	32.8516	16.5589	17.7208	18.388	22.9341	25.2716
Tmpo	ENSMUSG00000019961	40.8518	87.3781	63.6143	37.8266	98.1604	99.9118
Kitl	ENSMUSG00000019966	10.9438	12.5651	24.9911	10.7021	33.0616	29.4654
Psen1	ENSMUSG00000019969	144.851	118.225	121.129	98.297	108.311	111.281
Sgk1	ENSMUSG00000019970	91.1044	57.2187	64.1458	40.0355	109.14	152.993
Cep290	ENSMUSG00000019971	4.69309	10.645	5.45254	5.25372	2.29341	6.3179
Ikbip	ENSMUSG00000019975	37.982	38.1071	73.2401	38.4338	21.5166	30.7586
Hbs1l	ENSMUSG00000019977	305.018	298.028	347.79	234.64	199.505	240.054
Epb41l2	ENSMUSG00000019978	43.794	42.93	56.3478	97.1097	106.942	75.3762
Apaf1	ENSMUSG00000019979	11.4846	1.10735	7.43527	19.4141	11.2662	49.1278
Myb	ENSMUSG00000019982	0	2.0765	1.42366	0	1.19762	1.09974
Med23	ENSMUSG00000019984	37.7427	5.23185	5.55377	28.1352	60.0606	80.9372
Ahi1	ENSMUSG00000019986	2.7122	8.64463	9.57971	2.69476	7.78479	8.71006
Arg1	ENSMUSG00000019987	4.69309	2.36556	4.0894	2.62686	9.74699	6.3179
Nedd1	ENSMUSG00000019988	25.8556	51.563	29.7129	19.0862	26.7619	2.3072
Enpp3	ENSMUSG00000019989	4.69309	3.54834	9.54194	17.5124	22.3607	27.3776
Pde7b	ENSMUSG00000019990	2.2848	3.65136	6.1963	6.82062	15.22	12.8804
Map7	ENSMUSG00000019996	28.3036	119.125	61.6237	61.8008	51.9224	9.66207
Ctgf	ENSMUSG00000019997	18.5117	18.6617	21.5073	27.6307	27.1388	0.837414
Stx7	ENSMUSG00000019998	59.8369	48.4939	35.4415	49.9103	57.3353	55.8081
Moxd1	ENSMUSG00000020000	0.638027	0	0.741274	56.2033	55.2027	33.794
Pex7	ENSMUSG00000020003	37.8852	58.9884	39.0204	38.9052	38.2891	45.5131
Ifngr1	ENSMUSG00000020009	13.5431	84.2559	98.7013	12.739	221.95	263.506
Vnn3	ENSMUSG00000020010	0	0	0	4.3781	4.58682	6.3179
Cfap54	ENSMUSG00000020014	0	0	2.20659	0	1.41677	0
Cdk17	ENSMUSG00000020015	70.1617	70.2484	3.29628	42.3444	85.3868	101.595
[truncated: 18,294 more rows]
