# Supplementary material for: HNF1A recruits KDM6A to activate differentiated acinar cell programs that suppress pancreatic cancer
Source: EMBO J. 2020 Mar 10;39(9):e102808. doi: 10.15252/embj.2019102808 (PMC7196917; doi:10.15252/embj.2019102808)
Supplement: Supplementary file 7 — Dataset EV2 [file EMBJ-39-e102808-s007.zip]

Archive with 8 entries (5 files):
- EMBOJ-2019-102808R_Dataset_EV2/
- EMBOJ-2019-102808R_Dataset_EV2/EMBOJ-2019-102808R_Dataset_EV2.xlsx
- EMBOJ-2019-102808R_Dataset_EV2/README_Dataset_EV2_Functional_annotation_Hnf1aaKO_pancreas.txt
- __MACOSX/
- __MACOSX/._EMBOJ-2019-102808R_Dataset_EV2
- __MACOSX/EMBOJ-2019-102808R_Dataset_EV2/
- __MACOSX/EMBOJ-2019-102808R_Dataset_EV2/._EMBOJ-2019-102808R_Dataset_EV2.xlsx
- __MACOSX/EMBOJ-2019-102808R_Dataset_EV2/._README_Dataset_EV2_Functional_annotation_Hnf1aaKO_pancreas.txt
