# Supplementary material for: HNF1A recruits KDM6A to activate differentiated acinar cell programs that suppress pancreatic cancer
Source: EMBO J. 2020 Mar 10;39(9):e102808. doi: 10.15252/embj.2019102808 (PMC7196917; doi:10.15252/embj.2019102808)
Supplement: Supplementary file 7 — Dataset EV2 [file EMBJ-39-e102808-s007.zip › EMBOJ-2019-102808R_Dataset_EV2/EMBOJ-2019-102808R_Dataset_EV2.xlsx]

## Sheet: KEGG_DOWN
Term	Overlap	P-value	Adjusted P-value	Z-score	Combined Score	Genes
Metabolic pathways_Homo sapiens_hsa01100	36/1239	0.000243317	0.0496367	-2.01159	16.7387	PI4K2B;AHCYL2;GAL3ST1;SGMS1;COX15;PLA2G1B;GLS2;AMY2B;GCNT1;AMD1;ADK;EPRS;ADH5;SMPD2;EXTL1;ANPEP;DBT;B4GALNT1;BPNT1;HADH;EXTL3;SEPHS2;PGM1;NDUFA6;SORD;GLUD1;ALDH6A1;GATM;MTHFD1;POLR3B;PAH;EHHADH;AGPS;PIK3C3;SUCLG1;PLCB1
Inositol phosphate metabolism_Homo sapiens_hsa00562	6/71	0.000840039	0.0856839	-1.9202	13.599	PI4K2B;ALDH6A1;INPPL1;PTEN;PIK3C3;PLCB1
Propanoate metabolism_Homo sapiens_hsa00640	4/32	0.00148012	0.100648	-1.70329	11.098	ALDH6A1;EHHADH;DBT;SUCLG1
One carbon pool by folate_Homo sapiens_hsa00670	3/20	0.00352059	0.148531	-1.58254	8.93999	ALDH1L1;MTHFD1;ALDH1L2
Pancreatic secretion_Homo sapiens_hsa04972	6/96	0.00393512	0.148531	-1.61775	8.95878	CTRL;AMY2B;PLA2G1B;CTRB1;PLCB1;RAB8A
Protein processing in endoplasmic reticulum_Homo sapiens_hsa04141	8/169	0.00513855	0.148531	-1.69493	8.93397	EDEM3;XBP1;ERO1LB;SEL1L;UBQLN1;RNF5;ATF6;UBQLN4
Glycosaminoglycan biosynthesis - heparan sulfate / heparin_Homo sapiens_hsa00534	3/24	0.00596976	0.148531	-1.04735	5.36352	HS3ST3B1;EXTL1;EXTL3
Valine, leucine and isoleucine degradation_Homo sapiens_hsa00280	4/48	0.00659131	0.148531	-1.67427	8.40819	ALDH6A1;EHHADH;DBT;HADH
Maturity onset diabetes of the young_Homo sapiens_hsa04950	3/26	0.00749484	0.148531	-1.17412	5.74563	HNF4A;BHLHA15;FOXA3
Aldosterone synthesis and secretion_Homo sapiens_hsa04925	5/81	0.0087318	0.148531	-1.73866	8.24259	NR4A2;DAGLA;PDE2A;CACNA1D;PLCB1
Lysine degradation_Homo sapiens_hsa00310	4/52	0.00873711	0.148531	-1.45738	6.90822	SETD1B;EHHADH;HADH;WHSC1L1
Glutathione metabolism_Homo sapiens_hsa00480	4/52	0.00873711	0.148531	-1.43003	6.77859	GSTM2;GSTM1;GSTP1;ANPEP
Phosphatidylinositol signaling system_Homo sapiens_hsa04070	5/98	0.0187225	0.293799	-1.52545	6.06827	PI4K2B;INPPL1;PTEN;PIK3C3;PLCB1
Drug metabolism - cytochrome P450_Homo sapiens_hsa00982	4/69	0.0227379	0.331323	-1.4194	5.37063	GSTM2;GSTM1;GSTP1;ADH5
Metabolism of xenobiotics by cytochrome P450_Homo sapiens_hsa00980	4/73	0.0272902	0.365306	-1.35967	4.89648	GSTM2;GSTM1;GSTP1;ADH5
Fatty acid degradation_Homo sapiens_hsa00071	3/44	0.0311116	0.365306	-1.11382	3.86514	EHHADH;HADH;ADH5
Carbon metabolism_Homo sapiens_hsa01200	5/113	0.0321385	0.365306	-1.29828	4.46308	GLUD1;ALDH6A1;EHHADH;SUCLG1;ADH5
Ether lipid metabolism_Homo sapiens_hsa00565	3/45	0.03296	0.365306	-0.960266	3.27687	GAL3ST1;PLA2G1B;AGPS
Sphingolipid metabolism_Homo sapiens_hsa00600	3/47	0.0368246	0.365306	-1.05793	3.49286	SMPD2;GAL3ST1;SGMS1
Arginine biosynthesis_Homo sapiens_hsa00220	2/20	0.0383101	0.365306	0.141818	-0.462618	GLUD1;GLS2
Fatty acid metabolism_Homo sapiens_hsa01212	3/48	0.0388401	0.365306	-0.928219	3.01514	EHHADH;HADH;FADS1
Chemical carcinogenesis_Homo sapiens_hsa05204	4/82	0.0393958	0.365306	-1.06127	3.43226	GSTM2;GSTM1;GSTP1;ADH5
Proximal tubule bicarbonate reclamation_Homo sapiens_hsa04964	2/23	0.0494858	0.438917	0.050956	-0.153177	GLUD1;GLS2
Butanoate metabolism_Homo sapiens_hsa00650	2/28	0.0703026	0.593259	-0.0644457	0.1711	EHHADH;HADH
Retrograde endocannabinoid signaling_Homo sapiens_hsa04723	4/101	0.0734835	0.593259	-1.24879	3.26022	DAGLA;GABRA4;CACNA1D;PLCB1
Phenylalanine, tyrosine and tryptophan biosynthesis_Homo sapiens_hsa00400	1/5	0.0756114	0.593259	4.14264	-10.6969	PAH
beta-Alanine metabolism_Homo sapiens_hsa00410	2/31	0.0839223	0.63408	-0.0694807	0.172164	ALDH6A1;EHHADH
Amphetamine addiction_Homo sapiens_hsa05031	3/67	0.0870377	0.634132	-1.01961	2.4893	PPP1R1B;CACNA1D;SLC18A1
Glutamatergic synapse_Homo sapiens_hsa04724	4/114	0.103176	0.701663	-1.17079	2.65924	GLS2;CACNA1D;PLCB1;SHANK1
Alanine, aspartate and glutamate metabolism_Homo sapiens_hsa00250	2/35	0.103186	0.701663	0.0135015	-0.030665	GLUD1;GLS2
Sphingolipid signaling pathway_Homo sapiens_hsa04071	4/120	0.118471	0.779615	-1.00519	2.14416	SMPD2;SGMS1;PTEN;PLCB1
Regulation of autophagy_Homo sapiens_hsa04140	2/39	0.123509	0.787368	-0.0591065	0.123618	PIK3C3;ATG4D
Tryptophan metabolism_Homo sapiens_hsa00380	2/40	0.128731	0.795793	-0.152463	0.312554	EHHADH;HADH
Fat digestion and absorption_Homo sapiens_hsa04975	2/41	0.134004	0.802341	-0.0491836	0.0988532	CLPS;PLA2G1B
Porphyrin and chlorophyll metabolism_Homo sapiens_hsa00860	2/42	0.139325	0.802341	0.0162745	-0.0320761	COX15;EPRS
Dopaminergic synapse_Homo sapiens_hsa04728	4/129	0.143111	0.802341	-0.959941	1.86625	PPP1R1B;CACNA1D;PLCB1;SLC18A1
Sulfur metabolism_Homo sapiens_hsa00920	1/10	0.145523	0.802341	4.7938	-9.23968	BPNT1
Carbohydrate digestion and absorption_Homo sapiens_hsa04973	2/45	0.155548	0.806231	-0.0668145	0.124328	AMY2B;CACNA1D
Cysteine and methionine metabolism_Homo sapiens_hsa00270	2/45	0.155548	0.806231	0.097613	-0.181638	AHCYL2;AMD1
GABAergic synapse_Homo sapiens_hsa04727	3/88	0.15844	0.806231	-0.678546	1.25014	GLS2;GABRA4;CACNA1D
Prostate cancer_Homo sapiens_hsa05215	3/89	0.162201	0.806231	-0.766345	1.39392	GSTP1;PTEN;IKBKG
Protein digestion and absorption_Homo sapiens_hsa04974	3/90	0.165989	0.806231	-0.493882	0.886931	SLC7A7;CTRL;CTRB1
Type II diabetes mellitus_Homo sapiens_hsa04930	2/48	0.172107	0.816509	0.0375442	-0.0660641	INSR;CACNA1D
Cocaine addiction_Homo sapiens_hsa05030	2/49	0.17769	0.823836	0.103033	-0.178012	PPP1R1B;SLC18A1
Arginine and proline metabolism_Homo sapiens_hsa00330	2/50	0.183301	0.830963	0.123461	-0.209467	GATM;AMD1
Glycosaminoglycan biosynthesis - keratan sulfate_Homo sapiens_hsa00533	1/15	0.210162	0.886386	3.88728	-6.06367	CHST2
Glycosphingolipid biosynthesis - ganglio series_Homo sapiens_hsa00604	1/15	0.210162	0.886386	4.21638	-6.57703	B4GALNT1
Starch and sucrose metabolism_Homo sapiens_hsa00500	2/56	0.217427	0.886386	0.0355954	-0.0543147	AMY2B;PGM1
Acute myeloid leukemia_Homo sapiens_hsa05221	2/57	0.223173	0.886386	-0.0627979	0.0941846	PIM2;IKBKG
Jak-STAT signaling pathway_Homo sapiens_hsa04630	4/158	0.233557	0.886386	-0.685068	0.996314	IL22RA1;CISH;LIFR;SOCS7
Phenylalanine metabolism_Homo sapiens_hsa00360	1/17	0.234632	0.886386	3.63896	-5.27554	PAH
Primary bile acid biosynthesis_Homo sapiens_hsa00120	1/17	0.234632	0.886386	3.8961	-5.64832	CYP39A1
Nitrogen metabolism_Homo sapiens_hsa00910	1/17	0.234632	0.886386	3.90467	-5.66075	GLUD1
Selenocompound metabolism_Homo sapiens_hsa00450	1/17	0.234632	0.886386	4.77326	-6.91997	SEPHS2
Serotonergic synapse_Homo sapiens_hsa04726	3/112	0.254546	0.908727	-0.395681	0.5414	CACNA1D;PLCB1;SLC18A1
Renin secretion_Homo sapiens_hsa04924	2/64	0.26363	0.908727	0.190504	-0.253981	CACNA1D;PLCB1
Cytosolic DNA-sensing pathway_Homo sapiens_hsa04623	2/64	0.26363	0.908727	0.289142	-0.385487	POLR3B;IKBKG
cGMP-PKG signaling pathway_Homo sapiens_hsa04022	4/167	0.264067	0.908727	-0.460674	0.613411	INSR;PDE2A;CACNA1D;PLCB1
Alzheimer's disease_Homo sapiens_hsa05010	4/168	0.267505	0.908727	-0.390084	0.514371	NDUFA6;CACNA1D;PLCB1;ATF6
Aminoacyl-tRNA biosynthesis_Homo sapiens_hsa00970	2/66	0.275216	0.908727	0.333842	-0.430723	WARS;EPRS
Central carbon metabolism in cancer_Homo sapiens_hsa05230	2/67	0.281006	0.908727	0.179944	-0.228417	GLS2;PTEN
Glycolysis / Gluconeogenesis_Homo sapiens_hsa00010	2/67	0.281006	0.908727	0.344993	-0.437927	ADH5;PGM1
Vascular smooth muscle contraction_Homo sapiens_hsa04270	3/120	0.28833	0.908727	-0.188418	0.234326	PLA2G1B;CACNA1D;PLCB1
Purine metabolism_Homo sapiens_hsa00230	4/176	0.295267	0.908727	-0.284133	0.346606	POLR3B;PDE2A;ADK;PGM1
RIG-I-like receptor signaling pathway_Homo sapiens_hsa04622	2/70	0.298349	0.908727	0.433896	-0.524794	RNF125;IKBKG
Biosynthesis of unsaturated fatty acids_Homo sapiens_hsa01040	1/23	0.303598	0.908727	3.59058	-4.28015	FADS1
Renin-angiotensin system_Homo sapiens_hsa04614	1/23	0.303598	0.908727	4.575	-5.45363	ANPEP
AMPK signaling pathway_Homo sapiens_hsa04152	3/124	0.305359	0.908727	-0.0775832	0.0920345	INSR;HNF4A;RAB8A
Prolactin signaling pathway_Homo sapiens_hsa04917	2/72	0.309876	0.908727	0.326911	-0.383004	CISH;SOCS7
B cell receptor signaling pathway_Homo sapiens_hsa04662	2/73	0.315625	0.908727	0.325985	-0.375926	INPPL1;IKBKG
Adherens junction_Homo sapiens_hsa04520	2/74	0.321364	0.908727	0.482997	-0.548289	INSR;PTPRJ
Fatty acid elongation_Homo sapiens_hsa00062	1/25	0.325182	0.908727	3.53761	-3.97404	HADH
alpha-Linolenic acid metabolism_Homo sapiens_hsa00592	1/25	0.325182	0.908727	3.7528	-4.21578	PLA2G1B
RNA degradation_Homo sapiens_hsa03018	2/77	0.338504	0.92683	0.47847	-0.518288	BTG1;TOB1
FoxO signaling pathway_Homo sapiens_hsa04068	3/133	0.343768	0.92683	0.0543953	-0.0580827	INSR;PTEN;SGK2
Pentose phosphate pathway_Homo sapiens_hsa00030	1/29	0.366369	0.92683	2.95314	-2.96529	PGM1
Linoleic acid metabolism_Homo sapiens_hsa00591	1/29	0.366369	0.92683	3.23436	-3.24767	PLA2G1B
Peroxisome_Homo sapiens_hsa04146	2/83	0.37236	0.92683	0.63639	-0.628685	EHHADH;AGPS
Galactose metabolism_Homo sapiens_hsa00052	1/30	0.376268	0.92683	3.02794	-2.95967	PGM1
Citrate cycle (TCA cycle)_Homo sapiens_hsa00020	1/30	0.376268	0.92683	3.69457	-3.61128	SUCLG1
Insulin secretion_Homo sapiens_hsa04911	2/85	0.383495	0.92683	0.580099	-0.555984	CACNA1D;PLCB1
Mucin type O-Glycan biosynthesis_Homo sapiens_hsa00512	1/31	0.386012	0.92683	3.79447	-3.6119	GCNT1
Small cell lung cancer_Homo sapiens_hsa05222	2/86	0.38903	0.92683	0.668754	-0.631369	PTEN;IKBKG
Fructose and mannose metabolism_Homo sapiens_hsa00051	1/32	0.395606	0.92683	3.64548	-3.38059	SORD
RNA polymerase_Homo sapiens_hsa03020	1/32	0.395606	0.92683	4.15077	-3.84917	POLR3B
Salivary secretion_Homo sapiens_hsa04970	2/89	0.405502	0.92683	0.675956	-0.610137	DMBT1;PLCB1
GnRH signaling pathway_Homo sapiens_hsa04912	2/91	0.416365	0.92683	0.591502	-0.51827	CACNA1D;PLCB1
Morphine addiction_Homo sapiens_hsa05032	2/91	0.416365	0.92683	0.66112	-0.579269	GABRA4;PDE2A
Non-alcoholic fatty liver disease (NAFLD)_Homo sapiens_hsa04932	3/151	0.419724	0.92683	0.31016	-0.269268	XBP1;NDUFA6;INSR
African trypanosomiasis_Homo sapiens_hsa05143	1/35	0.423498	0.92683	3.35383	-2.88164	PLCB1
Tyrosine metabolism_Homo sapiens_hsa00350	1/35	0.423498	0.92683	3.90256	-3.35311	ADH5
Pentose and glucuronate interconversions_Homo sapiens_hsa00040	1/36	0.432507	0.92683	4.18112	-3.50444	SORD
Circadian entrainment_Homo sapiens_hsa04713	2/95	0.437784	0.92683	0.758517	-0.626558	CACNA1D;PLCB1
Glycerophospholipid metabolism_Homo sapiens_hsa00564	2/95	0.437784	0.92683	0.827841	-0.683821	PLA2G1B;LCAT
Primary immunodeficiency_Homo sapiens_hsa05340	1/37	0.441376	0.92683	3.47993	-2.84609	IKBKG
Aldosterone-regulated sodium reabsorption_Homo sapiens_hsa04960	1/39	0.458701	0.92683	3.11116	-2.4247	INSR
Estrogen signaling pathway_Homo sapiens_hsa04915	2/99	0.45877	0.92683	0.780499	-0.60817	FKBP4;PLCB1
Nicotine addiction_Homo sapiens_hsa05033	1/40	0.467162	0.92683	3.51271	-2.67346	GABRA4
Glycine, serine and threonine metabolism_Homo sapiens_hsa00260	1/40	0.467162	0.92683	3.84406	-2.92563	GATM
Pyruvate metabolism_Homo sapiens_hsa00620	1/40	0.467162	0.92683	4.03227	-3.06888	LDHD
Chagas disease (American trypanosomiasis)_Homo sapiens_hsa05142	2/104	0.484353	0.92683	0.886368	-0.642565	IKBKG;PLCB1
Type I diabetes mellitus_Homo sapiens_hsa04940	1/43	0.491761	0.92683	3.52755	-2.50372	PTPRN2
ABC transporters_Homo sapiens_hsa02010	1/44	0.499707	0.92683	3.47848	-2.41314	ABCA5
Insulin resistance_Homo sapiens_hsa04931	2/109	0.509175	0.92683	0.868759	-0.586381	INSR;PTEN
Cholinergic synapse_Homo sapiens_hsa04725	2/111	0.518883	0.92683	0.908455	-0.596016	CACNA1D;PLCB1
Endocrine and other factor-regulated calcium reabsorption_Homo sapiens_hsa04961	1/47	0.522808	0.92683	3.1474	-2.04122	PLCB1
Amino sugar and nucleotide sugar metabolism_Homo sapiens_hsa00520	1/48	0.53027	0.92683	3.15913	-2.00406	PGM1
Ovarian steroidogenesis_Homo sapiens_hsa04913	1/50	0.544846	0.92683	3.0024	-1.82321	INSR
Thyroid hormone signaling pathway_Homo sapiens_hsa04919	2/118	0.551843	0.92683	1.03652	-0.616203	RCAN2;PLCB1
Mineral absorption_Homo sapiens_hsa04978	1/51	0.551965	0.92683	3.15357	-1.87408	CLCN2
Endometrial cancer_Homo sapiens_hsa05213	1/52	0.558972	0.92683	2.71515	-1.57929	PTEN
Fanconi anemia pathway_Homo sapiens_hsa03460	1/53	0.56587	0.92683	3.16405	-1.80158	USP1
Endocytosis_Homo sapiens_hsa04144	4/259	0.577268	0.92683	0.786858	-0.432339	PSD4;GBF1;VPS26A;RAB8A
Regulation of lipolysis in adipocytes_Homo sapiens_hsa04923	1/56	0.585925	0.92683	2.48152	-1.32653	INSR
Axon guidance_Homo sapiens_hsa04360	2/127	0.591836	0.92683	1.15254	-0.604534	PLXNA2;NTN1
NOD-like receptor signaling pathway_Homo sapiens_hsa04621	1/57	0.592403	0.92683	2.76215	-1.44617	IKBKG
cAMP signaling pathway_Homo sapiens_hsa04024	3/199	0.602852	0.92683	1.05379	-0.533305	VIPR2;PPP1R1B;CACNA1D
Viral myocarditis_Homo sapiens_hsa05416	1/59	0.605057	0.92683	2.89187	-1.45297	EIF4G2
mTOR signaling pathway_Homo sapiens_hsa04150	1/60	0.611236	0.92683	2.56784	-1.26408	PTEN
Long-term depression_Homo sapiens_hsa04730	1/60	0.611236	0.92683	2.57994	-1.27003	PLCB1
Hepatitis C_Homo sapiens_hsa05160	2/133	0.616991	0.92683	1.24093	-0.599248	CLDN10;IKBKG
Oxidative phosphorylation_Homo sapiens_hsa00190	2/133	0.616991	0.92683	1.30557	-0.630462	NDUFA6;COX15
PI3K-Akt signaling pathway_Homo sapiens_hsa04151	5/341	0.617232	0.92683	1.09602	-0.528839	VTN;INSR;PTEN;IKBKG;SGK2
Arachidonic acid metabolism_Homo sapiens_hsa00590	1/62	0.623307	0.92683	3.21164	-1.51819	PLA2G1B
Synaptic vesicle cycle_Homo sapiens_hsa04721	1/63	0.629202	0.92683	3.02751	-1.40265	SLC18A1
Longevity regulating pathway - multiple species_Homo sapiens_hsa04213	1/64	0.635005	0.92683	2.7253	-1.23762	INSR
Glioma_Homo sapiens_hsa05214	1/65	0.640717	0.92683	2.77731	-1.23637	PTEN
Retinol metabolism_Homo sapiens_hsa00830	1/65	0.640717	0.92683	2.83356	-1.26141	ADH5
Shigellosis_Homo sapiens_hsa05131	1/65	0.640717	0.92683	2.88353	-1.28366	IKBKG
Tight junction_Homo sapiens_hsa04530	2/139	0.640941	0.92683	1.39817	-0.621931	CLDN10;PTEN
Insulin signaling pathway_Homo sapiens_hsa04910	2/139	0.640941	0.92683	1.40017	-0.622822	INSR;INPPL1
Long-term potentiation_Homo sapiens_hsa04720	1/66	0.64634	0.92683	2.75741	-1.20342	PLCB1
Pancreatic cancer_Homo sapiens_hsa05212	1/66	0.64634	0.92683	2.86631	-1.25095	IKBKG
Parkinson's disease_Homo sapiens_hsa05012	2/142	0.652469	0.92683	1.41273	-0.603223	NDUFA6;SLC18A1
Wnt signaling pathway_Homo sapiens_hsa04310	2/142	0.652469	0.92683	1.52334	-0.650455	FRAT1;PLCB1
Epithelial cell signaling in Helicobacter pylori infection_Homo sapiens_hsa05120	1/68	0.657324	0.92683	3.05237	-1.28071	IKBKG
Phospholipase D signaling pathway_Homo sapiens_hsa04072	2/144	0.659989	0.92683	1.5695	-0.652179	INSR;PLCB1
p53 signaling pathway_Homo sapiens_hsa04115	1/69	0.662688	0.92683	2.97406	-1.22368	PTEN
PPAR signaling pathway_Homo sapiens_hsa03320	1/69	0.662688	0.92683	2.97561	-1.22432	EHHADH
Hepatitis B_Homo sapiens_hsa05161	2/146	0.667378	0.92683	1.6066	-0.649705	PTEN;IKBKG
Adipocytokine signaling pathway_Homo sapiens_hsa04920	1/70	0.667968	0.92683	2.8928	-1.16729	IKBKG
Melanoma_Homo sapiens_hsa05218	1/71	0.673166	0.92683	2.87305	-1.13705	PTEN
Bile secretion_Homo sapiens_hsa04976	1/71	0.673166	0.92683	2.98229	-1.18028	NR1H4
Thyroid hormone synthesis_Homo sapiens_hsa04918	1/71	0.673166	0.92683	3.14207	-1.24352	PLCB1
Adrenergic signaling in cardiomyocytes_Homo sapiens_hsa04261	2/148	0.674638	0.92683	1.7382	-0.684118	CACNA1D;PLCB1
Chronic myeloid leukemia_Homo sapiens_hsa05220	1/73	0.68332	0.92683	2.81075	-1.07031	IKBKG
Biosynthesis of amino acids_Homo sapiens_hsa01230	1/74	0.688278	0.92683	2.96155	-1.10632	PAH
Gastric acid secretion_Homo sapiens_hsa04971	1/74	0.688278	0.92683	3.07081	-1.14714	PLCB1
Arrhythmogenic right ventricular cardiomyopathy (ARVC)_Homo sapiens_hsa05412	1/74	0.688278	0.92683	3.2227	-1.20388	CACNA1D
Ras signaling pathway_Homo sapiens_hsa04014	3/227	0.690498	0.92683	1.84538	-0.68342	PLA2G1B;INSR;IKBKG
Cardiac muscle contraction_Homo sapiens_hsa04260	1/78	0.70735	0.92683	3.03917	-1.05225	CACNA1D
Oxytocin signaling pathway_Homo sapiens_hsa04921	2/158	0.709024	0.92683	1.97542	-0.679278	CACNA1D;PLCB1
Complement and coagulation cascades_Homo sapiens_hsa04610	1/79	0.711933	0.92683	3.13238	-1.06429	VTN
ECM-receptor interaction_Homo sapiens_hsa04512	1/82	0.725258	0.92683	2.93593	-0.943104	VTN
Taste transduction_Homo sapiens_hsa04742	1/83	0.729561	0.92683	2.81782	-0.888491	GABRA4
Hypertrophic cardiomyopathy (HCM)_Homo sapiens_hsa05410	1/83	0.729561	0.92683	3.19156	-1.00634	CACNA1D
Hematopoietic cell lineage_Homo sapiens_hsa04640	1/88	0.750092	0.92683	2.80307	-0.80605	ANPEP
Gap junction_Homo sapiens_hsa04540	1/88	0.750092	0.92683	2.83066	-0.813984	PLCB1
RNA transport_Homo sapiens_hsa03013	2/172	0.752023	0.92683	1.96502	-0.560008	GEMIN4;EIF4G2
Dilated cardiomyopathy_Homo sapiens_hsa05414	1/90	0.757862	0.92683	2.9146	-0.808083	CACNA1D
Influenza A_Homo sapiens_hsa05164	2/175	0.760495	0.92683	2.17288	-0.594903	IVNS1ABP;KPNA1
Fc gamma R-mediated phagocytosis_Homo sapiens_hsa04666	1/93	0.769069	0.92683	2.70906	-0.71133	INPPL1
NF-kappa B signaling pathway_Homo sapiens_hsa04064	1/93	0.769069	0.92683	2.83624	-0.744725	IKBKG
Alcoholism_Homo sapiens_hsa05034	2/179	0.771401	0.92683	2.18319	-0.56664	PPP1R1B;SLC18A1
Longevity regulating pathway - mammal_Homo sapiens_hsa04211	1/94	0.772688	0.92683	2.84506	-0.733683	INSR
Calcium signaling pathway_Homo sapiens_hsa04020	2/180	0.774059	0.92683	2.20131	-0.563771	CACNA1D;PLCB1
Inflammatory mediator regulation of TRP channels_Homo sapiens_hsa04750	1/98	0.786609	0.92683	2.84286	-0.682355	PLCB1
Herpes simplex infection_Homo sapiens_hsa05168	2/185	0.78695	0.92683	2.20365	-0.527976	IKBKG;SRPK1
Chemokine signaling pathway_Homo sapiens_hsa04062	2/187	0.791923	0.92683	2.42948	-0.566777	IKBKG;PLCB1
Melanogenesis_Homo sapiens_hsa04916	1/100	0.793247	0.92683	2.86146	-0.662772	PLCB1
Amoebiasis_Homo sapiens_hsa05146	1/100	0.793247	0.92683	2.87962	-0.666979	PLCB1
AGE-RAGE signaling pathway in diabetic complications_Homo sapiens_hsa04933	1/101	0.796489	0.92683	2.82997	-0.643938	PLCB1
Glucagon signaling pathway_Homo sapiens_hsa04922	1/101	0.796489	0.92683	2.90147	-0.660206	PLCB1
HIF-1 signaling pathway_Homo sapiens_hsa04066	1/103	0.802821	0.92683	2.8109	-0.617342	INSR
T cell receptor signaling pathway_Homo sapiens_hsa04660	1/104	0.805913	0.92683	2.93283	-0.632846	IKBKG
Huntington's disease_Homo sapiens_hsa05016	2/193	0.806233	0.92683	2.43834	-0.525178	NDUFA6;PLCB1
Pyrimidine metabolism_Homo sapiens_hsa00240	1/105	0.808956	0.92683	3.0145	-0.639105	POLR3B
Toll-like receptor signaling pathway_Homo sapiens_hsa04620	1/106	0.811952	0.92683	2.91062	-0.606322	IKBKG
TNF signaling pathway_Homo sapiens_hsa04668	1/110	0.823475	0.92683	2.87787	-0.558946	IKBKG
Epstein-Barr virus infection_Homo sapiens_hsa05169	2/202	0.826061	0.92683	2.47339	-0.472633	POLR3B;IKBKG
Focal adhesion_Homo sapiens_hsa04510	2/202	0.826061	0.92683	2.60419	-0.497626	VTN;PTEN
Viral carcinogenesis_Homo sapiens_hsa05203	2/205	0.832255	0.92683	2.62197	-0.481438	HPN;IKBKG
Rap1 signaling pathway_Homo sapiens_hsa04015	2/211	0.84405	0.92683	2.61186	-0.442824	INSR;PLCB1
Leukocyte transendothelial migration_Homo sapiens_hsa04670	1/118	0.844452	0.92683	2.9656	-0.501386	CLDN10
Toxoplasmosis_Homo sapiens_hsa05145	1/118	0.844452	0.92683	3.19275	-0.53979	IKBKG
MicroRNAs in cancer_Homo sapiens_hsa05206	3/297	0.845051	0.92683	2.56062	-0.4311	GLS2;PTEN;BCL2L2
Platelet activation_Homo sapiens_hsa04611	1/122	0.853989	0.929156	2.99188	-0.472229	PLCB1
Lysosome_Homo sapiens_hsa04142	1/123	0.856281	0.929156	2.92317	-0.45355	LITAF
Pathways in cancer_Homo sapiens_hsa05200	4/397	0.869807	0.938839	2.90858	-0.4057	GSTP1;PTEN;IKBKG;PLCB1
Osteoclast differentiation_Homo sapiens_hsa04380	1/132	0.875358	0.939671	3.02756	-0.403035	IKBKG
Ubiquitin mediated proteolysis_Homo sapiens_hsa04120	1/137	0.884843	0.939671	2.87355	-0.351564	UBE2Q2
Apoptosis_Homo sapiens_hsa04210	1/140	0.890185	0.939671	2.94807	-0.342936	IKBKG
Cell adhesion molecules (CAMs)_Homo sapiens_hsa04514	1/142	0.893609	0.939671	2.89625	-0.325792	CLDN10
Signaling pathways regulating pluripotency of stem cells_Homo sapiens_hsa04550	1/142	0.893609	0.939671	2.98539	-0.335819	LIFR
MAPK signaling pathway_Homo sapiens_hsa04010	2/255	0.909933	0.945766	2.9414	-0.277622	CACNA1D;IKBKG
Phagosome_Homo sapiens_hsa04145	1/154	0.912026	0.945766	2.97458	-0.273918	PIK3C3
HTLV-I infection_Homo sapiens_hsa05166	2/258	0.913313	0.945766	2.95307	-0.267775	XBP1;IKBKG
Cytokine-cytokine receptor interaction_Homo sapiens_hsa04060	2/265	0.920744	0.948645	2.86859	-0.23687	IL22RA1;LIFR
Neuroactive ligand-receptor interaction_Homo sapiens_hsa04080	2/277	0.932108	0.955528	2.89002	-0.203188	VIPR2;GABRA4
Tuberculosis_Homo sapiens_hsa05152	1/178	0.93987	0.955804	3.04351	-0.18874	PIK3C3
Transcriptional misregulation in cancer_Homo sapiens_hsa05202	1/180	0.941748	0.955804	2.96137	-0.177735	SPINT1
Proteoglycans in cancer_Homo sapiens_hsa05205	1/203	0.959567	0.969068	3.18918	-0.131626	VTN
Regulation of actin cytoskeleton_Homo sapiens_hsa04810	1/214	0.966051	0.97081	3.07503	-0.106207	IQGAP2
Olfactory transduction_Homo sapiens_hsa04740	1/415	0.998632	0.998632	2.84732	-0.00389915	PDE2A

## Sheet: REACTOME_DOWN
Term	Overlap	P-value	Adjusted P-value	Z-score	Combined Score	Genes
Metabolism_Homo sapiens_R-HSA-1430728	51/1908	9.60963e-05	0.045838	-2.24567	20.7728	PI4K2B;ALDH1L1;AMY2B;AMD1;PTEN;INPPL1;ADK;GDE1;EPRS;ALDH1L2;ADAL;SULT1C2;SMPD2;DBT;CHAC2;HADH;FADS1;PGM1;HS3ST3B1;CTRB1;SORD;ABHD14B;CYP39A1;CLPS;MTHFD1;EHHADH;AGPS;SUCLG1;PIK3C3;PLCB1;CHST2;SGMS1;COX15;INSIG2;PLA2G1B;GLS2;GSTP1;LCAT;CACNA1D;GDPD5;ADH5;PCBD1;BPNT1;GSTM2;GSTM1;NDUFA6;NR1H4;GLUD1;ALDH6A1;GATM;PAH
PI Metabolism_Homo sapiens_R-HSA-1483255	6/60	0.000338804	0.0808046	-1.94627	15.5509	PI4K2B;INPPL1;GDE1;PTEN;PIK3C3;GDPD5
Phase II conjugation_Homo sapiens_R-HSA-156580	7/100	0.000975382	0.140816	-1.92169	13.3225	SULT1C2;GSTM2;GSTM1;GSTP1;ABHD14B;CHAC2;BPNT1
Biological oxidations_Homo sapiens_R-HSA-211859	10/199	0.00118085	0.140816	-2.03017	13.6864	CYP39A1;SULT1C2;GSTM2;GSTM1;GSTP1;NR1H4;ABHD14B;CHAC2;BPNT1;ADH5
Metabolism of folate and pterines_Homo sapiens_R-HSA-196757	3/16	0.00181103	0.168359	-2.01247	12.7065	ALDH1L1;MTHFD1;ALDH1L2
Signaling by MST1_Homo sapiens_R-HSA-8852405	2/5	0.00235158	0.168359	-0.819878	4.96245	SPINT1;HPN
Cytosolic sulfonation of small molecules_Homo sapiens_R-HSA-156584	3/18	0.00257873	0.168359	-1.98107	11.8081	SULT1C2;ABHD14B;BPNT1
Glutathione conjugation_Homo sapiens_R-HSA-156590	4/38	0.00282364	0.168359	-2.06604	12.1271	GSTM2;GSTM1;GSTP1;CHAC2
Glycerophospholipid catabolism_Homo sapiens_R-HSA-6814848	2/7	0.00483722	0.256373	-0.943171	5.02843	GDE1;GDPD5
Synthesis of IP3 and IP4 in the cytosol_Homo sapiens_R-HSA-1855204	3/25	0.00670646	0.319898	-2.0516	10.2676	PTEN;INPPL1;PLCB1
ER Quality Control Compartment (ERQC)_Homo sapiens_R-HSA-901032	2/10	0.0100498	0.399481	-1.66897	7.67761	EDEM3;SEL1L
ATF6-alpha activates chaperone genes_Homo sapiens_R-HSA-381183	2/10	0.0100498	0.399481	-1.63278	7.51112	XBP1;ATF6
Phenylalanine and tyrosine catabolism_Homo sapiens_R-HSA-71182	2/11	0.0121575	0.442652	-1.40195	6.18231	PAH;PCBD1
Phospholipid metabolism_Homo sapiens_R-HSA-1483257	7/161	0.0133643	0.442652	-1.8542	8.00117	PI4K2B;PLA2G1B;INPPL1;GDE1;PTEN;PIK3C3;GDPD5
ATF6-alpha activates chaperones_Homo sapiens_R-HSA-381033	2/12	0.01444	0.442652	-1.44879	6.13961	XBP1;ATF6
Synthesis of PIPs at the plasma membrane_Homo sapiens_R-HSA-1660499	3/34	0.0157439	0.442652	-1.83944	7.63609	PI4K2B;PTEN;INPPL1
Metabolism of lipids and lipoproteins_Homo sapiens_R-HSA-556833	18/659	0.0157758	0.442652	-2.10256	8.72408	PI4K2B;SGMS1;INSIG2;PLA2G1B;NR1H4;PTEN;GDE1;INPPL1;LCAT;GDPD5;CYP39A1;SMPD2;CLPS;EHHADH;AGPS;PIK3C3;HADH;FADS1
Purine salvage_Homo sapiens_R-HSA-74217	2/13	0.0168913	0.447619	-1.54681	6.31247	ADAL;ADK
Synthesis of PIPs at the early endosome membrane_Homo sapiens_R-HSA-1660516	2/14	0.0195057	0.489697	-1.45814	5.74075	PI4K2B;PIK3C3
Calnexin/calreticulin cycle_Homo sapiens_R-HSA-901042	2/15	0.0222776	0.531321	-1.73308	6.59292	EDEM3;SEL1L
N-glycan trimming in the ER and Calnexin/Calreticulin cycle_Homo sapiens_R-HSA-532668	2/17	0.0282717	0.625732	-1.82189	6.49667	EDEM3;SEL1L
Inositol phosphate metabolism_Homo sapiens_R-HSA-1483249	3/44	0.0311116	0.625732	-1.8252	6.33377	PTEN;INPPL1;PLCB1
Synthesis of PIPs at the Golgi membrane_Homo sapiens_R-HSA-1660514	2/18	0.0314834	0.625732	-1.5757	5.44923	PI4K2B;PIK3C3
Signaling by cytosolic FGFR1 fusion mutants_Homo sapiens_R-HSA-1839117	2/18	0.0314834	0.625732	-1.5444	5.341	MYO18A;TRIM24
Na+/Cl- dependent neurotransmitter transporters_Homo sapiens_R-HSA-442660	2/19	0.0348312	0.664579	-1.52784	5.12934	SLC6A15;SLC18A1
Regulation of gene expression in beta cells_Homo sapiens_R-HSA-210745	2/20	0.0383101	0.702843	-1.45319	4.74036	HNF4A;FOXA3
VxPx cargo-targeting to cilium_Homo sapiens_R-HSA-5620916	2/21	0.0419154	0.740505	-1.41465	4.4874	GBF1;RAB8A
Cargo trafficking to the periciliary membrane_Homo sapiens_R-HSA-5620920	3/51	0.0452156	0.743718	-1.60757	4.97755	GBF1;NPHP3;RAB8A
Nuclear Receptor transcription pathway_Homo sapiens_R-HSA-383280	3/51	0.0452156	0.743718	-1.51966	4.70535	NR4A2;HNF4A;NR1H4
Branched-chain amino acid catabolism_Homo sapiens_R-HSA-70895	2/23	0.0494858	0.767375	-1.5611	4.69279	ALDH6A1;DBT
Cytosolic tRNA aminoacylation_Homo sapiens_R-HSA-379716	2/24	0.0534418	0.767375	-1.49227	4.37111	WARS;EPRS
Endogenous sterols_Homo sapiens_R-HSA-211976	2/24	0.0534418	0.767375	-1.40391	4.11228	CYP39A1;NR1H4
Amino acid synthesis and interconversion (transamination)_Homo sapiens_R-HSA-70614	2/25	0.0575057	0.767375	-1.5661	4.47258	GLUD1;GLS2
Peroxisomal lipid metabolism_Homo sapiens_R-HSA-390918	2/27	0.0659403	0.767375	-1.59362	4.33307	EHHADH;AGPS
Synthesis of bile acids and bile salts_Homo sapiens_R-HSA-192105	2/27	0.0659403	0.767375	-1.54821	4.2096	CYP39A1;NR1H4
Phase 1 - inactivation of fast Na+ channels_Homo sapiens_R-HSA-5576894	2/27	0.0659403	0.767375	-1.44922	3.94045	KCND3;CACNA1D
Metabolism of water-soluble vitamins and cofactors_Homo sapiens_R-HSA-196849	4/98	0.0673446	0.767375	-1.66328	4.48743	ALDH1L1;MTHFD1;CTRB1;ALDH1L2
IRS activation_Homo sapiens_R-HSA-74713	1/5	0.0756114	0.767375	0.65515	-1.69169	INSR
Catabolism of glucuronate to xylulose-5-phosphate_Homo sapiens_R-HSA-5661270	1/5	0.0756114	0.767375	0.739835	-1.91036	SORD
Trafficking of myristoylated proteins to the cilium_Homo sapiens_R-HSA-5624138	1/5	0.0756114	0.767375	1.02921	-2.65756	NPHP3
Abacavir metabolism_Homo sapiens_R-HSA-2161541	1/5	0.0756114	0.767375	1.32518	-3.42181	ADAL
Beta oxidation of decanoyl-CoA to octanoyl-CoA-CoA_Homo sapiens_R-HSA-77346	1/5	0.0756114	0.767375	1.62053	-4.18445	HADH
Beta oxidation of hexanoyl-CoA to butanoyl-CoA_Homo sapiens_R-HSA-77350	1/5	0.0756114	0.767375	1.67538	-4.32607	HADH
Beta oxidation of octanoyl-CoA to hexanoyl-CoA_Homo sapiens_R-HSA-77348	1/5	0.0756114	0.767375	1.8125	-4.68015	HADH
Beta oxidation of lauroyl-CoA to decanoyl-CoA-CoA_Homo sapiens_R-HSA-77310	1/5	0.0756114	0.767375	1.87031	-4.82941	HADH
Arachidonate production from DAG_Homo sapiens_R-HSA-426048	1/5	0.0756114	0.767375	1.88182	-4.85913	DAGLA
Galactose catabolism_Homo sapiens_R-HSA-70370	1/5	0.0756114	0.767375	3.04129	-7.85306	PGM1
Amine compound SLC transporters_Homo sapiens_R-HSA-425428	2/30	0.0792975	0.769826	-1.39244	3.52921	SLC6A15;SLC18A1
Metabolism of amino acids and derivatives_Homo sapiens_R-HSA-71291	9/335	0.0804989	0.769826	-1.88012	4.737	GLUD1;ALDH6A1;GATM;GLS2;PAH;AMD1;DBT;PCBD1;EPRS
Metabolism of vitamins and cofactors_Homo sapiens_R-HSA-196854	5/148	0.0824735	0.769826	-1.64445	4.10337	ALDH1L1;CLPS;MTHFD1;CTRB1;ALDH1L2
Amino acid transport across the plasma membrane_Homo sapiens_R-HSA-352230	2/31	0.0839223	0.769826	-1.36814	3.39007	SLC7A7;SLC6A15
FGFR1 mutant receptor activation_Homo sapiens_R-HSA-1839124	2/31	0.0839223	0.769826	-1.20206	2.97855	MYO18A;TRIM24
Regulation of beta-cell development_Homo sapiens_R-HSA-186712	2/32	0.0886271	0.780853	-1.27473	3.08907	HNF4A;FOXA3
TNFR1-mediated ceramide production_Homo sapiens_R-HSA-5626978	1/6	0.0900355	0.780853	1.99326	-4.79886	SMPD2
Fructose metabolism_Homo sapiens_R-HSA-5652084	1/6	0.0900355	0.780853	2.29894	-5.53483	SORD
Purine metabolism_Homo sapiens_R-HSA-73847	2/34	0.0982623	0.836984	-1.15003	2.66819	ADAL;ADK
Bile acid and bile salt metabolism_Homo sapiens_R-HSA-194068	2/35	0.103186	0.846206	-1.30934	2.9738	CYP39A1;NR1H4
IkBA variant leads to EDA-ID_Homo sapiens_R-HSA-5603029	1/7	0.104235	0.846206	0.752463	-1.7014	IKBKG
NCAM1 interactions_Homo sapiens_R-HSA-419037	2/37	0.113228	0.846206	-1.20161	2.61753	GFRA1;CACNA1D
IKBKG deficiency causes anhidrotic ectodermal dysplasia with immunodeficiency (EDA-ID) (via TLR)_Homo sapiens_R-HSA-5603027	1/8	0.118214	0.846206	0.684779	-1.46218	IKBKG
Fatty Acids bound to GPR40 (FFAR1) regulate insulin secretion_Homo sapiens_R-HSA-434316	1/8	0.118214	0.846206	1.05195	-2.24618	PLCB1
Free fatty acids regulate insulin secretion_Homo sapiens_R-HSA-400451	1/8	0.118214	0.846206	1.08573	-2.31831	PLCB1
mitochondrial fatty acid beta-oxidation of saturated fatty acids_Homo sapiens_R-HSA-77286	1/8	0.118214	0.846206	1.94257	-4.1479	HADH
Linoleic acid (LA) metabolism_Homo sapiens_R-HSA-2046105	1/8	0.118214	0.846206	1.94438	-4.15176	FADS1
Digestion of dietary carbohydrate_Homo sapiens_R-HSA-189085	1/8	0.118214	0.846206	2.49655	-5.33079	AMY2B
Signaling by FGFR1 in disease_Homo sapiens_R-HSA-5655302	2/38	0.11834	0.846206	-1.12426	2.39938	MYO18A;TRIM24
tRNA modification in the nucleus and cytosol_Homo sapiens_R-HSA-6782315	2/39	0.123509	0.846206	-1.04399	2.18345	TPRKB;EPRS
PKMTs methylate histone lysines_Homo sapiens_R-HSA-3214841	2/40	0.128731	0.846206	-1.30853	2.68252	SETD1B;WHSC1L1
Integration of provirus_Homo sapiens_R-HSA-162592	1/9	0.131975	0.846206	1.86926	-3.78552	KPNA1
Interleukin-19, 20, 22, 24_Homo sapiens_R-HSA-8854691	1/9	0.131975	0.846206	2.11024	-4.27354	IL22RA1
TNF signaling_Homo sapiens_R-HSA-75893	2/41	0.134004	0.846206	-1.19515	2.4021	SMPD2;IKBKG
Histidine, lysine, phenylalanine, tyrosine, proline and tryptophan catabolism_Homo sapiens_R-HSA-6788656	2/41	0.134004	0.846206	-0.990051	1.98989	PAH;PCBD1
tRNA Aminoacylation_Homo sapiens_R-HSA-379724	2/42	0.139325	0.846206	-1.00738	1.9855	WARS;EPRS
Acetylcholine regulates insulin secretion_Homo sapiens_R-HSA-399997	1/10	0.145523	0.846206	0.846237	-1.63106	PLCB1
Signal attenuation_Homo sapiens_R-HSA-74749	1/10	0.145523	0.846206	0.972284	-1.874	INSR
Abacavir transport and metabolism_Homo sapiens_R-HSA-2161522	1/10	0.145523	0.846206	1.31504	-2.53463	ADAL
IRAK1 recruits IKK complex upon TLR7/8 or 9 stimulation_Homo sapiens_R-HSA-975144	1/10	0.145523	0.846206	1.33505	-2.57321	IKBKG
IRAK1 recruits IKK complex_Homo sapiens_R-HSA-937039	1/10	0.145523	0.846206	1.35101	-2.60396	IKBKG
Netrin mediated repulsion signals_Homo sapiens_R-HSA-418886	1/10	0.145523	0.846206	1.46802	-2.82949	NTN1
Synthesis of PIPs at the late endosome membrane_Homo sapiens_R-HSA-1660517	1/10	0.145523	0.846206	1.6179	-3.11838	PIK3C3
Creatine metabolism_Homo sapiens_R-HSA-71288	1/10	0.145523	0.846206	1.86541	-3.59543	GATM
Role of second messengers in netrin-1 signaling_Homo sapiens_R-HSA-418890	1/10	0.145523	0.846206	1.94352	-3.74598	NTN1
Unfolded Protein Response (UPR)_Homo sapiens_R-HSA-381119	3/86	0.151	0.846206	-1.31503	2.48603	XBP1;EXTL3;ATF6
RHO GTPases activate IQGAPs_Homo sapiens_R-HSA-5626467	1/11	0.158859	0.846206	1.31924	-2.42706	IQGAP2
SeMet incorporation into proteins_Homo sapiens_R-HSA-2408517	1/11	0.158859	0.846206	1.52967	-2.81419	EPRS
Heme biosynthesis_Homo sapiens_R-HSA-189451	1/11	0.158859	0.846206	1.56882	-2.88622	COX15
DSCAM interactions_Homo sapiens_R-HSA-376172	1/11	0.158859	0.846206	1.56992	-2.88823	NTN1
DNA Damage Bypass_Homo sapiens_R-HSA-73893	2/46	0.161034	0.846206	-1.01508	1.85367	USP43;USP1
NF-kB activation through FADD/RIP-1 pathway mediated by caspase-8 and -10_Homo sapiens_R-HSA-933543	1/12	0.171988	0.846206	1.24763	-2.19623	IKBKG
Ethanol oxidation_Homo sapiens_R-HSA-71384	1/12	0.171988	0.846206	1.68018	-2.95768	ADH5
Death Receptor Signalling_Homo sapiens_R-HSA-73887	2/48	0.172107	0.846206	-1.01813	1.79154	SMPD2;IKBKG
Phase 1 - Functionalization of compounds_Homo sapiens_R-HSA-211945	3/92	0.173642	0.846206	-1.19021	2.08377	CYP39A1;NR1H4;ADH5
Amino acid and oligopeptide SLC transporters_Homo sapiens_R-HSA-425374	2/49	0.17769	0.846206	-0.941507	1.62666	SLC7A7;SLC6A15
WNT5A-dependent internalization of FZD2, FZD5 and ROR2_Homo sapiens_R-HSA-5140745	1/13	0.184913	0.846206	1.35312	-2.28389	ROR2
Activation of DNA fragmentation factor_Homo sapiens_R-HSA-211227	1/13	0.184913	0.846206	1.40285	-2.36783	KPNA1
RHO GTPases Activate NADPH Oxidases_Homo sapiens_R-HSA-5668599	1/13	0.184913	0.846206	1.45285	-2.45222	PIK3C3
Apoptosis induced DNA fragmentation_Homo sapiens_R-HSA-140342	1/13	0.184913	0.846206	1.50837	-2.54594	KPNA1
alpha-linolenic (omega3) and linoleic (omega6) acid metabolism_Homo sapiens_R-HSA-2046104	1/13	0.184913	0.846206	1.63755	-2.76398	FADS1
alpha-linolenic acid (ALA) metabolism_Homo sapiens_R-HSA-2046106	1/13	0.184913	0.846206	1.68421	-2.84273	FADS1
GABA A receptor activation_Homo sapiens_R-HSA-977441	1/13	0.184913	0.846206	1.80257	-3.0425	GABRA4
Visual phototransduction_Homo sapiens_R-HSA-2187338	3/97	0.193188	0.846206	-1.00638	1.65458	CLPS;SDR9C7;METAP2
DCC mediated attractive signaling_Homo sapiens_R-HSA-418885	1/14	0.197637	0.846206	1.03829	-1.68341	NTN1
TP53 regulates transcription of several additional cell death genes whose specific roles in p53-dependent apoptosis remain uncertain_Homo sapiens_R-HSA-6803205	1/14	0.197637	0.846206	1.17216	-1.90045	NDRG1
SEMA3A-Plexin repulsion signaling by inhibiting Integrin adhesion_Homo sapiens_R-HSA-399955	1/14	0.197637	0.846206	1.26558	-2.05192	PLXNA2
Early Phase of HIV Life Cycle_Homo sapiens_R-HSA-162594	1/14	0.197637	0.846206	1.27269	-2.06345	KPNA1
Synthesis of bile acids and bile salts via 24-hydroxycholesterol_Homo sapiens_R-HSA-193775	1/14	0.197637	0.846206	1.32136	-2.14235	CYP39A1
Glutathione synthesis and recycling_Homo sapiens_R-HSA-174403	1/14	0.197637	0.846206	1.61015	-2.61057	CHAC2
XBP1(S) activates chaperone genes_Homo sapiens_R-HSA-381038	2/53	0.200277	0.846206	-0.89875	1.44524	XBP1;EXTL3
Transport of glucose and other sugars, bile salts and organic acids, metal ions and amine compounds_Homo sapiens_R-HSA-425366	3/101	0.2092	0.846206	-1.04048	1.6278	SLC6A15;SLC41A1;SLC18A1
Glycogen synthesis_Homo sapiens_R-HSA-3322077	1/15	0.210162	0.846206	0.594894	-0.927961	PGM1
Recycling of bile acids and salts_Homo sapiens_R-HSA-159418	1/15	0.210162	0.846206	1.23727	-1.92999	NR1H4
Synthesis of bile acids and bile salts via 27-hydroxycholesterol_Homo sapiens_R-HSA-193807	1/15	0.210162	0.846206	1.27136	-1.98316	NR1H4
Glycogen breakdown (glycogenolysis)_Homo sapiens_R-HSA-70221	1/15	0.210162	0.846206	1.50137	-2.34196	PGM1
IRE1alpha activates chaperones_Homo sapiens_R-HSA-381070	2/55	0.211695	0.846206	-0.864624	1.34242	XBP1;EXTL3
MAP3K8 (TPL2)-dependent MAPK1/3 activation_Homo sapiens_R-HSA-5684264	1/16	0.222493	0.846206	0.515118	-0.77415	IKBKG
Acyl chain remodelling of PI_Homo sapiens_R-HSA-1482922	1/16	0.222493	0.846206	1.14628	-1.7227	PLA2G1B
JNK (c-Jun kinases) phosphorylation and activation mediated by activated human TAK1_Homo sapiens_R-HSA-450321	1/16	0.222493	0.846206	1.23398	-1.8545	IKBKG
Rap1 signalling_Homo sapiens_R-HSA-392517	1/16	0.222493	0.846206	1.30009	-1.95385	RAP1GAP2
Sema3A PAK dependent Axon repulsion_Homo sapiens_R-HSA-399954	1/16	0.222493	0.846206	1.34058	-2.0147	PLXNA2
CRMPs in Sema3A signaling_Homo sapiens_R-HSA-399956	1/16	0.222493	0.846206	1.37403	-2.06498	PLXNA2
Metabolism of Angiotensinogen to Angiotensins_Homo sapiens_R-HSA-2022377	1/16	0.222493	0.846206	1.64018	-2.46495	ANPEP
Beta-catenin phosphorylation cascade_Homo sapiens_R-HSA-196299	1/17	0.234632	0.846206	1.08206	-1.56871	FRAT1
activated TAK1 mediates p38 MAPK activation_Homo sapiens_R-HSA-450302	1/17	0.234632	0.846206	1.1268	-1.63357	IKBKG
Acyl chain remodelling of PS_Homo sapiens_R-HSA-1482801	1/17	0.234632	0.846206	1.20452	-1.74623	PLA2G1B
Digestion of dietary lipid_Homo sapiens_R-HSA-192456	1/17	0.234632	0.846206	1.34586	-1.95114	CLPS
Metabolism of porphyrins_Homo sapiens_R-HSA-189445	1/17	0.234632	0.846206	1.43689	-2.08311	COX15
Acyl chain remodelling of PG_Homo sapiens_R-HSA-1482925	1/17	0.234632	0.846206	1.45592	-2.11071	PLA2G1B
Mitochondrial Fatty Acid Beta-Oxidation_Homo sapiens_R-HSA-77289	1/17	0.234632	0.846206	1.63015	-2.3633	HADH
Cell-cell junction organization_Homo sapiens_R-HSA-421270	2/61	0.246258	0.846206	-0.670718	0.939928	CLDN10;ANG
RNA Polymerase III Chain Elongation_Homo sapiens_R-HSA-73780	1/18	0.246582	0.846206	1.20481	-1.6868	POLR3B
cGMP effects_Homo sapiens_R-HSA-418457	1/18	0.246582	0.846206	1.21507	-1.70117	PDE2A
Pre-NOTCH Processing in Golgi_Homo sapiens_R-HSA-1912420	1/18	0.246582	0.846206	1.39975	-1.95974	SEL1L
Cytochrome P450 - arranged by substrate type_Homo sapiens_R-HSA-211897	2/62	0.252046	0.846206	-0.548646	0.756113	CYP39A1;NR1H4
Signaling by FGFR in disease_Homo sapiens_R-HSA-1226099	2/63	0.257837	0.846206	-0.668473	0.906067	MYO18A;TRIM24
HDL-mediated lipid transport_Homo sapiens_R-HSA-194223	1/19	0.258346	0.846206	1.32335	-1.7911	LCAT
Citric acid cycle (TCA cycle)_Homo sapiens_R-HSA-71403	1/19	0.258346	0.846206	1.54186	-2.08684	SUCLG1
Other semaphorin interactions_Homo sapiens_R-HSA-416700	1/19	0.258346	0.846206	1.62132	-2.19438	PLXNA2
Syndecan interactions_Homo sapiens_R-HSA-3000170	1/20	0.269926	0.846206	0.8422	-1.10295	VTN
G beta:gamma signalling through PLC beta_Homo sapiens_R-HSA-418217	1/20	0.269926	0.846206	1.08489	-1.42078	PLCB1
IL-6-type cytokine receptor ligand interactions_Homo sapiens_R-HSA-6788467	1/20	0.269926	0.846206	1.31316	-1.71973	LIFR
Cytosolic sensors of pathogen-associated DNA_Homo sapiens_R-HSA-1834949	2/66	0.275216	0.846206	-0.606105	0.781998	POLR3B;IKBKG
Chromatin modifying enzymes_Homo sapiens_R-HSA-3247509	5/226	0.278149	0.846206	-1.04352	1.33529	BRD1;KDM1B;SETD1B;PADI2;WHSC1L1
Chromatin organization_Homo sapiens_R-HSA-4839726	5/226	0.278149	0.846206	-1.03554	1.32508	BRD1;KDM1B;SETD1B;PADI2;WHSC1L1
TCR signaling_Homo sapiens_R-HSA-202403	3/118	0.279843	0.846206	-0.884262	1.12613	PTEN;PTPRJ;IKBKG
Macroautophagy_Homo sapiens_R-HSA-1632852	2/67	0.281006	0.846206	-0.467037	0.592847	PIK3C3;ATG4D
RIP-mediated NFkB activation via ZBP1_Homo sapiens_R-HSA-1810476	1/21	0.281327	0.846206	1.04219	-1.32174	IKBKG
Presynaptic function of Kainate receptors_Homo sapiens_R-HSA-500657	1/21	0.281327	0.846206	1.15497	-1.46478	PLCB1
Cobalamin (Cbl, vitamin B12) transport and metabolism_Homo sapiens_R-HSA-196741	1/21	0.281327	0.846206	1.54233	-1.95604	CTRB1
Clathrin derived vesicle budding_Homo sapiens_R-HSA-421837	2/70	0.298349	0.846206	-0.419555	0.507448	GBF1;HIP1R
trans-Golgi Network Vesicle Budding_Homo sapiens_R-HSA-199992	2/70	0.298349	0.846206	-0.40912	0.494827	GBF1;HIP1R
Regulation of TP53 Activity through Acetylation_Homo sapiens_R-HSA-6804758	1/23	0.303598	0.846206	1.07038	-1.27595	BRD1
The canonical retinoid cycle in rods (twilight vision)_Homo sapiens_R-HSA-2453902	1/23	0.303598	0.846206	1.08946	-1.29869	SDR9C7
RNA Polymerase III Transcription Termination_Homo sapiens_R-HSA-73980	1/23	0.303598	0.846206	1.13391	-1.35168	POLR3B
Acyl chain remodelling of PE_Homo sapiens_R-HSA-1482839	1/23	0.303598	0.846206	1.15726	-1.37951	PLA2G1B
Lipid digestion, mobilization, and transport_Homo sapiens_R-HSA-73923	2/71	0.304117	0.846206	-0.380109	0.45246	CLPS;LCAT
Antiviral mechanism by IFN-stimulated genes_Homo sapiens_R-HSA-1169410	2/72	0.309876	0.846206	-0.586563	0.687208	EIF4G2;KPNA1
ISG15 antiviral mechanism_Homo sapiens_R-HSA-1169408	2/72	0.309876	0.846206	-0.57584	0.674645	EIF4G2;KPNA1
IKK complex recruitment mediated by RIP1_Homo sapiens_R-HSA-937041	1/24	0.314475	0.846206	0.719752	-0.832647	IKBKG
Diseases associated with the TLR signaling cascade_Homo sapiens_R-HSA-5602358	1/24	0.314475	0.846206	0.868901	-1.00519	IKBKG
Diseases of Immune System_Homo sapiens_R-HSA-5260271	1/24	0.314475	0.846206	0.873032	-1.00997	IKBKG
DARPP-32 events_Homo sapiens_R-HSA-180024	1/24	0.314475	0.846206	1.02315	-1.18364	PPP1R1B
Glutamate Neurotransmitter Release Cycle_Homo sapiens_R-HSA-210500	1/24	0.314475	0.846206	1.11815	-1.29353	GLS2
Growth hormone receptor signaling_Homo sapiens_R-HSA-982772	1/24	0.314475	0.846206	1.14273	-1.32197	CISH
TRAF6 mediated NF-kB activation_Homo sapiens_R-HSA-933542	1/24	0.314475	0.846206	1.20423	-1.39311	IKBKG
Synthesis of bile acids and bile salts via 7alpha-hydroxycholesterol_Homo sapiens_R-HSA-193368	1/24	0.314475	0.846206	1.23447	-1.42809	NR1H4
Insulin processing_Homo sapiens_R-HSA-264876	1/24	0.314475	0.846206	1.33521	-1.54464	CPN1
Phosphorylation of CD3 and TCR zeta chains_Homo sapiens_R-HSA-202427	1/24	0.314475	0.846206	1.3832	-1.60015	PTPRJ
Sphingolipid metabolism_Homo sapiens_R-HSA-428157	2/74	0.321364	0.846206	-0.422304	0.479392	SMPD2;SGMS1
Acyl chain remodelling of PC_Homo sapiens_R-HSA-1482788	1/25	0.325182	0.846206	1.27026	-1.42697	PLA2G1B
Basigin interactions_Homo sapiens_R-HSA-210991	1/25	0.325182	0.846206	1.27802	-1.43569	SLC7A7
HDMs demethylate histones_Homo sapiens_R-HSA-3214842	1/25	0.325182	0.846206	1.40556	-1.57897	KDM1B
Metal ion SLC transporters_Homo sapiens_R-HSA-425410	1/25	0.325182	0.846206	1.41873	-1.59377	SLC41A1
Nitric oxide stimulates guanylate cyclase_Homo sapiens_R-HSA-392154	1/25	0.325182	0.846206	1.42153	-1.59691	PDE2A
Glyoxylate metabolism and glycine degradation_Homo sapiens_R-HSA-389661	1/25	0.325182	0.846206	1.47295	-1.65466	DBT
ATF4 activates genes_Homo sapiens_R-HSA-380994	1/25	0.325182	0.846206	1.6338	-1.83536	ATF6
Cell-Cell communication_Homo sapiens_R-HSA-1500931	3/131	0.335235	0.846206	-0.614046	0.671106	CLDN10;ANG;NTN1
Downregulation of TGF-beta receptor signaling_Homo sapiens_R-HSA-2173788	1/26	0.335722	0.846206	0.989113	-1.07959	UCHL5
Attenuation phase_Homo sapiens_R-HSA-3371568	1/26	0.335722	0.846206	1.19017	-1.29904	FKBP4
TAK1 activates NFkB by phosphorylation and activation of IKKs complex_Homo sapiens_R-HSA-445989	1/26	0.335722	0.846206	1.23645	-1.34955	IKBKG
ZBP1(DAI) mediated induction of type I IFNs_Homo sapiens_R-HSA-1606322	1/26	0.335722	0.846206	1.24092	-1.35443	IKBKG
TNFR1-induced NFkappaB signaling pathway_Homo sapiens_R-HSA-5357956	1/26	0.335722	0.846206	1.3353	-1.45745	IKBKG
Phase 2 - plateau phase_Homo sapiens_R-HSA-5576893	1/26	0.335722	0.846206	1.48852	-1.62468	CACNA1D
Ligand-gated ion channel transport_Homo sapiens_R-HSA-975298	1/26	0.335722	0.846206	1.52703	-1.66671	GABRA4
WNT ligand biogenesis and trafficking_Homo sapiens_R-HSA-3238698	1/26	0.335722	0.846206	1.54551	-1.68688	VPS26A
Regulation of Complement cascade_Homo sapiens_R-HSA-977606	1/26	0.335722	0.846206	1.6302	-1.77932	VTN
Insulin receptor recycling_Homo sapiens_R-HSA-77387	1/26	0.335722	0.846206	1.6828	-1.83673	INSR
COPI-mediated anterograde transport_Homo sapiens_R-HSA-6807878	2/78	0.344189	0.846206	-0.157213	0.167678	GBF1;ARCN1
Effects of PIP2 hydrolysis_Homo sapiens_R-HSA-114508	1/27	0.346098	0.846206	1.40514	-1.4909	DAGLA
Keratan sulfate biosynthesis_Homo sapiens_R-HSA-2022854	1/27	0.346098	0.846206	1.50439	-1.5962	CHST2
RNA Polymerase III Transcription Initiation From Type 2 Promoter_Homo sapiens_R-HSA-76066	1/27	0.346098	0.846206	1.52058	-1.61338	POLR3B
Interleukin-6 family signaling_Homo sapiens_R-HSA-6783589	1/27	0.346098	0.846206	1.56427	-1.65974	LIFR
RIG-I/MDA5 mediated induction of IFN-alpha/beta pathways_Homo sapiens_R-HSA-168928	2/79	0.349858	0.846206	-0.197179	0.207083	RNF125;IKBKG
Regulation of insulin secretion_Homo sapiens_R-HSA-422356	2/80	0.355511	0.846206	-0.219393	0.226896	CACNA1D;PLCB1
Recognition of DNA damage by PCNA-containing replication complex_Homo sapiens_R-HSA-110314	1/28	0.356313	0.846206	1.02358	-1.05628	USP1
Adrenaline,noradrenaline inhibits insulin secretion_Homo sapiens_R-HSA-400042	1/28	0.356313	0.846206	1.22608	-1.26524	CACNA1D
RNA Polymerase III Transcription Initiation From Type 3 Promoter_Homo sapiens_R-HSA-76071	1/28	0.356313	0.846206	1.4506	-1.49695	POLR3B
RNA Polymerase III Transcription Initiation From Type 1 Promoter_Homo sapiens_R-HSA-76061	1/28	0.356313	0.846206	1.4879	-1.53543	POLR3B
PERK regulates gene expression_Homo sapiens_R-HSA-381042	1/28	0.356313	0.846206	1.67861	-1.73223	ATF6
Synthesis of PA_Homo sapiens_R-HSA-1483166	1/28	0.356313	0.846206	1.68138	-1.73509	PLA2G1B
Opioid Signalling_Homo sapiens_R-HSA-111885	2/81	0.361146	0.846206	-0.199177	0.202856	PPP1R1B;PLCB1
Peptide hormone metabolism_Homo sapiens_R-HSA-2980736	2/81	0.361146	0.846206	-0.127997	0.130362	ANPEP;CPN1
COPI-dependent Golgi-to-ER retrograde traffic_Homo sapiens_R-HSA-6811434	2/81	0.361146	0.846206	-0.0951281	0.0968854	GBF1;ARCN1
Surfactant metabolism_Homo sapiens_R-HSA-5683826	1/29	0.366369	0.846206	1.32137	-1.32681	DMBT1
HSF1 activation_Homo sapiens_R-HSA-3371511	1/29	0.366369	0.846206	1.36415	-1.36977	FKBP4
Termination of translesion DNA synthesis_Homo sapiens_R-HSA-5656169	1/30	0.376268	0.846206	1.07928	-1.05495	USP43
Activation of Kainate Receptors upon glutamate binding_Homo sapiens_R-HSA-451326	1/30	0.376268	0.846206	1.30507	-1.27564	PLCB1
Transport of Ribonucleoproteins into the Host Nucleus_Homo sapiens_R-HSA-168271	1/30	0.376268	0.846206	1.35839	-1.32776	KPNA1
Molecules associated with elastic fibres_Homo sapiens_R-HSA-2129379	1/30	0.376268	0.846206	1.40909	-1.37732	VTN
Tight junction interactions_Homo sapiens_R-HSA-420029	1/30	0.376268	0.846206	1.51697	-1.48277	CLDN10
Metabolism of polyamines_Homo sapiens_R-HSA-351202	2/84	0.377938	0.846206	-0.255988	0.249083	GATM;AMD1
TP53 Regulates Metabolic Genes_Homo sapiens_R-HSA-5628897	2/84	0.377938	0.846206	-0.0785841	0.0764643	GLS2;PTEN
Regulation of TNFR1 signaling_Homo sapiens_R-HSA-5357905	1/31	0.386012	0.846206	1.19577	-1.13823	IKBKG
Disassembly of the destruction complex and recruitment of AXIN to the membrane_Homo sapiens_R-HSA-4641262	1/31	0.386012	0.846206	1.34182	-1.27726	FRAT1
NOD1/2 Signaling Pathway_Homo sapiens_R-HSA-168638	1/31	0.386012	0.846206	1.35228	-1.28722	IKBKG
HS-GAG biosynthesis_Homo sapiens_R-HSA-2022928	1/31	0.386012	0.846206	1.41021	-1.34236	HS3ST3B1
Adherens junctions interactions_Homo sapiens_R-HSA-418990	1/31	0.386012	0.846206	1.47412	-1.40319	ANG
Cell junction organization_Homo sapiens_R-HSA-446728	2/86	0.38903	0.846206	-0.00194377	0.00183511	CLDN10;ANG
Ion channel transport_Homo sapiens_R-HSA-983712	4/203	0.390543	0.846206	-0.288241	0.271009	ATP8B1;GABRA4;SGK2;CLCN2
Metabolism of nucleotides_Homo sapiens_R-HSA-15869	2/87	0.394544	0.846206	-0.0512591	0.0476722	ADAL;ADK
TGF-beta receptor signaling activates SMADs_Homo sapiens_R-HSA-2173789	1/32	0.395606	0.846206	1.20473	-1.11719	UCHL5
Vpr-mediated nuclear import of PICs_Homo sapiens_R-HSA-180910	1/32	0.395606	0.846206	1.32605	-1.2297	KPNA1
Activation of Matrix Metalloproteinases_Homo sapiens_R-HSA-1592389	1/32	0.395606	0.846206	1.55032	-1.43767	CTRB1
Keratan sulfate/keratin metabolism_Homo sapiens_R-HSA-1638074	1/32	0.395606	0.846206	1.62333	-1.50538	CHST2
Toll Like Receptor 9 (TLR9) Cascade_Homo sapiens_R-HSA-168138	2/88	0.400035	0.851139	-0.120408	0.110318	PIK3C3;IKBKG
Inactivation, recovery and regulation of the phototransduction cascade_Homo sapiens_R-HSA-2514859	1/33	0.405049	0.851139	1.50409	-1.35932	METAP2
Detoxification of Reactive Oxygen Species_Homo sapiens_R-HSA-3299685	1/33	0.405049	0.851139	1.5414	-1.39303	GSTP1
Sphingolipid de novo biosynthesis_Homo sapiens_R-HSA-1660661	1/33	0.405049	0.851139	1.6372	-1.47962	SGMS1
Negative regulation of the PI3K/AKT network_Homo sapiens_R-HSA-199418	2/90	0.410946	0.851909	-0.0242345	0.0215516	INSR;PTEN
Negative regulators of RIG-I/MDA5 signaling_Homo sapiens_R-HSA-936440	1/34	0.414346	0.851909	1.20927	-1.06543	RNF125
HSF1-dependent transactivation_Homo sapiens_R-HSA-3371571	1/34	0.414346	0.851909	1.32962	-1.17147	FKBP4
Lipoprotein metabolism_Homo sapiens_R-HSA-174824	1/34	0.414346	0.851909	1.39974	-1.23325	LCAT
The phototransduction cascade_Homo sapiens_R-HSA-2514856	1/34	0.414346	0.851909	1.5072	-1.32792	METAP2
Fanconi Anemia Pathway_Homo sapiens_R-HSA-6783310	1/35	0.423498	0.863283	1.1366	-0.976573	USP1
Interactions of Vpr with host cellular proteins_Homo sapiens_R-HSA-176033	1/35	0.423498	0.863283	1.23459	-1.06077	KPNA1
RNA Polymerase III Transcription Initiation_Homo sapiens_R-HSA-76046	1/36	0.432507	0.874177	1.40149	-1.17467	POLR3B
RHO GTPases Activate WASPs and WAVEs_Homo sapiens_R-HSA-5663213	1/36	0.432507	0.874177	1.4116	-1.18315	NCKIPSD
Translesion synthesis by Y family DNA polymerases bypasses lesions on DNA template_Homo sapiens_R-HSA-110313	1/37	0.441376	0.888338	1.00879	-0.825049	USP43
Metabolism of carbohydrates_Homo sapiens_R-HSA-71387	5/282	0.449789	0.901467	-0.315599	0.252156	HS3ST3B1;AMY2B;SORD;CHST2;PGM1
NS1 Mediated Effects on Host Pathways_Homo sapiens_R-HSA-168276	1/39	0.458701	0.908022	1.14844	-0.895048	KPNA1
Downstream TCR signaling_Homo sapiens_R-HSA-202424	2/99	0.45877	0.908022	-0.033764	0.0263091	PTEN;IKBKG
Transport of inorganic cations/anions and amino acids/oligopeptides_Homo sapiens_R-HSA-425393	2/99	0.45877	0.908022	0.0839355	-0.0654031	SLC7A7;SLC6A15
Stimuli-sensing channels_Homo sapiens_R-HSA-2672351	2/100	0.463946	0.914471	0.112681	-0.0865375	SGK2;CLCN2
Host Interactions with Influenza Factors_Homo sapiens_R-HSA-168253	1/41	0.475491	0.915556	1.16852	-0.868688	KPNA1
Elastic fibre formation_Homo sapiens_R-HSA-1566948	1/41	0.475491	0.915556	1.21531	-0.903471	VTN
RNA Polymerase III Abortive And Retractive Initiation_Homo sapiens_R-HSA-749476	1/41	0.475491	0.915556	1.27715	-0.949441	POLR3B
RNA Polymerase III Transcription_Homo sapiens_R-HSA-74158	1/41	0.475491	0.915556	1.29047	-0.959345	POLR3B
Glycosphingolipid metabolism_Homo sapiens_R-HSA-1660662	1/41	0.475491	0.915556	1.36485	-1.01464	SMPD2
tRNA processing_Homo sapiens_R-HSA-72306	2/103	0.479296	0.915556	0.134882	-0.0991976	TPRKB;EPRS
EPHB-mediated forward signaling_Homo sapiens_R-HSA-3928662	1/42	0.48369	0.915556	1.14281	-0.830034	ARHGEF28
Non-integrin membrane-ECM interactions_Homo sapiens_R-HSA-3000171	1/42	0.48369	0.915556	1.15978	-0.84236	VTN
Netrin-1 signaling_Homo sapiens_R-HSA-373752	1/42	0.48369	0.915556	1.28792	-0.935432	NTN1
Retinoid metabolism and transport_Homo sapiens_R-HSA-975634	1/42	0.48369	0.915556	1.29184	-0.938277	CLPS
TP53 Regulates Transcription of Cell Death Genes_Homo sapiens_R-HSA-5633008	1/43	0.491761	0.919883	1.15222	-0.817805	NDRG1
Vasopressin regulates renal water homeostasis via Aquaporins_Homo sapiens_R-HSA-432040	1/43	0.491761	0.919883	1.18712	-0.842574	MYO5B
Voltage gated Potassium channels_Homo sapiens_R-HSA-1296072	1/43	0.491761	0.919883	1.3041	-0.9256	KCND3
Interleukin-1 signaling_Homo sapiens_R-HSA-446652	1/44	0.499707	0.923877	1.09909	-0.762477	IKBKG
PLC beta mediated events_Homo sapiens_R-HSA-112043	1/44	0.499707	0.923877	1.14121	-0.791695	PLCB1
Phase 0 - rapid depolarisation_Homo sapiens_R-HSA-5576892	1/44	0.499707	0.923877	1.24766	-0.865542	CACNA1D
G-protein mediated events_Homo sapiens_R-HSA-112040	1/45	0.507529	0.934715	1.09525	-0.742801	PLCB1
Integration of energy metabolism_Homo sapiens_R-HSA-163685	2/110	0.514045	0.939461	0.0892825	-0.0594125	CACNA1D;PLCB1
Golgi-to-ER retrograde transport_Homo sapiens_R-HSA-8856688	2/110	0.514045	0.939461	0.196517	-0.130771	GBF1;ARCN1
Nucleotide-binding domain, leucine rich repeat containing receptor (NLR) signaling pathways_Homo sapiens_R-HSA-168643	1/47	0.522808	0.942977	1.11372	-0.722293	IKBKG
PPARA activates gene expression_Homo sapiens_R-HSA-1989781	2/113	0.528463	0.942977	0.0676438	-0.043142	NR1H4;FADS1
Pyruvate metabolism and Citric Acid (TCA) cycle_Homo sapiens_R-HSA-71406	1/48	0.53027	0.942977	1.24264	-0.788294	SUCLG1
Complex I biogenesis_Homo sapiens_R-HSA-6799198	1/49	0.537615	0.942977	1.32586	-0.822845	NDUFA6
Regulation of lipid metabolism by Peroxisome proliferator-activated receptor alpha (PPARalpha)_Homo sapiens_R-HSA-400206	2/116	0.542589	0.942977	0.0753147	-0.0460476	NR1H4;FADS1
Metabolism of non-coding RNA_Homo sapiens_R-HSA-194441	1/50	0.544846	0.942977	1.05826	-0.642632	GEMIN4
snRNP Assembly_Homo sapiens_R-HSA-191859	1/50	0.544846	0.942977	1.07221	-0.651103	GEMIN4
G-protein beta:gamma signalling_Homo sapiens_R-HSA-397795	1/51	0.551965	0.942977	0.929131	-0.552156	PLCB1
Aquaporin-mediated transport_Homo sapiens_R-HSA-445717	1/51	0.551965	0.942977	1.05092	-0.624535	MYO5B
Neurotransmitter Release Cycle_Homo sapiens_R-HSA-112310	1/51	0.551965	0.942977	1.17447	-0.697952	GLS2
Metabolism of fat-soluble vitamins_Homo sapiens_R-HSA-6806667	1/51	0.551965	0.942977	1.20508	-0.716142	CLPS
Apoptotic execution phase_Homo sapiens_R-HSA-75153	1/51	0.551965	0.942977	1.26658	-0.75269	KPNA1
Assembly of the primary cilium_Homo sapiens_R-HSA-5617833	3/187	0.560649	0.942977	0.135315	-0.0783012	GBF1;NPHP3;RAB8A
Glycosaminoglycan metabolism_Homo sapiens_R-HSA-1630316	2/121	0.565474	0.942977	0.235773	-0.134412	HS3ST3B1;CHST2
PI-3K cascade:FGFR1_Homo sapiens_R-HSA-5654689	2/122	0.569952	0.942977	0.213986	-0.120304	INSR;PTEN
PI-3K cascade:FGFR2_Homo sapiens_R-HSA-5654695	2/122	0.569952	0.942977	0.22254	-0.125113	INSR;PTEN
PI-3K cascade:FGFR3_Homo sapiens_R-HSA-5654710	2/122	0.569952	0.942977	0.232066	-0.130469	INSR;PTEN
PI-3K cascade:FGFR4_Homo sapiens_R-HSA-5654720	2/122	0.569952	0.942977	0.239656	-0.134735	INSR;PTEN
PI3K events in ERBB4 signaling_Homo sapiens_R-HSA-1250342	2/122	0.569952	0.942977	0.249059	-0.140022	INSR;PTEN
PIP3 activates AKT signaling_Homo sapiens_R-HSA-1257604	2/122	0.569952	0.942977	0.257029	-0.144503	INSR;PTEN
Heparan sulfate/heparin (HS-GAG) metabolism_Homo sapiens_R-HSA-1638091	1/54	0.57266	0.942977	1.16659	-0.650331	HS3ST3B1
Mitochondrial protein import_Homo sapiens_R-HSA-1268020	1/54	0.57266	0.942977	1.28515	-0.716424	LDHD
Golgi Associated Vesicle Biogenesis_Homo sapiens_R-HSA-432722	1/54	0.57266	0.942977	1.34571	-0.750181	HIP1R
Asparagine N-linked glycosylation_Homo sapiens_R-HSA-446203	4/259	0.577268	0.942977	0.0858876	-0.0471909	EDEM3;SEL1L;GBF1;ARCN1
Downstream signaling events of B Cell Receptor (BCR)_Homo sapiens_R-HSA-1168372	3/192	0.578559	0.942977	0.105064	-0.0574924	INSR;PTEN;IKBKG
Hh mutants that don't undergo autocatalytic processing are degraded by ERAD_Homo sapiens_R-HSA-5362768	1/55	0.579345	0.942977	0.915882	-0.499941	SEL1L
GABA receptor activation_Homo sapiens_R-HSA-977443	1/55	0.579345	0.942977	1.12635	-0.614826	GABRA4
Regulation of cholesterol biosynthesis by SREBP (SREBF)_Homo sapiens_R-HSA-1655829	1/55	0.579345	0.942977	1.18291	-0.6457	INSIG2
ECM proteoglycans_Homo sapiens_R-HSA-3000178	1/55	0.579345	0.942977	1.26396	-0.689942	VTN
Ion transport by P-type ATPases_Homo sapiens_R-HSA-936837	1/55	0.579345	0.942977	1.29536	-0.70708	ATP8B1
Antigen processing: Ubiquitination & Proteasome degradation_Homo sapiens_R-HSA-983168	4/260	0.580315	0.942977	0.162284	-0.0883123	UBE2Q2;KLHL21;ASB11;FBXO31
Transmembrane transport of small molecules_Homo sapiens_R-HSA-382551	9/594	0.582592	0.942977	0.185682	-0.100318	SLC7A7;ATP8B1;GABRA4;SLC6A15;MYO5B;SLC41A1;SLC18A1;SGK2;CLCN2
GAB1 signalosome_Homo sapiens_R-HSA-180292	2/125	0.583183	0.942977	0.310273	-0.167316	INSR;PTEN
PI3K/AKT activation_Homo sapiens_R-HSA-198203	2/125	0.583183	0.942977	0.332357	-0.179225	INSR;PTEN
Hh mutants abrogate ligand secretion_Homo sapiens_R-HSA-5387390	1/57	0.592403	0.951435	0.940168	-0.492242	SEL1L
Pre-NOTCH Expression and Processing_Homo sapiens_R-HSA-1912422	1/57	0.592403	0.951435	1.33019	-0.696446	SEL1L
SLC-mediated transmembrane transport_Homo sapiens_R-HSA-425407	4/268	0.604236	0.967183	0.245165	-0.123512	SLC7A7;SLC6A15;SLC41A1;SLC18A1
ER to Golgi Anterograde Transport_Homo sapiens_R-HSA-199977	2/131	0.60874	0.968637	0.397362	-0.197236	GBF1;ARCN1
MAP kinase activation in TLR cascade_Homo sapiens_R-HSA-450294	1/60	0.611236	0.968637	0.908794	-0.447374	IKBKG
Translocation of GLUT4 to the plasma membrane_Homo sapiens_R-HSA-1445148	1/60	0.611236	0.968637	1.25247	-0.616557	RAB8A
Ca2+ pathway_Homo sapiens_R-HSA-4086398	1/61	0.617319	0.975037	1.09761	-0.529451	PLCB1
Cardiac conduction_Homo sapiens_R-HSA-5576891	2/135	0.625108	0.98408	0.474707	-0.223032	KCND3;CACNA1D
Hedgehog ligand biogenesis_Homo sapiens_R-HSA-5358346	1/64	0.635005	0.996372	0.806501	-0.366251	SEL1L
Transmission across Chemical Synapses_Homo sapiens_R-HSA-112315	3/211	0.642303	0.997524	0.332382	-0.147144	GLS2;GABRA4;PLCB1
Toll-Like Receptors Cascades_Homo sapiens_R-HSA-168898	2/140	0.644817	0.997524	0.383397	-0.16823	PIK3C3;IKBKG
Activation of NF-kappaB in B cells_Homo sapiens_R-HSA-1169091	1/66	0.64634	0.997524	0.861242	-0.375872	IKBKG
O-linked glycosylation of mucins_Homo sapiens_R-HSA-913709	1/66	0.64634	0.997524	1.16207	-0.507164	GCNT1
Semaphorin interactions_Homo sapiens_R-HSA-373755	1/67	0.651875	0.997524	1.14414	-0.489582	PLXNA2
Integrin cell surface interactions_Homo sapiens_R-HSA-216083	1/67	0.651875	0.997524	1.18247	-0.50598	VTN
G alpha (s) signalling events_Homo sapiens_R-HSA-418555	2/142	0.652469	0.997524	0.449624	-0.191986	VIPR2;PDE2A
Neurotransmitter Receptor Binding And Downstream Transmission In The Postsynaptic Cell_Homo sapiens_R-HSA-112314	2/142	0.652469	0.997524	0.457211	-0.195226	GABRA4;PLCB1
Beta-catenin independent WNT signaling_Homo sapiens_R-HSA-3858494	2/144	0.659989	0.99988	0.406764	-0.169023	ROR2;PLCB1
Fatty acid, triacylglycerol, and ketone body metabolism_Homo sapiens_R-HSA-535734	3/217	0.66097	0.99988	0.326248	-0.135082	NR1H4;HADH;FADS1
TRAF6 Mediated Induction of proinflammatory cytokines_Homo sapiens_R-HSA-168180	1/72	0.678283	0.99988	0.876018	-0.340062	IKBKG
Signaling by Wnt_Homo sapiens_R-HSA-195721	4/295	0.678606	0.99988	0.343203	-0.133065	FRAT1;VPS26A;ROR2;PLCB1
Signaling by TGF-beta Receptor Complex_Homo sapiens_R-HSA-170834	1/73	0.68332	0.99988	1.01244	-0.385527	UCHL5
The citric acid (TCA) cycle and respiratory electron transport_Homo sapiens_R-HSA-1428517	2/153	0.692226	0.99988	0.513373	-0.188841	NDUFA6;SUCLG1
Neuronal System_Homo sapiens_R-HSA-112316	4/301	0.693745	0.99988	0.367763	-0.134473	GLS2;KCND3;GABRA4;PLCB1
RNA polymerase II transcribes snRNA genes_Homo sapiens_R-HSA-6807505	1/77	0.702694	0.99988	1.08403	-0.382481	ELL2
Class I MHC mediated antigen processing & presentation_Homo sapiens_R-HSA-983169	4/305	0.703553	0.99988	0.392559	-0.138029	UBE2Q2;KLHL21;ASB11;FBXO31
Signaling by the B Cell Receptor (BCR)_Homo sapiens_R-HSA-983705	3/233	0.707269	0.99988	0.444556	-0.153969	INSR;PTEN;IKBKG
Glucose metabolism_Homo sapiens_R-HSA-70326	1/79	0.711933	0.99988	1.01926	-0.346316	PGM1
PI3K Cascade_Homo sapiens_R-HSA-109704	1/79	0.711933	0.99988	1.03547	-0.351823	PIK3C3
Regulation of HSF1-mediated heat shock response_Homo sapiens_R-HSA-3371453	1/80	0.716444	0.99988	0.995445	-0.331936	FKBP4
Complement cascade_Homo sapiens_R-HSA-166658	1/80	0.716444	0.99988	1.0699	-0.356762	VTN
Role of LAT2/NTAL/LAB on calcium mobilization_Homo sapiens_R-HSA-2730905	2/162	0.721907	0.99988	0.543683	-0.177164	INSR;PTEN
Transport to the Golgi and subsequent modification_Homo sapiens_R-HSA-948021	2/162	0.721907	0.99988	0.559896	-0.182448	GBF1;ARCN1
Degradation of beta-catenin by the destruction complex_Homo sapiens_R-HSA-195253	1/82	0.725258	0.99988	0.829747	-0.266538	FRAT1
MyD88 cascade initiated on plasma membrane_Homo sapiens_R-HSA-975871	1/82	0.725258	0.99988	0.96456	-0.309844	IKBKG
Toll Like Receptor 10 (TLR10) Cascade_Homo sapiens_R-HSA-168142	1/82	0.725258	0.99988	0.972737	-0.312471	IKBKG
Toll Like Receptor 5 (TLR5) Cascade_Homo sapiens_R-HSA-168176	1/82	0.725258	0.99988	0.981372	-0.315245	IKBKG
TRAF6 mediated induction of NFkB and MAP kinases upon TLR7/8 or 9 activation_Homo sapiens_R-HSA-975138	1/83	0.729561	0.99988	0.970719	-0.306079	IKBKG
p75 NTR receptor-mediated signalling_Homo sapiens_R-HSA-193704	1/83	0.729561	0.99988	1.05388	-0.332302	SMPD2
PI5P, PP2A and IER3 Regulate PI3K/AKT Signaling_Homo sapiens_R-HSA-6811558	1/83	0.729561	0.99988	1.09636	-0.345694	INSR
Mitochondrial translation termination_Homo sapiens_R-HSA-5419276	1/84	0.733798	0.99988	1.0368	-0.320912	GFM2
Signaling by Interleukins_Homo sapiens_R-HSA-449147	5/392	0.734894	0.99988	0.512546	-0.157879	IL22RA1;INPPL1;GFRA1;LIFR;IKBKG
MyD88 dependent cascade initiated on endosome_Homo sapiens_R-HSA-975155	1/85	0.737968	0.99988	0.940268	-0.285705	IKBKG
Toll Like Receptor 7/8 (TLR7/8) Cascade_Homo sapiens_R-HSA-168181	1/85	0.737968	0.99988	0.951591	-0.289146	IKBKG
Platelet homeostasis_Homo sapiens_R-HSA-418346	1/87	0.746114	0.99988	1.04907	-0.307248	PDE2A
Regulation of PLK1 Activity at G2/M Transition_Homo sapiens_R-HSA-2565942	1/87	0.746114	0.99988	1.10755	-0.324375	RAB8A
Respiratory electron transport_Homo sapiens_R-HSA-611105	1/88	0.750092	0.99988	1.18735	-0.341433	NDUFA6
Organelle biogenesis and maintenance_Homo sapiens_R-HSA-1852241	4/326	0.751321	0.99988	0.542729	-0.155178	GFM2;GBF1;NPHP3;RAB8A
Cytokine Signaling in Immune system_Homo sapiens_R-HSA-1280215	8/620	0.755009	0.99988	0.646323	-0.181633	IL22RA1;CISH;INPPL1;GFRA1;LIFR;IKBKG;EIF4G2;KPNA1
Mitochondrial translation_Homo sapiens_R-HSA-5368287	1/90	0.757862	0.99988	0.981011	-0.271989	GFM2
PCP/CE pathway_Homo sapiens_R-HSA-4086400	1/91	0.761657	0.99988	0.938788	-0.255594	ROR2
RHO GTPase Effectors_Homo sapiens_R-HSA-195258	3/255	0.762827	0.99988	0.573976	-0.155389	NCKIPSD;PIK3C3;IQGAP2
MyD88:Mal cascade initiated on plasma membrane_Homo sapiens_R-HSA-166058	1/92	0.765392	0.99988	0.999161	-0.267143	IKBKG
Toll Like Receptor 2 (TLR2) Cascade_Homo sapiens_R-HSA-181438	1/92	0.765392	0.99988	1.00794	-0.26949	IKBKG
Toll Like Receptor TLR1:TLR2 Cascade_Homo sapiens_R-HSA-168179	1/92	0.765392	0.99988	1.01684	-0.271868	IKBKG
Toll Like Receptor TLR6:TLR2 Cascade_Homo sapiens_R-HSA-168188	1/92	0.765392	0.99988	1.02437	-0.273883	IKBKG
Intra-Golgi and retrograde Golgi-to-ER traffic_Homo sapiens_R-HSA-6811442	2/179	0.771401	0.99988	0.803918	-0.208654	GBF1;ARCN1
EPH-Ephrin signaling_Homo sapiens_R-HSA-2682334	1/95	0.776251	0.99988	1.02984	-0.260836	ARHGEF28
Immune System_Homo sapiens_R-HSA-168256	21/1547	0.777723	0.99988	0.758651	-0.190714	RAP1GAP2;CISH;INSR;PTEN;INPPL1;KLHL21;ASB11;GFRA1;LIFR;PTPRJ;FBXO31;IL22RA1;NCKIPSD;VTN;RNF125;POLR3B;UBE2Q2;PIK3C3;IKBKG;EIF4G2;KPNA1
Cellular response to heat stress_Homo sapiens_R-HSA-3371556	1/96	0.779758	0.99988	1.0523	-0.261783	FKBP4
MyD88-independent TLR3/TLR4 cascade_Homo sapiens_R-HSA-166166	1/97	0.78321	0.99988	0.926906	-0.226493	IKBKG
Toll Like Receptor 3 (TLR3) Cascade_Homo sapiens_R-HSA-168164	1/97	0.78321	0.99988	0.94455	-0.230804	IKBKG
TRIF-mediated TLR3/TLR4 signaling_Homo sapiens_R-HSA-937061	1/97	0.78321	0.99988	0.953373	-0.23296	IKBKG
Anchoring of the basal body to the plasma membrane_Homo sapiens_R-HSA-5620912	1/97	0.78321	0.99988	1.12392	-0.274634	RAB8A
Regulation of actin dynamics for phagocytic cup formation_Homo sapiens_R-HSA-2029482	1/97	0.78321	0.99988	1.14933	-0.280844	NCKIPSD
CLEC7A (Dectin-1) signaling_Homo sapiens_R-HSA-5607764	1/99	0.789954	0.99988	0.943489	-0.222456	IKBKG
Potassium Channels_Homo sapiens_R-HSA-1296071	1/99	0.789954	0.99988	1.1533	-0.271926	KCND3
Transcriptional Regulation by TP53_Homo sapiens_R-HSA-3700989	4/348	0.794813	0.99988	0.716787	-0.164609	BRD1;GLS2;PTEN;NDRG1
Cell surface interactions at the vascular wall_Homo sapiens_R-HSA-202733	1/101	0.796489	0.99988	1.05668	-0.24044	SLC7A7
Glycerophospholipid biosynthesis_Homo sapiens_R-HSA-1483206	1/102	0.79968	0.99988	1.08833	-0.243291	PLA2G1B
G alpha (q) signalling events_Homo sapiens_R-HSA-416476	2/191	0.801562	0.99988	0.824856	-0.182452	DAGLA;PLCB1
Platelet degranulation_Homo sapiens_R-HSA-114608	1/105	0.808956	0.99988	1.11908	-0.237257	ITIH4
Degradation of the extracellular matrix_Homo sapiens_R-HSA-1474228	1/106	0.811952	0.99988	1.07134	-0.223175	CTRB1
Muscle contraction_Homo sapiens_R-HSA-397014	2/196	0.813055	0.99988	0.867534	-0.179542	KCND3;CACNA1D
Interferon Signaling_Homo sapiens_R-HSA-913531	2/196	0.813055	0.99988	0.945114	-0.195597	EIF4G2;KPNA1
HATs acetylate histones_Homo sapiens_R-HSA-3214847	1/107	0.814901	0.99988	1.04641	-0.214189	BRD1
Respiratory electron transport, ATP synthesis by chemiosmotic coupling, and heat production by uncoupling proteins._Homo sapiens_R-HSA-163200	1/109	0.820662	0.99988	1.12979	-0.223296	NDUFA6
O-linked glycosylation_Homo sapiens_R-HSA-5173105	1/110	0.823475	0.99988	1.1103	-0.215645	GCNT1
Response to elevated platelet cytosolic Ca2+_Homo sapiens_R-HSA-76005	1/110	0.823475	0.99988	1.12774	-0.219032	ITIH4
FCERI mediated NF-kB activation_Homo sapiens_R-HSA-2871837	1/111	0.826244	0.99988	0.999525	-0.190774	IKBKG
Selenoamino acid metabolism_Homo sapiens_R-HSA-2408522	1/111	0.826244	0.99988	1.06274	-0.202839	EPRS
Cellular responses to stress_Homo sapiens_R-HSA-2262752	4/367	0.827277	0.99988	0.854101	-0.161951	GSTP1;PIK3C3;FKBP4;ATG4D
Insulin receptor signalling cascade_Homo sapiens_R-HSA-74751	3/287	0.828078	0.99988	0.902751	-0.170302	INSR;GFRA1;PIK3C3
Activated TLR4 signalling_Homo sapiens_R-HSA-166054	1/112	0.82897	0.99988	1.0842	-0.203364	IKBKG
Diseases of signal transduction_Homo sapiens_R-HSA-5663202	3/288	0.829844	0.99988	0.903807	-0.168576	SEL1L;MYO18A;TRIM24
RNA Polymerase I, RNA Polymerase III, and Mitochondrial Transcription_Homo sapiens_R-HSA-504046	1/116	0.839453	0.99988	1.10971	-0.194204	POLR3B
Adaptive Immune System_Homo sapiens_R-HSA-1280218	9/762	0.844606	0.99988	0.949797	-0.160406	RAP1GAP2;UBE2Q2;INSR;PTEN;KLHL21;PTPRJ;ASB11;IKBKG;FBXO31
Fcgamma receptor (FCGR) dependent phagocytosis_Homo sapiens_R-HSA-2029480	1/120	0.849296	0.99988	1.13999	-0.186215	NCKIPSD
Signaling by NOTCH_Homo sapiens_R-HSA-157118	1/122	0.853989	0.99988	1.0535	-0.166281	SEL1L
Toll Like Receptor 4 (TLR4) Cascade_Homo sapiens_R-HSA-166016	1/122	0.853989	0.99988	1.06511	-0.168114	IKBKG
C-type lectin receptors (CLRs)_Homo sapiens_R-HSA-5621481	1/123	0.856281	0.99988	1.05762	-0.164098	IKBKG
Signaling by Insulin receptor_Homo sapiens_R-HSA-74752	3/311	0.866369	0.99988	1.00296	-0.143869	INSR;GFRA1;PIK3C3
Fc epsilon receptor (FCERI) signaling_Homo sapiens_R-HSA-2454202	4/395	0.867279	0.99988	1.03594	-0.147513	INSR;PTEN;GFRA1;IKBKG
Host Interactions of HIV factors_Homo sapiens_R-HSA-162909	1/129	0.869298	0.99988	1.08456	-0.151914	KPNA1
Signaling by Hedgehog_Homo sapiens_R-HSA-5358351	1/136	0.883006	0.99988	0.990862	-0.123287	SEL1L
Influenza Life Cycle_Homo sapiens_R-HSA-168255	1/136	0.883006	0.99988	1.07245	-0.133438	KPNA1
Signaling by SCF-KIT_Homo sapiens_R-HSA-1433557	3/325	0.885068	0.99988	1.06735	-0.130314	INSR;PTEN;GFRA1
Innate Immune System_Homo sapiens_R-HSA-168249	9/807	0.886801	0.99988	1.11957	-0.134499	NCKIPSD;VTN;RNF125;POLR3B;INSR;PTEN;PIK3C3;GFRA1;IKBKG
Downstream signaling of activated FGFR2_Homo sapiens_R-HSA-5654696	3/329	0.889965	0.99988	1.1309	-0.131832	INSR;PTEN;GFRA1
Downstream signaling of activated FGFR3_Homo sapiens_R-HSA-5654708	3/329	0.889965	0.99988	1.14077	-0.132983	INSR;PTEN;GFRA1
Downstream signaling of activated FGFR4_Homo sapiens_R-HSA-5654716	3/329	0.889965	0.99988	1.15043	-0.134109	INSR;PTEN;GFRA1
Signaling by ERBB4_Homo sapiens_R-HSA-1236394	3/330	0.89116	0.99988	1.07901	-0.124336	INSR;PTEN;GFRA1
Factors involved in megakaryocyte development and platelet production_Homo sapiens_R-HSA-983231	1/141	0.89191	0.99988	1.16529	-0.133297	CABLES1
HIV Life Cycle_Homo sapiens_R-HSA-162587	1/141	0.89191	0.99988	1.20144	-0.137433	KPNA1
Downstream signaling of activated FGFR1_Homo sapiens_R-HSA-5654687	3/332	0.893515	0.99988	1.16132	-0.130755	INSR;PTEN;GFRA1
Signaling by FGFR4_Homo sapiens_R-HSA-5654743	3/332	0.893515	0.99988	1.17837	-0.132675	INSR;PTEN;GFRA1
Signaling by FGFR3_Homo sapiens_R-HSA-5654741	3/333	0.894676	0.99988	1.16943	-0.130151	INSR;PTEN;GFRA1
Membrane Trafficking_Homo sapiens_R-HSA-199991	4/420	0.896026	0.99988	1.06537	-0.116963	GBF1;HIP1R;RAB8A;ARCN1
Interleukin receptor SHC signaling_Homo sapiens_R-HSA-912526	2/245	0.897757	0.99988	1.17244	-0.126455	INPPL1;GFRA1
Signaling by FGFR1_Homo sapiens_R-HSA-5654736	3/336	0.898089	0.99988	1.1932	-0.128252	INSR;PTEN;GFRA1
Influenza Infection_Homo sapiens_R-HSA-168254	1/147	0.901709	0.99988	1.18167	-0.122259	KPNA1
Downstream signal transduction_Homo sapiens_R-HSA-186763	3/341	0.903558	0.99988	1.20186	-0.121886	INSR;PTEN;GFRA1
Interleukin-2 signaling_Homo sapiens_R-HSA-451927	2/252	0.90643	0.99988	1.17995	-0.115919	INPPL1;GFRA1
DAP12 signaling_Homo sapiens_R-HSA-2424491	3/344	0.906712	0.99988	1.23073	-0.120527	INSR;PTEN;GFRA1
Axon guidance_Homo sapiens_R-HSA-422475	5/515	0.906987	0.99988	1.22951	-0.120034	ARHGEF28;PLXNA2;GFRA1;CACNA1D;NTN1
Platelet activation, signaling and aggregation_Homo sapiens_R-HSA-76002	2/253	0.907612	0.99988	1.14094	-0.110601	ITIH4;DAGLA
Regulation of TP53 Activity_Homo sapiens_R-HSA-5633007	1/151	0.907744	0.99988	1.24178	-0.120196	BRD1
Post-translational protein modification_Homo sapiens_R-HSA-597592	5/521	0.91205	0.99988	1.0811	-0.0995258	EDEM3;SEL1L;GCNT1;GBF1;ARCN1
Metabolism of proteins_Homo sapiens_R-HSA-392499	12/1074	0.913959	0.99988	1.16378	-0.104705	EDEM3;XBP1;DMBT1;ANPEP;SEL1L;LDHD;GCNT1;GBF1;ATF6;EXTL3;ARCN1;CPN1
Interleukin-3, 5 and GM-CSF signaling_Homo sapiens_R-HSA-512988	2/261	0.916574	0.99988	1.26375	-0.110088	INPPL1;GFRA1
Signaling by EGFR_Homo sapiens_R-HSA-177929	3/355	0.917493	0.99988	1.27041	-0.109396	INSR;PTEN;GFRA1
DAP12 interactions_Homo sapiens_R-HSA-2172127	3/359	0.921124	0.99988	1.28953	-0.105949	INSR;PTEN;GFRA1
NCAM signaling for neurite out-growth_Homo sapiens_R-HSA-375165	2/266	0.921755	0.99988	1.23727	-0.100807	GFRA1;CACNA1D
Signaling by FGFR2_Homo sapiens_R-HSA-5654738	3/361	0.922884	0.99988	1.35433	-0.108688	INSR;PTEN;GFRA1
Signalling by NGF_Homo sapiens_R-HSA-166520	4/450	0.923204	0.99988	1.31166	-0.104809	SMPD2;INSR;PTEN;GFRA1
Apoptosis_Homo sapiens_R-HSA-109581	1/163	0.923721	0.99988	1.37977	-0.109477	KPNA1
Signaling by PDGF_Homo sapiens_R-HSA-186797	3/364	0.925457	0.99988	1.35764	-0.105173	INSR;PTEN;GFRA1
Signaling by FGFR_Homo sapiens_R-HSA-190236	3/366	0.927129	0.99988	1.3671	-0.103438	INSR;PTEN;GFRA1
Major pathway of rRNA processing in the nucleolus_Homo sapiens_R-HSA-6791226	1/166	0.927264	0.99988	1.24928	-0.0943416	RIOK3
Programmed Cell Death_Homo sapiens_R-HSA-5357801	1/166	0.927264	0.99988	1.39671	-0.105475	KPNA1
Signaling by Rho GTPases_Homo sapiens_R-HSA-194315	3/367	0.927952	0.99988	1.21171	-0.0906056	NCKIPSD;PIK3C3;IQGAP2
NGF signalling via TRKA from the plasma membrane_Homo sapiens_R-HSA-187037	3/374	0.933478	0.99988	1.33185	-0.0916809	INSR;PTEN;GFRA1
Hemostasis_Homo sapiens_R-HSA-109582	5/552	0.934547	0.99988	1.27716	-0.0864557	ITIH4;SLC7A7;DAGLA;PDE2A;CABLES1
G2/M Transition_Homo sapiens_R-HSA-69275	1/173	0.934906	0.99988	1.35229	-0.0910211	RAB8A
Mitotic G2-G2/M phases_Homo sapiens_R-HSA-453274	1/175	0.936939	0.99988	1.33649	-0.0870554	RAB8A
Extracellular matrix organization_Homo sapiens_R-HSA-1474244	2/283	0.937196	0.99988	1.21465	-0.0787859	VTN;CTRB1
IRS-mediated signalling_Homo sapiens_R-HSA-112399	2/284	0.938008	0.99988	1.41744	-0.0907115	GFRA1;PIK3C3
DNA Repair_Homo sapiens_R-HSA-73894	2/285	0.93881	0.99988	1.30152	-0.0821805	USP43;USP1
IGF1R signaling cascade_Homo sapiens_R-HSA-2428924	2/288	0.941158	0.99988	1.39879	-0.0848287	GFRA1;PIK3C3
IRS-related events triggered by IGF1R_Homo sapiens_R-HSA-2428928	2/288	0.941158	0.99988	1.40689	-0.0853196	GFRA1;PIK3C3
Signaling by Type 1 Insulin-like Growth Factor 1 Receptor (IGF1R)_Homo sapiens_R-HSA-2404192	2/288	0.941158	0.99988	1.41689	-0.0859259	GFRA1;PIK3C3
rRNA processing_Homo sapiens_R-HSA-72312	1/180	0.941748	0.99988	1.35929	-0.0815815	RIOK3
Vesicle-mediated transport_Homo sapiens_R-HSA-5653656	4/492	0.950579	0.99988	1.33456	-0.0676412	GBF1;HIP1R;RAB8A;ARCN1
Peptide ligand-binding receptors_Homo sapiens_R-HSA-375276	1/193	0.952608	0.99988	1.34706	-0.0654019	GAL
TCF dependent signaling in response to WNT_Homo sapiens_R-HSA-201681	1/199	0.956915	0.99988	1.50277	-0.0661828	FRAT1
Developmental Biology_Homo sapiens_R-HSA-1266738	7/786	0.964203	0.99988	1.50379	-0.0548189	HNF4A;ARHGEF28;PLXNA2;CACNA1D;GFRA1;NTN1;FOXA3
Gastrin-CREB signalling pathway via PKC and MAPK_Homo sapiens_R-HSA-881907	3/432	0.966302	0.99988	1.48067	-0.0507551	DAGLA;GFRA1;PLCB1
HIV Infection_Homo sapiens_R-HSA-162906	1/222	0.970105	0.99988	1.56892	-0.0476175	KPNA1
Generic Transcription Pathway_Homo sapiens_R-HSA-212436	7/812	0.971917	0.99988	1.34667	-0.03836	NR4A2;BRD1;GLS2;HNF4A;PTEN;NR1H4;NDRG1
GRB2 events in EGFR signaling_Homo sapiens_R-HSA-179812	1/235	0.97569	0.99988	1.6366	-0.0402777	GFRA1
RAF/MAP kinase cascade_Homo sapiens_R-HSA-5673001	1/235	0.97569	0.99988	1.64452	-0.0404728	GFRA1
SHC1 events in EGFR signaling_Homo sapiens_R-HSA-180336	1/235	0.97569	0.99988	1.65611	-0.0407579	GFRA1
SHC1 events in ERBB4 signaling_Homo sapiens_R-HSA-1250347	1/235	0.97569	0.99988	1.66521	-0.0409818	GFRA1
SOS-mediated signalling_Homo sapiens_R-HSA-112412	1/235	0.97569	0.99988	1.67238	-0.0411584	GFRA1
FRS-mediated FGFR1 signaling_Homo sapiens_R-HSA-5654693	1/236	0.976073	0.99988	1.64294	-0.0397877	GFRA1
FRS-mediated FGFR2 signaling_Homo sapiens_R-HSA-5654700	1/236	0.976073	0.99988	1.65625	-0.0401102	GFRA1
FRS-mediated FGFR3 signaling_Homo sapiens_R-HSA-5654706	1/236	0.976073	0.99988	1.66535	-0.0403306	GFRA1
FRS-mediated FGFR4 signaling_Homo sapiens_R-HSA-5654712	1/236	0.976073	0.99988	1.67304	-0.0405169	GFRA1
ARMS-mediated activation_Homo sapiens_R-HSA-170984	1/239	0.977189	0.99988	1.65136	-0.0381058	GFRA1
Signalling to p38 via RIT and RIN_Homo sapiens_R-HSA-187706	1/239	0.977189	0.99988	1.66334	-0.0383822	GFRA1
G alpha (i) signalling events_Homo sapiens_R-HSA-418594	1/240	0.977549	0.99988	1.52816	-0.0346997	GAL
Frs2-mediated activation_Homo sapiens_R-HSA-170968	1/240	0.977549	0.99988	1.66412	-0.0377869	GFRA1
MAPK1/MAPK3 signaling_Homo sapiens_R-HSA-5684996	1/241	0.977903	0.99988	1.67062	-0.0373288	GFRA1
Prolonged ERK activation events_Homo sapiens_R-HSA-169893	1/242	0.978252	0.99988	1.6773	-0.0368796	GFRA1
Signaling by Leptin_Homo sapiens_R-HSA-2586552	1/243	0.978596	0.99988	1.67372	-0.0362136	GFRA1
Signalling to RAS_Homo sapiens_R-HSA-167044	1/246	0.979594	0.99988	1.64473	-0.0339096	GFRA1
VEGFR2 mediated cell proliferation_Homo sapiens_R-HSA-5218921	1/248	0.980233	0.99988	1.69965	-0.0339326	GFRA1
Signalling to ERKs_Homo sapiens_R-HSA-187687	1/253	0.981746	0.99988	1.65889	-0.0305608	GFRA1
MAPK family signaling cascades_Homo sapiens_R-HSA-5683057	1/284	0.988863	0.99988	1.67964	-0.0188113	GFRA1
Disease_Homo sapiens_R-HSA-1643685	5/725	0.98929	0.99988	1.77172	-0.0190767	SEL1L;MYO18A;TRIM24;IKBKG;KPNA1
FCERI mediated MAPK activation_Homo sapiens_R-HSA-2871796	1/289	0.989717	0.99988	1.68908	-0.0174592	GFRA1
Gene Expression_Homo sapiens_R-HSA-74160	15/1631	0.992512	0.99988	1.62692	-0.0122286	BRD1;WARS;RIOK3;GLS2;PTEN;NR1H4;TPRKB;EPRS;ELL2;NDRG1;A1CF;NR4A2;POLR3B;HNF4A;GEMIN4
VEGFA-VEGFR2 Pathway_Homo sapiens_R-HSA-4420097	1/320	0.993732	0.99988	1.77426	-0.0111569	GFRA1
Class A/1 (Rhodopsin-like receptors)_Homo sapiens_R-HSA-373076	1/323	0.994025	0.99988	1.49722	-0.00897267	GAL
Signaling by VEGF_Homo sapiens_R-HSA-194138	1/328	0.994484	0.99988	1.78875	-0.00989414	GFRA1
Infectious disease_Homo sapiens_R-HSA-5663205	1/348	0.995994	0.99988	1.70447	-0.00684158	KPNA1
Signal Transduction_Homo sapiens_R-HSA-162582	24/2465	0.996983	0.99988	1.74989	-0.00528664	DAGLA;VIPR2;INSR;SEL1L;HPN;PDE2A;PTEN;GFRA1;VPS26A;SDR9C7;IQGAP2;UCHL5;NCKIPSD;SMPD2;FRAT1;GAL;CLPS;SPINT1;PPP1R1B;PIK3C3;IKBKG;ROR2;PLCB1;METAP2
GPCR ligand binding_Homo sapiens_R-HSA-500792	1/447	0.999182	0.99988	1.49068	-0.00122024	GAL
Cell Cycle, Mitotic_Homo sapiens_R-HSA-69278	1/462	0.999357	0.99988	1.80787	-0.00116243	RAB8A
GPCR downstream signaling_Homo sapiens_R-HSA-388396	5/983	0.999502	0.99988	1.57936	-0.000786164	GAL;DAGLA;VIPR2;PDE2A;PLCB1
Signaling by GPCR_Homo sapiens_R-HSA-372790	7/1293	0.999854	0.99988	1.69748	-0.000248542	GAL;DAGLA;VIPR2;PPP1R1B;PDE2A;GFRA1;PLCB1
Cell Cycle_Homo sapiens_R-HSA-1640170	1/566	0.99988	0.99988	1.82787	-0.000219287	RAB8A

## Sheet: WikiPathways_DOWN
Term	Overlap	P-value	Adjusted P-value	Z-score	Combined Score	Genes
Amino Acid metabolism_Mus musculus_WP662	7/92	0.000593273	0.0420131	-2.03615	15.1283	GLUD1;WARS;EHHADH;SUCLG1;EPRS;HADH;ADH5
Diurnally Regulated Genes with Circadian Orthologs_Homo sapiens_WP410	5/48	0.000884486	0.0420131	-2.01906	14.195	BTG1;GSTP1;GFRA1;TOB1;EIF4G2
Diurnally Regulated Genes with Circadian Orthologs_Mus musculus_WP1268	5/48	0.000884486	0.0420131	-1.97148	13.8605	BTG1;GSTP1;GFRA1;TOB1;EIF4G2
Exercise-induced Circadian Regulation_Mus musculus_WP544	5/48	0.000884486	0.0420131	-1.92725	13.5495	BTG1;GSTP1;GFRA1;TOB1;EIF4G2
Glutathione metabolism_Mus musculus_WP164	3/17	0.00217387	0.0744666	-1.85747	11.3886	GSTM2;GSTM1;ANPEP
miR-517 relationship with ARCN1 and USP1_Homo sapiens_WP3596	2/5	0.00235158	0.0744666	-0.450308	2.72556	USP1;ARCN1
Metapathway biotransformation_Mus musculus_WP1251	7/132	0.00471585	0.125491	-1.85493	9.93651	CYP39A1;HS3ST3B1;SULT1C2;GSTM2;GAL3ST1;GSTP1;CHST2
Glutathione metabolism_Homo sapiens_WP100	3/23	0.00528384	0.125491	-1.91133	10.0213	GSTM2;GSTM1;ANPEP
Metapathway biotransformation_Homo sapiens_WP702	8/178	0.00696822	0.146138	-1.97424	9.80483	CYP39A1;HS3ST3B1;SULT1C2;GSTM2;GSTM1;GAL3ST1;GSTP1;CHST2
Folate-Alcohol and Cancer Pathway_Homo sapiens_WP1589	2/9	0.00812306	0.146138	-0.427314	2.05668	ALDH1L1;ADH5
One Carbon Metabolism_Homo sapiens_WP241	3/28	0.00922977	0.146138	-1.4471	6.78012	AHCYL2;ALDH1L1;MTHFD1
One Carbon Metabolism_Mus musculus_WP435	3/28	0.00922977	0.146138	-1.35894	6.36705	AHCYL2;ALDH1L1;MTHFD1
AMPK Signaling_Homo sapiens_WP1403	4/69	0.0227379	0.332323	-1.65709	6.26997	HNF4A;INSR;PIK3C3;PLCB1
Mitochondrial LC-Fatty Acid Beta-Oxidation_Mus musculus_WP401	2/16	0.0252014	0.342019	-0.675932	2.48801	EHHADH;HADH
Mitochondrial LC-Fatty Acid Beta-Oxidation_Homo sapiens_WP368	2/17	0.0282717	0.358109	-0.784238	2.79651	EHHADH;HADH
Insulin Signaling_Mus musculus_WP65	6/154	0.0339949	0.403689	-1.60601	5.43079	XBP1;INSR;INPPL1;PTEN;PIK3C3;SGK2
Urea cycle and metabolism of amino groups_Homo sapiens_WP497	2/20	0.0383101	0.419998	-0.765438	2.49689	GLUD1;GATM
Insulin Signaling_Homo sapiens_WP481	6/160	0.0397893	0.419998	-1.58146	5.09887	XBP1;INSR;INPPL1;PTEN;PIK3C3;SGK2
Fatty Acid Biosynthesis_Homo sapiens_WP357	2/22	0.0456421	0.4336	-0.763717	2.35754	ECHDC2;HADH
Fatty Acid Biosynthesis_Mus musculus_WP336	2/22	0.0456421	0.4336	-0.679372	2.09717	ECHDC2;HADH
Signal Transduction of S1P Receptor_Homo sapiens_WP26	2/25	0.0575057	0.52029	-0.905526	2.58607	SMPD2;PLCB1
Glutathione and one carbon metabolism_Mus musculus_WP730	2/30	0.0792975	0.678169	-0.847281	2.14748	AHCYL2;ANPEP
Senescence and Autophagy in Cancer_Homo sapiens_WP615	4/105	0.0820941	0.678169	-1.34318	3.3578	VTN;ING2;PTEN;PIK3C3
Trans-sulfuration and one carbon metabolism_Homo sapiens_WP2525	2/32	0.0886271	0.701631	-0.841403	2.03899	AHCYL2;MTHFD1
DNA Damage Response (only ATM dependent)_Homo sapiens_WP710	4/111	0.0958933	0.702643	-1.60501	3.76298	FRAT1;INSR;PTEN;PIK3C3
Arachidonate Epoxygenase / Epoxide Hydrolase_Homo sapiens_WP678	1/7	0.104235	0.702643	1.90437	-4.30598	GSTP1
Aflatoxin B1 metabolism_Homo sapiens_WP699	1/7	0.104235	0.702643	2.60725	-5.89527	GSTM1
Alzheimers Disease_Mus musculus_WP2075	3/73	0.105771	0.702643	-1.19497	2.68447	CACNA1D;PLCB1;ATF6
Leptin signaling pathway_Homo sapiens_WP2034	3/75	0.112339	0.702643	-1.34058	2.93083	CISH;IKBKG;SOCS7
Nuclear Receptors_Mus musculus_WP509	2/37	0.113228	0.702643	-0.640316	1.39483	NR4A2;HNF4A
NLR Proteins_Mus musculus_WP1256	1/8	0.118214	0.702643	2.26376	-4.83371	IKBKG
Nuclear Receptors_Homo sapiens_WP170	2/38	0.11834	0.702643	-0.596619	1.2733	NR4A2;HNF4A
NLR Proteins_Homo sapiens_WP288	1/9	0.131975	0.737509	2.1188	-4.29087	IKBKG
Composition of Lipid Particles_Homo sapiens_WP3601	1/9	0.131975	0.737509	3.97569	-8.05132	LCAT
Tryptophan metabolism_Mus musculus_WP79	2/43	0.144691	0.740327	-0.619631	1.19784	WARS;HADH
Fatty acid oxidation_Mus musculus_WP2318	1/10	0.145523	0.740327	2.61654	-5.04318	HADH
Steroid Biosynthesis_Homo sapiens_WP496	1/10	0.145523	0.740327	2.73089	-5.26358	CPN1
Tryptophan metabolism_Homo sapiens_WP465	2/46	0.161034	0.740327	-0.556599	1.01643	WARS;HADH
BMP Signalling and Regulation_Homo sapiens_WP1425	1/12	0.171988	0.740327	2.6667	-4.69426	TOB1
Ectoderm Differentiation_Homo sapiens_WP2858	4/139	0.172613	0.740327	-0.849693	1.49266	PLXNA2;ROR2;CELSR2;PGM1
Ganglio Sphingolipid Metabolism_Homo sapiens_WP1423	1/13	0.184913	0.740327	2.37907	-4.01556	B4GALNT1
Wnt Signaling Pathway Netpath_Homo sapiens_WP363	2/51	0.188937	0.740327	-0.377904	0.629718	FRAT1;ROR2
NRF2 pathway_Homo sapiens_WP2884	4/146	0.194409	0.740327	-0.903467	1.47969	GSTM2;GSTM1;SLC6A15;GSTP1
Biogenic Amine Synthesis_Mus musculus_WP522	1/14	0.197637	0.740327	2.81447	-4.56317	PAH
Cardiac Progenitor Differentiation_Homo sapiens_WP2406	2/53	0.200277	0.740327	-0.395428	0.63587	ANPEP;ROR2
Leptin Insulin Overlap_Mus musculus_WP578	1/15	0.210162	0.740327	2.4098	-3.759	INSR
Biogenic Amine Synthesis_Homo sapiens_WP550	1/15	0.210162	0.740327	2.83561	-4.42321	PAH
Glucuronidation_Mus musculus_WP1241	1/15	0.210162	0.740327	3.35361	-5.23121	PGM1
Deregulation of Rab and Rab Effector Genes in Bladder Cancer_Homo sapiens_WP2291	1/16	0.222493	0.740327	3.26157	-4.90168	RPH3AL
Purine metabolism_Mus musculus_WP2185	4/158	0.233557	0.740327	-0.762679	1.10919	POLR3B;PDE2A;ADK;PGM1
Drug Induction of Bile Acid Pathway_Homo sapiens_WP2289	1/17	0.234632	0.740327	2.44663	-3.54698	NR1H4
Statin Pathway_Mus musculus_WP1	1/17	0.234632	0.740327	2.8486	-4.12972	LCAT
TCA Cycle_Homo sapiens_WP78	1/17	0.234632	0.740327	3.31649	-4.80804	SUCLG1
Estrogen metabolism_Homo sapiens_WP697	1/18	0.246582	0.740327	2.68809	-3.76349	GSTM1
Sulfation Biotransformation Reaction_Homo sapiens_WP692	1/18	0.246582	0.740327	3.30088	-4.62144	SULT1C2
Farnesoid X Receptor Pathway_Homo sapiens_WP2879	1/19	0.258346	0.740327	2.96118	-4.00784	NR1H4
EBV LMP1 signaling_Mus musculus_WP1243	1/20	0.269926	0.740327	1.86253	-2.43918	IKBKG
Sphingolipid Metabolism_Homo sapiens_WP1422	1/20	0.269926	0.740327	2.62317	-3.43532	GAL3ST1
Wnt Signaling Pathway_Homo sapiens_WP428	2/67	0.281006	0.740327	-0.211356	0.268291	FRAT1;ROR2
Triacylglyceride Synthesis_Mus musculus_WP386	1/21	0.281327	0.740327	2.94181	-3.73091	AGPS
Glycerophospholipid Biosynthetic Pathway_Homo sapiens_WP2533	1/21	0.281327	0.740327	3.08857	-3.91704	AGPS
Folate Metabolism_Homo sapiens_WP176	2/68	0.286792	0.740327	-0.0471532	0.0588943	MTHFD1;INSR
Alzheimers Disease_Homo sapiens_WP2059	3/120	0.28833	0.740327	-0.352382	0.438239	CACNA1D;PLCB1;ATF6
Signal Transduction of S1P Receptor_Mus musculus_WP57	1/22	0.29255	0.740327	2.3	-2.82698	SMPD2
Globo Sphingolipid Metabolism_Homo sapiens_WP1424	1/22	0.29255	0.740327	2.74254	-3.37091	GCNT1
Type II diabetes mellitus_Homo sapiens_WP1584	1/22	0.29255	0.740327	2.79082	-3.43025	INSR
Nicotine Activity on Dopaminergic Neurons_Homo sapiens_WP1602	1/22	0.29255	0.740327	2.98103	-3.66404	PPP1R1B
GPCRs, Class B Secretin-like_Mus musculus_WP456	1/22	0.29255	0.740327	3.0443	-3.74181	VIPR2
Transcription factor regulation in adipogenesis_Homo sapiens_WP3599	1/22	0.29255	0.740327	3.64044	-4.47454	INSR
Estrogen signaling pathway_Homo sapiens_WP712	1/23	0.303598	0.740327	2.06311	-2.45934	IKBKG
EBV LMP1 signaling_Homo sapiens_WP262	1/23	0.303598	0.740327	2.20959	-2.63394	IKBKG
GPCRs, Class B Secretin-like_Homo sapiens_WP334	1/23	0.303598	0.740327	3.29527	-3.92813	VIPR2
Selenium Micronutrient Network_Mus musculus_WP1272	1/23	0.303598	0.740327	3.47368	-4.14079	FADS1
SREBP signalling_Homo sapiens_WP1982	2/71	0.304117	0.740327	0.334756	-0.398475	INSIG2;ATF6
Triacylglyceride Synthesis_Homo sapiens_WP325	1/24	0.314475	0.740327	3.44836	-3.98924	AGPS
Adipogenesis genes_Mus musculus_WP447	3/128	0.322428	0.740327	0.0591629	-0.0669651	BMP3;LIFR;NSG1
Physiological and Pathological Hypertrophy of the Heart_Homo sapiens_WP1528	1/25	0.325182	0.740327	2.85738	-3.2099	LIFR
GPCRs, Other_Mus musculus_WP41	2/76	0.332804	0.740327	0.273435	-0.300833	CELSR1;CELSR2
EPO Receptor Signaling_Homo sapiens_WP581	1/26	0.335722	0.740327	2.49877	-2.72734	CISH
EPO Receptor Signaling_Mus musculus_WP1249	1/26	0.335722	0.740327	2.53695	-2.769	CISH
PPAR Alpha Pathway_Homo sapiens_WP2878	1/26	0.335722	0.740327	3.2419	-3.53845	EHHADH
Glucuronidation_Homo sapiens_WP698	1/26	0.335722	0.740327	3.73482	-4.07645	PGM1
Apoptosis_Mus musculus_WP1254	2/79	0.349858	0.740327	0.276081	-0.289947	IKBKG;BCL2L2
MicroRNAs in Cardiomyocyte Hypertrophy_Mus musculus_WP1560	2/79	0.349858	0.740327	0.310255	-0.325839	CISH;IKBKG
T-Cell Receptor and Co-stimulatory Signaling_Homo sapiens_WP2583	1/29	0.366369	0.740327	2.64143	-2.6523	PTEN
Dopaminergic Neurogenesis_Mus musculus_WP1498	1/29	0.366369	0.740327	2.97314	-2.98538	NR4A2
Dopaminergic Neurogenesis_Homo sapiens_WP2855	1/30	0.376268	0.740327	2.8669	-2.80227	NR4A2
Inflammatory Response Pathway_Homo sapiens_WP453	1/30	0.376268	0.740327	3.09536	-3.02557	VTN
TCA Cycle_Mus musculus_WP434	1/30	0.376268	0.740327	3.11086	-3.04072	SUCLG1
Glycogen Metabolism_Mus musculus_WP317	1/30	0.376268	0.740327	3.13596	-3.06526	PGM1
Inflammatory Response Pathway_Mus musculus_WP458	1/30	0.376268	0.740327	3.18487	-3.11307	VTN
Nuclear receptors in lipid metabolism and toxicity_Mus musculus_WP431	1/30	0.376268	0.740327	3.26226	-3.18871	NR1H4
IL17 signaling pathway_Homo sapiens_WP2112	1/31	0.386012	0.740327	2.26619	-2.15715	IKBKG
Statin Pathway_Homo sapiens_WP430	1/31	0.386012	0.740327	3.00953	-2.86473	LCAT
Apoptosis_Homo sapiens_WP254	2/86	0.38903	0.740327	0.605322	-0.571483	IKBKG;BCL2L2
Constitutive Androstane Receptor Pathway_Homo sapiens_WP2875	1/32	0.395606	0.740327	2.96838	-2.75269	EHHADH
Toll Like Receptor signaling_Mus musculus_WP88	1/33	0.405049	0.740327	2.77757	-2.51022	IKBKG
Fatty Acid Beta Oxidation_Mus musculus_WP1269	1/33	0.405049	0.740327	2.91055	-2.6304	HADH
Androgen receptor signaling pathway_Homo sapiens_WP138	2/89	0.405502	0.740327	0.779668	-0.703751	PTEN;FKBP4
Selenium Micronutrient Network_Homo sapiens_WP15	2/90	0.410946	0.740327	0.79063	-0.703102	INSR;SEPHS2
Signaling of Hepatocyte Growth Factor Receptor_Homo sapiens_WP313	1/34	0.414346	0.740327	2.74909	-2.4221	PTEN
Signaling of Hepatocyte Growth Factor Receptor_Mus musculus_WP193	1/34	0.414346	0.740327	2.79075	-2.4588	PTEN
Endothelin Pathways_Homo sapiens_WP2197	1/34	0.414346	0.740327	2.88315	-2.54021	PLCB1
Fatty Acid Beta Oxidation_Homo sapiens_WP143	1/34	0.414346	0.740327	3.05753	-2.69385	HADH
TNF alpha Signaling Pathway_Homo sapiens_WP231	2/92	0.421758	0.740327	0.840571	-0.725684	SMPD2;IKBKG
G13 Signaling Pathway_Mus musculus_WP298	1/35	0.423498	0.740327	3.2348	-2.77937	IQGAP2
GPCRs, Other_Homo sapiens_WP117	2/93	0.427127	0.740327	0.955194	-0.81256	CELSR1;CELSR2
Electron Transport Chain_Mus musculus_WP295	2/93	0.427127	0.740327	0.979455	-0.833198	NDUFA6;COX15
mRNA processing_Mus musculus_WP310	7/398	0.427766	0.740327	0.608289	-0.516547	SBNO1;RBM47;RBM18;EIF4G2;TTC39A;SRPK1;CLK2
Glycogen Metabolism_Homo sapiens_WP500	1/36	0.432507	0.740327	3.36516	-2.82053	PGM1
Nuclear Receptors in Lipid Metabolism and Toxicity_Homo sapiens_WP299	1/36	0.432507	0.740327	3.44265	-2.88548	NR1H4
Spinal Cord Injury_Mus musculus_WP2432	2/96	0.443072	0.751641	1.0602	-0.863024	PLXNA2;NTN1
Oxidation by Cytochrome P450_Mus musculus_WP1274	1/39	0.458701	0.765262	3.24401	-2.52824	CYP39A1
G13 Signaling Pathway_Homo sapiens_WP524	1/40	0.467162	0.765262	3.05744	-2.32695	IQGAP2
ATM Signaling Pathway_Homo sapiens_WP2516	1/40	0.467162	0.765262	3.31284	-2.52134	IKBKG
MicroRNAs in cardiomyocyte hypertrophy_Homo sapiens_WP1544	2/101	0.469092	0.765262	1.05684	-0.799985	CISH;IKBKG
NOD pathway_Homo sapiens_WP1433	1/41	0.475491	0.765262	3.03894	-2.25918	IKBKG
Eukaryotic Transcription Initiation_Mus musculus_WP567	1/41	0.475491	0.765262	3.28353	-2.441	POLR3B
Electron Transport Chain_Homo sapiens_WP111	2/103	0.479296	0.765262	1.17044	-0.860784	NDUFA6;COX15
IL-2 Signaling Pathway_Homo sapiens_WP49	1/42	0.48369	0.765842	2.89795	-2.10481	CISH
Eukaryotic Transcription Initiation_Homo sapiens_WP405	1/44	0.499707	0.782154	3.07859	-2.13572	POLR3B
Focal Adhesion-PI3K-Akt-mTOR-signaling pathway_Mus musculus_WP2841	5/303	0.512398	0.782154	1.02829	-0.687571	VTN;INSR;PTEN;IKBKG;RAB8A
Selenium metabolism/Selenoproteins_Mus musculus_WP108	1/46	0.515228	0.782154	2.83638	-1.88093	SEPHS2
Translation Factors_Mus musculus_WP307	1/46	0.515228	0.782154	3.17224	-2.10365	EIF4G2
TSLP Signaling Pathway_Homo sapiens_WP2203	1/47	0.522808	0.782154	2.55053	-1.65412	CISH
Selenium Metabolism and Selenoproteins_Homo sapiens_WP28	1/47	0.522808	0.782154	2.82933	-1.83493	SEPHS2
Hematopoietic Stem Cell Differentiation_Homo sapiens_WP2849	1/47	0.522808	0.782154	3.01523	-1.9555	RIOK3
Integrated Cancer Pathway_Homo sapiens_WP1971	1/48	0.53027	0.78712	2.83342	-1.79744	PTEN
Imatinib Resistance in Chronic Myeloid Leukemia_Homo sapiens_WP2946	1/50	0.544846	0.79191	2.59162	-1.57376	PIM2
ESC Pluripotency Pathways_Mus musculus_WP339	2/117	0.547233	0.79191	1.36271	-0.821551	PTEN;LIFR
Synaptic Vesicle Pathway_Homo sapiens_WP2267	1/51	0.551965	0.79191	2.83141	-1.68263	SLC18A1
Spinal Cord Injury_Homo sapiens_WP2431	2/119	0.55642	0.79191	1.4496	-0.849805	PLXNA2;NTN1
Vitamin B12 Metabolism_Homo sapiens_WP1533	1/53	0.56587	0.79191	2.71351	-1.54505	INSR
Oxidative phosphorylation_Mus musculus_WP1248	1/53	0.56587	0.79191	3.06227	-1.74363	NDUFA6
Copper homeostasis_Homo sapiens_WP3286	1/54	0.57266	0.79191	2.59749	-1.44801	PTEN
IL-1 signaling pathway_Homo sapiens_WP195	1/55	0.579345	0.79191	2.31178	-1.2619	IKBKG
Cardiac Hypertrophic Response_Homo sapiens_WP2795	1/55	0.579345	0.79191	2.46603	-1.3461	IKBKG
RANKL/RANK Signaling Pathway_Homo sapiens_WP2018	1/55	0.579345	0.79191	2.48411	-1.35597	IKBKG
Parkinsons Disease Pathway_Homo sapiens_WP2371	1/55	0.579345	0.79191	2.6436	-1.44303	EPRS
mRNA Processing_Homo sapiens_WP411	2/127	0.591836	0.800587	1.73473	-0.909908	SRPK1;CLK2
Adipogenesis_Homo sapiens_WP236	2/130	0.604564	0.800587	1.70466	-0.857863	BMP3;LIFR
SIDS Susceptibility Pathways_Mus musculus_WP1266	1/59	0.605057	0.800587	2.71652	-1.36487	VIPR2
Oxidative phosphorylation_Homo sapiens_WP623	1/60	0.611236	0.800587	2.82057	-1.38849	NDUFA6
Oxidation by Cytochrome P450_Homo sapiens_WP43	1/62	0.623307	0.800587	2.68027	-1.26701	CYP39A1
Alpha6-Beta4 Integrin Signaling Pathway_Mus musculus_WP488	1/64	0.635005	0.800587	2.57212	-1.16806	NTN1
p53 signaling_Mus musculus_WP2902	1/64	0.635005	0.800587	2.65104	-1.2039	PTEN
Oncostatin M Signaling Pathway_Homo sapiens_WP2374	1/65	0.640717	0.800587	2.42284	-1.07857	LIFR
AGE/RAGE pathway_Homo sapiens_WP2324	1/66	0.64634	0.800587	2.4653	-1.07593	INSR
TSH signaling pathway_Homo sapiens_WP2032	1/66	0.64634	0.800587	2.56536	-1.1196	PLCB1
Histone Modifications_Homo sapiens_WP2369	1/66	0.64634	0.800587	2.83689	-1.23811	SETD1B
Regulation of toll-like receptor signaling pathway_Homo sapiens_WP1449	2/141	0.648659	0.800587	1.91653	-0.829566	CISH;IKBKG
PluriNetWork_Mus musculus_WP1763	4/284	0.649526	0.800587	1.80872	-0.780483	INSR;PTEN;TRIM24;LIFR
Rac1/Pak1/p38/MMP-2 pathway_Homo sapiens_WP3303	1/67	0.651875	0.800587	2.60311	-1.11388	IKBKG
Kit Receptor Signaling Pathway_Mus musculus_WP407	1/67	0.651875	0.800587	2.61385	-1.11847	CISH
PPAR signaling pathway_Mus musculus_WP2316	1/68	0.657324	0.800587	2.6477	-1.11092	EHHADH
Primary Focal Segmental Glomerulosclerosis FSGS_Mus musculus_WP2573	1/68	0.657324	0.800587	2.66078	-1.1164	VTN
Primary Focal Segmental Glomerulosclerosis FSGS_Homo sapiens_WP2572	1/72	0.678283	0.820852	2.52393	-0.979767	VTN
Estrogen signalling_Mus musculus_WP1244	1/75	0.693159	0.828303	2.46187	-0.902263	IKBKG
Arrhythmogenic Right Ventricular Cardiomyopathy_Homo sapiens_WP2118	1/75	0.693159	0.828303	2.60232	-0.953739	CACNA1D
PodNet: protein-protein interactions in the podocyte_Mus musculus_WP2310	4/305	0.703553	0.835469	2.03174	-0.714386	NCKIPSD;SH2D4A;INSR;INPPL1
SIDS Susceptibility Pathways_Homo sapiens_WP706	2/160	0.715526	0.84441	2.03195	-0.680167	VIPR2;PAH
EGF/EGFR Signaling Pathway_Homo sapiens_WP437	2/163	0.725051	0.847181	2.08087	-0.669025	INPPL1;PTEN
Signaling Pathways in Glioblastoma_Homo sapiens_WP2261	1/83	0.729561	0.847181	2.62111	-0.826466	PTEN
Chemokine signaling pathway_Mus musculus_WP2292	2/165	0.731251	0.847181	2.14609	-0.671723	IKBKG;PLCB1
TCR Signaling Pathway_Homo sapiens_WP69	1/90	0.757862	0.862954	2.48733	-0.689621	IKBKG
Non-odorant GPCRs_Mus musculus_WP1396	3/256	0.765136	0.862954	2.06724	-0.553401	VIPR2;CELSR1;CELSR2
Corticotropin-releasing hormone_Homo sapiens_WP2355	1/92	0.765392	0.862954	2.61902	-0.700239	NR4A2
Apoptosis Modulation and Signaling_Homo sapiens_WP1772	1/93	0.769069	0.862954	2.69521	-0.707694	BCL2L2
TNF-alpha NF-kB Signaling Pathway_Mus musculus_WP246	2/179	0.771401	0.862954	2.28736	-0.593678	IKBKG;IQGAP2
B Cell Receptor Signaling Pathway_Homo sapiens_WP23	1/97	0.78321	0.862954	2.55493	-0.624307	IKBKG
IL-6 signaling Pathway_Mus musculus_WP387	1/97	0.78321	0.862954	2.57821	-0.629995	INPPL1
IL-3 Signaling Pathway_Mus musculus_WP373	1/97	0.78321	0.862954	2.60339	-0.636149	CISH
Focal Adhesion_Mus musculus_WP85	2/185	0.78695	0.862954	2.36989	-0.567804	VTN;PTEN
Toll-like Receptor Signaling Pathway_Homo sapiens_WP75	1/102	0.79968	0.862954	2.645	-0.591273	IKBKG
Wnt Signaling Pathway and Pluripotency_Homo sapiens_WP399	1/102	0.79968	0.862954	2.67759	-0.598559	FRAT1
Focal Adhesion_Homo sapiens_WP306	2/191	0.801562	0.862954	2.45245	-0.542463	VTN;PTEN
Integrated Pancreatic Cancer Pathway_Homo sapiens_WP2377	2/192	0.80391	0.862954	2.49167	-0.543851	HNF4A;PTEN
Wnt Signaling Pathway NetPath_Mus musculus_WP539	1/106	0.811952	0.864092	2.64758	-0.551528	ROR2
XPodNet - protein-protein interactions in the podocyte expanded by STRING_Mus musculus_WP2309	10/808	0.814066	0.864092	2.57389	-0.529486	NCKIPSD;VTN;SH2D4A;GABRA4;INSR;PTEN;TRIM24;INPPL1;BCL2L2;RAB8A
TGF-beta Signaling Pathway_Homo sapiens_WP366	1/132	0.875358	0.923989	2.79488	-0.37206	UCHL5
BDNF signaling pathway_Homo sapiens_WP2380	1/144	0.896926	0.928063	2.78202	-0.302634	IKBKG
Regulation of Actin Cytoskeleton_Mus musculus_WP523	1/148	0.903253	0.928063	2.69659	-0.274383	PIK3C3
Calcium Regulation in the Cardiac Cell_Homo sapiens_WP536	1/149	0.904774	0.928063	2.77281	-0.277475	CACNA1D
Calcium Regulation in the Cardiac Cell_Mus musculus_WP553	1/150	0.906271	0.928063	2.75998	-0.27163	CACNA1D
Regulation of Actin Cytoskeleton_Homo sapiens_WP51	1/150	0.906271	0.928063	2.77545	-0.273152	PIK3C3
MAPK signaling pathway_Mus musculus_WP493	1/155	0.913409	0.928063	2.7628	-0.250229	IKBKG
Integrated Breast Cancer Pathway_Homo sapiens_WP1984	1/155	0.913409	0.928063	2.8784	-0.2607	PTEN
MAPK Signaling Pathway_Homo sapiens_WP382	1/168	0.929535	0.937744	2.73284	-0.199692	IKBKG
EGFR1 Signaling Pathway_Mus musculus_WP572	1/171	0.932809	0.937744	2.86436	-0.199232	INPPL1
Circadian rythm related genes_Homo sapiens_WP3594	1/200	0.957594	0.957594	2.69575	-0.11681	PTEN

## Sheet: MsigDB_ONCO_DOWN
Term	Overlap	P-value	Adjusted P-value	Z-score	Combined Score	Genes
STK33_NOMO_DN	12/292	0.00222471	0.29485	-1.72142	10.5147	ICK;FAM134B;BEX2;ANPEP;PPP1R1B;ABHD14B;TMTC2;KAZN;PADI2;MICAL2;BPNT1;PCBD1
PRC2_EDD_UP.V1_DN	9/194	0.00351011	0.29485	-1.8442	10.4236	VTN;RBM47;SLC6A15;CDHR2;TOR1AIP2;PCBD1;BAZ2B;SLC12A8;MTSS1
STK33_SKM_DN	11/288	0.00577153	0.323206	-1.65482	8.53029	BEX2;POLR3B;SLC6A15;ANPEP;GABRA4;PADI2;ABHD14B;KAZN;PCBD1;BPNT1;ALDH1L2
IL15_UP.V1_UP	8/192	0.0107405	0.440755	-1.81394	8.2239	HS3ST3B1;CISH;SH2D4A;SPINT1;AMD1;PIM2;ZBTB7A;HABP2
RB_DN.V1_DN	6/126	0.0142303	0.440755	-1.74755	7.43126	CISH;PLXNA2;MICAL2;LIFR;CELSR1;NDRG1
STK33_DN	10/289	0.0157413	0.440755	-1.56605	6.50141	FAM134B;BEX2;POLR3B;ANPEP;ABHD14B;PADI2;KAZN;MICAL2;BPNT1;PCBD1
GCNP_SHH_UP_LATE.V1_DN	7/180	0.0231391	0.555339	-1.55469	5.85531	VIPR2;TMEM214;ZDHHC5;PTPRJ;IKBKG;BCL2L2;KPNA1
EGFR_UP.V1_DN	7/196	0.0345102	0.687324	-1.72192	5.79685	ARL4A;ANGEL2;TRIM24;GFRA1;BAZ2B;CELSR2;TTC39A
TBK1.DF_DN	9/287	0.0368209	0.687324	-1.39008	4.5896	POLR3B;HOOK1;INSIG2;GEMIN4;PCBD1;ELL2;SEPHS2;RNF5;WHSC1L1
AKT_UP.V1_UP	6/172	0.0531641	0.69785	-1.52421	4.4726	INSIG2;MYO5B;CTRB1;GDE1;PTPRJ;ASB11
RB_P130_DN.V1_UP	5/133	0.0575661	0.69785	-1.47912	4.22263	VSIG2;SPATA13;KAZN;TINAG;LITAF
KRAS.KIDNEY_UP.V1_UP	5/145	0.0770963	0.69785	-1.48691	3.81052	GATM;VIPR2;SLC6A15;RCAN2;PLCB1
P53_DN.V2_DN	5/145	0.0770963	0.69785	-1.44204	3.69552	CYP39A1;HS3ST3B1;BMP3;ANPEP;ELL2
LEF1_UP.V1_DN	6/190	0.0777992	0.69785	-1.45715	3.72101	SULT1C2;FAM134B;RBM47;GDE1;DIXDC1;KRT20
KRAS.300_UP.V1_UP	5/146	0.078867	0.69785	-1.44709	3.6756	ANPEP;RCAN2;SLC6A15;HPN;PDE2A
PTEN_DN.V1_UP	6/191	0.0793292	0.69785	-1.37482	3.484	HS3ST3B1;CYP39A1;CLPS;GAL3ST1;PTPRJ;CELSR2
PIGF_UP.V1_UP	6/191	0.0793292	0.69785	-1.33939	3.39421	PHF3;ARL4A;AHCYL2;OPA1;SGMS1;BAZ2B
BMI1_DN.V1_UP	5/147	0.0806594	0.69785	-1.32066	3.32478	GAL;ANPEP;PLXNA2;B4GALNT1;ATF6
RPS14_DN.V1_UP	6/192	0.080876	0.69785	-1.35538	3.40856	RBM47;SPINT1;ATP8B1;ANPEP;DNAJC22;PADI2
PRC2_EZH2_UP.V1_DN	6/194	0.0840202	0.69785	-1.36218	3.3737	NR4A2;SLC6A15;ANPEP;B4GALNT1;PLCB1;ATF6
MEK_UP.V1_DN	6/196	0.0872313	0.69785	-1.37165	3.34573	ATP8B1;INSIG2;ANGEL2;GFRA1;BAZ2B;TTC39A
CSR_EARLY_UP.V1_DN	5/154	0.0938073	0.716346	-1.18994	2.816	RNF20;NPHP3;FAM63A;GFRA1;ALDH1L2
NRL_DN.V1_DN	4/134	0.157603	0.845496	-0.94568	1.74731	INPPL1;DIXDC1;RNASE4;RAB8A
ESC_J1_UP_EARLY.V1_UP	5/183	0.158661	0.845496	-1.09638	2.01842	FAM134B;GDE1;NDRG1;SLC18A1;BCL2L2
RAPA_EARLY_UP.V1_UP	5/183	0.158661	0.845496	-1.03923	1.9132	VTN;DAGLA;ANPEP;PDE2A;ATF6
KRAS.600_UP.V1_UP	7/287	0.16309	0.845496	-1.06983	1.9401	HS3ST3B1;ANPEP;RCAN2;SLC6A15;HPN;PDE2A;CDHR2
MYC_UP.V1_UP	5/186	0.166224	0.845496	-1.05644	1.8957	RPUSD4;GLS2;SLC6A15;SORD;PIM2
PTEN_DN.V1_DN	5/187	0.168777	0.845496	-0.98849	1.7587	CLDN10;PAH;SERPINA10;PTEN;B4GALNT1
E2F1_UP.V1_UP	5/189	0.173928	0.845496	-0.943855	1.65091	IVNS1ABP;DMBT1;KLHL21;TYRO3;KPNA1
LTE2_UP.V1_UP	5/190	0.176526	0.845496	-0.98522	1.70865	BTG1;INSIG2;GCNT1;SORD;PGM1
PRC1_BMI_UP.V1_UP	5/190	0.176526	0.845496	-0.957926	1.66132	SPINT1;PSD4;CABP2;BPNT1;SHANK1
DCA_UP.V1_UP	5/191	0.179139	0.845496	-0.937702	1.61247	RNF125;GLS2;TYRO3;CLCN2;ATF6
JNK_DN.V1_DN	5/191	0.179139	0.845496	-0.892176	1.53418	RCAN2;GCNT1;INPPL1;PIM2;PLCB1
IL2_UP.V1_UP	5/192	0.181766	0.845496	-0.967342	1.64935	RNF20;CISH;SH2D4A;INSR;PIM2
IL21_UP.V1_UP	5/193	0.184408	0.845496	-1.02537	1.7335	ITIH4;SPINT1;PIM2;ROR2;SLC12A8
HOXA9_DN.V1_UP	5/194	0.187064	0.845496	-0.945916	1.58564	RBM47;FRAT1;FNDC3A;CYTIP;TOB1
RAF_UP.V1_DN	5/194	0.187064	0.845496	-0.932319	1.56285	GFRA1;PLCB1;CELSR2;TTC39A;TBC1D16
KRAS.LUNG.BREAST_UP.V1_UP	4/145	0.191243	0.845496	-0.579914	0.9593	CLPS;PDE2A;HPN;NR1H4
CAHOY_OLIGODENDROCUTIC	3/100	0.205169	0.86171	-0.390798	0.618993	ICK;GAL3ST1;HIP1R
EIF4E_UP	3/100	0.205169	0.86171	-0.275676	0.436649	BMP3;VIPR2;NDRG1
CORDENONSI_YAP_CONSERVED_SIGNATURE	2/57	0.223173	0.886093	0.603516	-0.905157	SH2D4A;NDRG1
SINGH_KRAS_DEPENDENCY_SIGNATURE_	1/20	0.269926	0.886093	5.6412	-7.38776	LAD1
CSR_LATE_UP.V1_DN	4/170	0.274404	0.886093	-0.535269	0.692186	RCAN2;GFRA1;FADS1;CHST2
MTOR_UP.V1_UP	4/170	0.274404	0.886093	-0.474561	0.613682	MTHFD1;CTRB1;HSD17B13;ASB11
JAK2_DN.V1_DN	4/173	0.284807	0.886093	-0.617216	0.775189	ERO1LB;MYO15B;ATP8B1;SOCS7
AKT_UP_MTOR_DN.V1_UP	4/184	0.323374	0.886093	-0.473773	0.534864	ING2;MYO5B;GDE1;PTPRJ
MTOR_UP.V1_DN	4/184	0.323374	0.886093	-0.424856	0.47964	B3GALNT2;VSIG2;LIFR;CLPX
CRX_NRL_DN.V1_DN	3/130	0.330966	0.886093	0.0725536	-0.0802253	SPINT1;INPPL1;KAZN
ATF2_S_UP.V1_DN	4/187	0.333968	0.886093	-0.366928	0.402414	VTN;SLC7A7;PADI2;SLC12A8
ATF2_UP.V1_DN	4/187	0.333968	0.886093	-0.360403	0.395258	VTN;KLHL21;RNASE4;SLC12A8
ESC_V6.5_UP_LATE.V1_UP	4/190	0.344577	0.886093	-0.391255	0.416857	FAM134B;SMPD2;HPN;NDRG1
GLI1_UP.V1_UP	1/27	0.346098	0.886093	3.73556	-3.96355	PLXNA2
PRC2_SUZ12_UP.V1_DN	4/191	0.348116	0.886093	-0.398793	0.420814	SMPD2;BMP3;SLC6A15;LCAT
ESC_J1_UP_LATE.V1_UP	4/191	0.348116	0.886093	-0.381131	0.402176	FAM134B;HNF4A;MYO5B;PCBD1
JNK_DN.V1_UP	4/192	0.351656	0.886093	-0.406464	0.424796	ARL4A;SLC7A7;KCND3;TRIM24
PRC1_BMI_UP.V1_DN	4/192	0.351656	0.886093	-0.367777	0.384365	EHHADH;SLC6A15;GABRA4;TOR1AIP2
TGFB_UP.V1_DN	4/192	0.351656	0.886093	-0.331627	0.346585	SMPD2;RBM47;EHHADH;PLXNA2
EGFR_UP.V1_UP	4/193	0.355195	0.886093	-0.342828	0.354857	GAL;SGMS1;GCNT1;ELL2
P53_DN.V1_UP	4/194	0.358735	0.886093	-0.414917	0.425361	ARL4A;TMEM30B;USP1;RNASE4
LEF1_UP.V1_UP	4/195	0.362274	0.886093	-0.394381	0.400436	PTPRN2;ROR2;FADS1;CHST2
LTE2_UP.V1_DN	4/196	0.365813	0.886093	-0.436289	0.438747	GAL;KAZN;GFRA1;PLCB1
MEK_UP.V1_UP	4/196	0.365813	0.886093	-0.333758	0.335638	GAL;GCNT1;MICAL2;ELL2
VEGF_A_UP.V1_UP	4/196	0.365813	0.886093	-0.326262	0.3281	ITIH4;LCAT;PTPRJ;MTSS1
BRCA1_DN.V1_UP	3/141	0.377772	0.886093	0.470357	-0.457876	EXTL1;DAGLA;SHANK1
CTIP_DN.V1_DN	3/141	0.377772	0.886093	0.503713	-0.490347	RNF125;LRRC32;KPNA1
KRAS.LUNG_UP.V1_UP	3/141	0.377772	0.886093	0.579165	-0.563797	HPN;CYTIP;SLC18A1
MEL18_DN.V1_UP	3/141	0.377772	0.886093	0.617427	-0.601043	GAL;TYRO3;CHST2
RELA_DN.V1_DN	3/141	0.377772	0.886093	0.631075	-0.61433	GSTM1;GCNT1;CYTIP
CAMP_UP.V1_DN	4/200	0.379956	0.886093	-0.16975	0.164267	MYO15B;MYO5B;NDRG1;CHST2
PDGF_UP.V1_DN	3/142	0.382	0.886093	0.653313	-0.628706	BMP3;KRT20;ZBTB7A
KRAS.AMP.LUNG_UP.V1_UP	3/144	0.390438	0.886093	0.57861	-0.544175	VTN;RCAN2;HGFAC
PTEN_DN.V2_DN	3/144	0.390438	0.886093	0.666575	-0.626904	NR4A2;FRAT1;PTEN
BMI1_DN_MEL18_DN.V1_UP	3/145	0.394646	0.886093	0.625319	-0.5814	OGFRL1;ARL4A;GAL
KRAS.LUNG.BREAST_UP.V1_DN	3/145	0.394646	0.886093	0.673981	-0.626645	GLS2;GABRA4;SERPINA10
KRAS.BREAST_UP.V1_UP	3/146	0.398847	0.886093	0.605996	-0.557018	CLPS;PDE2A;NR1H4
PDGF_ERK_DN.V1_UP	3/147	0.40304	0.886093	0.628736	-0.571345	ATF6;CLCN2;PPIC
MEL18_DN.V1_DN	3/148	0.407224	0.886093	0.607085	-0.5454	ALDH6A1;GLS2;PLCB1
RELA_DN.V1_UP	3/149	0.4114	0.886093	0.654263	-0.581109	GLS2;HOOK1;BPNT1
SIRNA_EIF4GI_UP	2/95	0.437784	0.930984	1.37919	-1.13925	GLUD1;DDX54
CAHOY_NEURONAL	2/100	0.463946	0.942022	1.41226	-1.0846	NXPH2;MYO5B
KRAS.600.LUNG.BREAST_UP.V1_UP	5/288	0.467927	0.942022	0.341315	-0.25921	CLPS;PDE2A;HPN;NR1H4;CHST2
KRAS.600.LUNG.BREAST_UP.V1_DN	5/289	0.470932	0.942022	0.332867	-0.250662	GLS2;GABRA4;SERPINA10;PTPRJ;KRT20
GCNP_SHH_UP_EARLY.V1_DN	3/169	0.492576	0.942022	0.745987	-0.528239	NR4A2;ERO1LB;MYO5B
ESC_V6.5_UP_EARLY.V1_UP	3/170	0.496495	0.942022	0.791351	-0.554089	SMPD2;DEPTOR;TEX2
WNT_UP.V1_DN	3/170	0.496495	0.942022	0.819783	-0.573997	PLA2G1B;PIM2;CPN1
BCAT_GDS748_DN	1/47	0.522808	0.942022	4.98671	-3.23408	CELSR1
BCAT_GDS748_UP	1/48	0.53027	0.942022	4.76996	-3.02591	GCNT1
KRAS.50_UP.V1_UP	1/48	0.53027	0.942022	4.82804	-3.06276	HPN
ESC_J1_UP_EARLY.V1_DN	3/179	0.531063	0.942022	0.885114	-0.560167	CTRB1;ARHGEF10L;RNASE4
WNT_UP.V1_UP	3/180	0.534822	0.942022	0.85433	-0.534659	KCND3;MYO5B;LCAT
BCAT_BILD_ET_AL_UP	1/49	0.537615	0.942022	4.96915	-3.08391	TMEM63B
BCAT.100_UP.V1_UP	1/49	0.537615	0.942022	5.06502	-3.14341	GCNT1
TBK1.DN.48HRS_DN	1/50	0.544846	0.942022	4.86085	-2.95176	XBP1
CYCLIN_D1_UP.V1_UP	3/188	0.564267	0.942022	0.822924	-0.4709	ANPEP;PDE2A;ARCN1
CYCLIN_D1_UP.V1_DN	3/191	0.575014	0.942022	0.732881	-0.405548	BTG1;GAL;RNASE4
RAPA_EARLY_UP.V1_DN	3/191	0.575014	0.942022	0.766514	-0.424159	GBF1;ROR2;GDPD5
P53_DN.V1_DN	3/192	0.578559	0.942022	0.729429	-0.399154	GAL3ST1;SLC6A15;GFRA1
MTOR_UP.N4.V1_DN	3/193	0.582086	0.942022	0.668696	-0.361857	FRAT1;ANGEL2;ECHDC2
E2F1_UP.V1_DN	3/193	0.582086	0.942022	0.670418	-0.362788	XBP1;GFRA1;CYTIP
KRAS.DF.V1_UP	3/193	0.582086	0.942022	0.6835	-0.369867	ING2;GLS2;ANPEP
NOTCH_DN.V1_UP	3/193	0.582086	0.942022	0.71584	-0.387368	CDHR2;KLHL21;PIM2
CYCLIN_D1_KE_.V1_DN	3/194	0.585594	0.942022	0.670753	-0.358939	ARL4A;HPN;CPN1
PIGF_UP.V1_DN	3/194	0.585594	0.942022	0.715372	-0.382816	CTRL;SLC6A15;ANGEL1
KRAS.DF.V1_DN	3/194	0.585594	0.942022	0.729682	-0.390474	OGFRL1;LCAT;FAM63A
RAF_UP.V1_UP	3/196	0.592554	0.942022	0.669051	-0.350123	VTN;MICAL2;PGM1
ERB2_UP.V1_DN	3/197	0.596005	0.942022	0.65365	-0.338268	ATP8B1;GFRA1;TTC39A
CAMP_UP.V1_UP	3/200	0.606246	0.942022	0.664249	-0.332437	IVNS1ABP;WDR24;SRPK1
CRX_DN.V1_DN	2/134	0.621066	0.942022	2.42123	-1.15328	LAD1;RNASE4
NRL_DN.V1_UP	2/136	0.629116	0.942022	2.36596	-1.09648	LAD1;STARD10
RB_P107_DN.V1_UP	2/140	0.644817	0.942022	2.25964	-0.991506	GSTM2;BEX2
BRCA1_DN.V1_DN	2/143	0.656245	0.942022	2.07803	-0.875309	ERO1LB;INSR
BMI1_DN.V1_DN	2/144	0.659989	0.942022	2.08165	-0.864991	EHHADH;PADI2
ALK_DN.V1_UP	2/145	0.6637	0.942022	2.02267	-0.829143	XBP1;SLC12A8
KRAS.BREAST_UP.V1_DN	2/145	0.6637	0.942022	2.06344	-0.845857	GLS2;SERPINA10
PDGF_UP.V1_UP	2/146	0.667378	0.942022	1.94119	-0.785014	DIXDC1;ATF6
BMI1_DN_MEL18_DN.V1_DN	2/147	0.671025	0.942022	1.91813	-0.765236	SPINT1;EHHADH
ALK_DN.V1_DN	2/148	0.674638	0.942022	1.90946	-0.751522	SERPINI2;KAZN
P53_DN.V2_UP	2/148	0.674638	0.942022	1.95468	-0.769322	LRRC32;POU6F1
PDGF_ERK_DN.V1_DN	2/149	0.67822	0.942022	1.93282	-0.750483	BTG1;ANGEL1
CSR_EARLY_UP.V1_UP	2/164	0.728166	0.942022	1.96403	-0.623042	GAL;AMD1
PKCA_DN.V1_DN	2/167	0.737332	0.942022	1.93907	-0.590868	NR1H4;ZBTB7A
NFE2L2.V2	6/481	0.764425	0.942022	1.1417	-0.306697	VTN;HPN;B4GALNT1;IQGAP2;METAP2;CPN1
SNF5_DN.V1_UP	2/177	0.766003	0.942022	1.88234	-0.501773	ANPEP;SOSTDC1
GCNP_SHH_UP_LATE.V1_UP	2/183	0.781873	0.942022	1.85643	-0.4568	IVNS1ABP;GFM2
AKT_UP_MTOR_DN.V1_DN	2/183	0.781873	0.942022	1.87213	-0.460661	MTHFD1;SLC18A1
ESC_J1_UP_LATE.V1_DN	2/186	0.789449	0.942022	1.85275	-0.438028	PLA2G1B;NTN1
SIRNA_EIF4GI_DN	1/99	0.789954	0.942022	3.52838	-0.831923	SRPK1
IL21_UP.V1_DN	2/187	0.791923	0.942022	1.81926	-0.424418	CLDN10;LAD1
AKT_UP.V1_DN	2/187	0.791923	0.942022	1.8383	-0.42886	VSIG2;SLC18A1
RPS14_DN.V1_DN	2/187	0.791923	0.942022	1.89516	-0.442124	GAL;GEMIN4
CAHOY_ASTROCYTIC	1/100	0.793247	0.942022	3.63804	-0.842645	BTG1
EIF4E_DN	1/100	0.793247	0.942022	3.70145	-0.857332	KLHL21
CAHOY_ASTROGLIAL	1/100	0.793247	0.942022	3.71327	-0.860069	KLHL21
SRC_UP.V1_UP	2/188	0.79437	0.942022	1.908	-0.439233	DNAJC22;CABP2
CYCLIN_D1_KE_.V1_UP	2/190	0.79919	0.942022	1.89452	-0.42467	HGFAC;ARCN1
IL15_UP.V1_DN	2/190	0.79919	0.942022	1.90881	-0.427871	IL22RA1;DEPTOR
ERB2_UP.V1_UP	2/191	0.801562	0.942022	1.84624	-0.408374	GBF1;NDRG1
TGFB_UP.V1_UP	2/192	0.80391	0.942022	1.7887	-0.390416	RNASE4;ELL2
ATF2_S_UP.V1_UP	2/193	0.806233	0.942022	1.7211	-0.370696	CTRL;CLCN2
DCA_UP.V1_DN	2/193	0.806233	0.942022	1.72593	-0.371737	ABCA5;CHST2
VEGF_A_UP.V1_DN	2/193	0.806233	0.942022	1.74195	-0.375186	AMD1;SEL1L
PRC2_EZH2_UP.V1_UP	2/195	0.810805	0.942022	1.61388	-0.338476	LRRC32;ELL2
HOXA9_DN.V1_DN	2/195	0.810805	0.942022	1.6263	-0.341081	GABRA4;FADS1
IL2_UP.V1_DN	2/196	0.813055	0.942022	1.57532	-0.326022	DEPTOR;EHHADH
MTOR_UP.N4.V1_UP	2/196	0.813055	0.942022	1.63332	-0.338027	ARL4A;PLCB1
TBK1.DF_UP	3/290	0.83333	0.954813	1.85426	-0.338081	BTG1;ANPEP;TEX2
STK33_NOMO_UP	3/294	0.840118	0.954813	1.85621	-0.323377	FAM114A1;FNDC3A;MTSS1
CRX_DN.V1_UP	1/136	0.883006	0.954813	3.84874	-0.478874	VTN
RB_DN.V1_UP	1/137	0.884843	0.954813	3.81083	-0.466235	SLC7A7
CTIP_DN.V1_UP	1/138	0.886652	0.954813	3.86794	-0.465323	INSR
RB_P130_DN.V1_DN	1/139	0.888433	0.954813	3.85906	-0.456513	LIFR
KRAS.KIDNEY_UP.V1_DN	1/142	0.893609	0.954813	3.64026	-0.409484	SGK2
KRAS.PROSTATE_UP.V1_UP	1/143	0.89528	0.954813	3.66425	-0.405334	HABP2
KRAS.PROSTATE_UP.V1_DN	1/144	0.896926	0.954813	3.52849	-0.383837	PLCB1
ATM_DN.V1_UP	1/146	0.900139	0.954813	3.27545	-0.344596	SULT1C2
KRAS.AMP.LUNG_UP.V1_DN	1/146	0.900139	0.954813	3.32165	-0.349456	SHANK1
ATM_DN.V1_DN	1/149	0.904774	0.954813	3.13156	-0.313375	HS3ST3B1
SNF5_DN.V1_DN	1/164	0.924921	0.954813	3.1592	-0.246566	RCAN2
PKCA_DN.V1_UP	1/170	0.931735	0.954813	3.13617	-0.22175	GSTM1
CSR_LATE_UP.V1_UP	1/172	0.933866	0.954813	3.06619	-0.209796	MTHFD1
ESC_V6.5_UP_EARLY.V1_DN	1/172	0.933866	0.954813	3.12588	-0.213881	NTN1
SRC_UP.V1_DN	1/179	0.940816	0.954813	3.02921	-0.184804	CHAC2
MYC_UP.V1_DN	1/182	0.943567	0.954813	3.00706	-0.174672	RNASE4
STK33_UP	2/293	0.944883	0.954813	2.28304	-0.129436	FNDC3A;MTSS1
ESC_V6.5_UP_LATE.V1_DN	1/186	0.947038	0.954813	2.95832	-0.160979	PLA2G1B
ATF2_UP.V1_UP	1/192	0.95185	0.954813	2.50458	-0.123596	VIPR2
PRC2_SUZ12_UP.V1_UP	1/194	0.953355	0.954813	2.26426	-0.10816	BPNT1
E2F3_UP.V1_UP	1/196	0.954813	0.954813	2.17671	-0.100651	CHST2

## Sheet: Hallmark_DOWN
Overlap Results
Collection(s):	H
# overlaps shown:	15
# genesets in collections:	50
# genes in comparison (n):	279
# genes in universe (N):	45956
Gene Set Name	# Genes in Gene Set (K)	Description	# Genes in Overlap (k)	k/K	p-value	FDR q-value
HALLMARK_ESTROGEN_RESPONSE_EARLY	200	Genes defining early response to estrogen.	13	0.065	3.7e-10	1.85e-08
HALLMARK_ADIPOGENESIS	200	Genes up-regulated during adipocyte differentiation (adipogenesis).	9	0.045	4.22e-06	0.000105
HALLMARK_XENOBIOTIC_METABOLISM	200	Genes encoding proteins involved in processing of drugs and other xenobiotics.	8	0.04	3.37e-05	0.000464
HALLMARK_ANDROGEN_RESPONSE	101	Genes defining response to androgens.	6	0.0594	3.71e-05	0.000464
HALLMARK_ESTROGEN_RESPONSE_LATE	200	Genes defining late response to estrogen.	7	0.035	0.000238	0.0017
HALLMARK_KRAS_SIGNALING_DN	200	Genes down-regulated by KRAS activation.	7	0.035	0.000238	0.0017
HALLMARK_MTORC1_SIGNALING	200	Genes up-regulated through activation of mTORC1 complex.	7	0.035	0.000238	0.0017
HALLMARK_UV_RESPONSE_UP	158	Genes up-regulated in response to ultraviolet (UV) radiation.	6	0.038	0.000431	0.00269
HALLMARK_HEME_METABOLISM	200	Genes involved in metabolism of heme (a cofactor consisting of iron and porphyrin) and erythroblast differentiation.	6	0.03	0.00147	0.00733
HALLMARK_OXIDATIVE_PHOSPHORYLATION	200	Genes encoding proteins involved in oxidative phosphorylation.	6	0.03	0.00147	0.00733
HALLMARK_BILE_ACID_METABOLISM	112	Genes involve in metabolism of bile acids and salts.	4	0.0357	0.00494	0.0225
HALLMARK_APICAL_JUNCTION	200	Genes encoding components of apical junction complex.	5	0.025	0.00774	0.0276
HALLMARK_GLYCOLYSIS	200	Genes encoding proteins involved in glycolysis and gluconeogenesis.	5	0.025	0.00774	0.0276
HALLMARK_P53_PATHWAY	200	Genes involved in p53 pathways and networks.	5	0.025	0.00774	0.0276
HALLMARK_COAGULATION	138	Genes encoding components of blood coagulation system; also up-regulated in platelets.	4	0.029	0.0102	0.034
Gene/Gene Set Overlap Matrix
Entrez Gene Id	Gene Symbol	Gene Description	HALLMARK_ESTROGEN_RESPONSE_EARLY	HALLMARK_ADIPOGENESIS	HALLMARK_XENOBIOTIC_METABOLISM	HALLMARK_ANDROGEN_RESPONSE	HALLMARK_ESTROGEN_RESPONSE_LATE	HALLMARK_KRAS_SIGNALING_DN	HALLMARK_MTORC1_SIGNALING	HALLMARK_UV_RESPONSE_UP	HALLMARK_HEME_METABOLISM	HALLMARK_OXIDATIVE_PHOSPHORYLATION	HALLMARK_BILE_ACID_METABOLISM	HALLMARK_APICAL_JUNCTION	HALLMARK_GLYCOLYSIS	HALLMARK_P53_PATHWAY	HALLMARK_COAGULATION
10140	TOB1	transducer of ERBB2, 1	HALLMARK_ESTROGEN_RESPONSE_EARLY	HALLMARK_ADIPOGENESIS			HALLMARK_ESTROGEN_RESPONSE_LATE									HALLMARK_P53_PATHWAY
1952	CELSR2	cadherin, EGF LAG seven-pass G-type receptor 2 (flamingo homolog, Drosophila)	HALLMARK_ESTROGEN_RESPONSE_EARLY				HALLMARK_ESTROGEN_RESPONSE_LATE	HALLMARK_KRAS_SIGNALING_DN
7494	XBP1	X-box binding protein 1	HALLMARK_ESTROGEN_RESPONSE_EARLY				HALLMARK_ESTROGEN_RESPONSE_LATE		HALLMARK_MTORC1_SIGNALING
2288	FKBP4	FK506 binding protein 4, 59kDa	HALLMARK_ESTROGEN_RESPONSE_EARLY				HALLMARK_ESTROGEN_RESPONSE_LATE			HALLMARK_UV_RESPONSE_UP					HALLMARK_GLYCOLYSIS
1154	CISH	cytokine inducible SH2-containing protein	HALLMARK_ESTROGEN_RESPONSE_EARLY				HALLMARK_ESTROGEN_RESPONSE_LATE
9620	CELSR1	cadherin, EGF LAG seven-pass G-type receptor 1 (flamingo homolog, Drosophila)	HALLMARK_ESTROGEN_RESPONSE_EARLY
22996	TTC39A	tetratricopeptide repeat domain 39A	HALLMARK_ESTROGEN_RESPONSE_EARLY
23254	KAZN	kazrin, periplakin interacting protein	HALLMARK_ESTROGEN_RESPONSE_EARLY
2674	GFRA1	GDNF family receptor alpha 1	HALLMARK_ESTROGEN_RESPONSE_EARLY
3898	LAD1	ladinin 1	HALLMARK_ESTROGEN_RESPONSE_EARLY
54463	FAM134B	family with sequence similarity 134, member B	HALLMARK_ESTROGEN_RESPONSE_EARLY
55793	FAM63A	family with sequence similarity 63, member A	HALLMARK_ESTROGEN_RESPONSE_EARLY
64798	DEPTOR	DEP domain containing MTOR-interacting protein	HALLMARK_ESTROGEN_RESPONSE_EARLY
3977	LIFR	leukemia inhibitory factor receptor alpha		HALLMARK_ADIPOGENESIS		HALLMARK_ANDROGEN_RESPONSE
5236	PGM1	phosphoglucomutase 1		HALLMARK_ADIPOGENESIS					HALLMARK_MTORC1_SIGNALING
8780	RIOK3	RIO kinase 3 (yeast)		HALLMARK_ADIPOGENESIS							HALLMARK_HEME_METABOLISM
8802	SUCLG1	succinate-CoA ligase, alpha subunit		HALLMARK_ADIPOGENESIS								HALLMARK_OXIDATIVE_PHOSPHORYLATION
3033	HADH	hydroxyacyl-CoA dehydrogenase		HALLMARK_ADIPOGENESIS										HALLMARK_APICAL_JUNCTION
10124	ARL4A	ADP-ribosylation factor-like 4A		HALLMARK_ADIPOGENESIS
1629	DBT	dihydrolipoamide branched chain transacylase E2		HALLMARK_ADIPOGENESIS
29979	UBQLN1	ubiquilin 1		HALLMARK_ADIPOGENESIS
3172	HNF4A	hepatocyte nuclear factor 4, alpha			HALLMARK_XENOBIOTIC_METABOLISM												HALLMARK_COAGULATION
7448	VTN	vitronectin			HALLMARK_XENOBIOTIC_METABOLISM
128	ADH5	alcohol dehydrogenase 5 (class III), chi polypeptide			HALLMARK_XENOBIOTIC_METABOLISM
3083	HGFAC	HGF activator			HALLMARK_XENOBIOTIC_METABOLISM
3700	ITIH4	inter-alpha-trypsin inhibitor heavy chain family, member 4			HALLMARK_XENOBIOTIC_METABOLISM
3931	LCAT	lecithin-cholesterol acyltransferase			HALLMARK_XENOBIOTIC_METABOLISM
4121	MAN1A1	mannosidase, alpha, class 1A, member 1			HALLMARK_XENOBIOTIC_METABOLISM
4522	MTHFD1	methylenetetrahydrofolate dehydrogenase (NADP+ dependent) 1, methenyltetrahydrofolate cyclohydrolase, formyltetrahydrofolate synthetase			HALLMARK_XENOBIOTIC_METABOLISM
6652	SORD	sorbitol dehydrogenase				HALLMARK_ANDROGEN_RESPONSE	HALLMARK_ESTROGEN_RESPONSE_LATE		HALLMARK_MTORC1_SIGNALING
3992	FADS1	fatty acid desaturase 1				HALLMARK_ANDROGEN_RESPONSE			HALLMARK_MTORC1_SIGNALING				HALLMARK_BILE_ACID_METABOLISM
22936	ELL2	elongation factor, RNA polymerase II, 2				HALLMARK_ANDROGEN_RESPONSE					HALLMARK_HEME_METABOLISM
10397	NDRG1	N-myc downstream regulated 1				HALLMARK_ANDROGEN_RESPONSE										HALLMARK_P53_PATHWAY
10788	IQGAP2	IQ motif containing GTPase activating protein 2				HALLMARK_ANDROGEN_RESPONSE
51083	GAL	galanin prepropeptide					HALLMARK_ESTROGEN_RESPONSE_LATE			HALLMARK_UV_RESPONSE_UP
51302	CYP39A1	cytochrome P450, family 39, subfamily A, polypeptide 1						HALLMARK_KRAS_SIGNALING_DN					HALLMARK_BILE_ACID_METABOLISM
9435	CHST2	carbohydrate (N-acetylglucosamine-6-O) sulfotransferase 2						HALLMARK_KRAS_SIGNALING_DN							HALLMARK_GLYCOLYSIS
4929	NR4A2	nuclear receptor subfamily 4, group A, member 2						HALLMARK_KRAS_SIGNALING_DN
1208	CLPS	colipase, pancreatic						HALLMARK_KRAS_SIGNALING_DN
51156	SERPINA10	serpin peptidase inhibitor, clade A (alpha-1 antiproteinase, antitrypsin), member 10						HALLMARK_KRAS_SIGNALING_DN
5795	PTPRJ	protein tyrosine phosphatase, receptor type, J						HALLMARK_KRAS_SIGNALING_DN
2058	EPRS	glutamyl-prolyl-tRNA synthetase							HALLMARK_MTORC1_SIGNALING
7453	WARS	tryptophanyl-tRNA synthetase							HALLMARK_MTORC1_SIGNALING
51377	UCHL5	ubiquitin carboxyl-terminal hydrolase L5							HALLMARK_MTORC1_SIGNALING
694	BTG1	B-cell translocation gene 1, anti-proliferative								HALLMARK_UV_RESPONSE_UP						HALLMARK_P53_PATHWAY
262	AMD1	adenosylmethionine decarboxylase 1								HALLMARK_UV_RESPONSE_UP
1181	CLCN2	chloride channel 2								HALLMARK_UV_RESPONSE_UP
7301	TYRO3	TYRO3 protein tyrosine kinase								HALLMARK_UV_RESPONSE_UP
4329	ALDH6A1	aldehyde dehydrogenase 6 family, member A1									HALLMARK_HEME_METABOLISM	HALLMARK_OXIDATIVE_PHOSPHORYLATION
10840	ALDH1L1	aldehyde dehydrogenase 1 family, member L1									HALLMARK_HEME_METABOLISM
51573	GDE1	glycerophosphodiester phosphodiesterase 1									HALLMARK_HEME_METABOLISM
80344	DCAF11	DDB1 and CUL4 associated factor 11									HALLMARK_HEME_METABOLISM
4700	NDUFA6	NADH dehydrogenase (ubiquinone) 1 alpha subcomplex, 6, 14kDa										HALLMARK_OXIDATIVE_PHOSPHORYLATION
1355	COX15	COX15 homolog, cytochrome c oxidase assembly protein (yeast)										HALLMARK_OXIDATIVE_PHOSPHORYLATION
2746	GLUD1	glutamate dehydrogenase 1										HALLMARK_OXIDATIVE_PHOSPHORYLATION
4976	OPA1	optic atrophy 1 (autosomal dominant)										HALLMARK_OXIDATIVE_PHOSPHORYLATION
9971	NR1H4	nuclear receptor subfamily 1, group H, member 4											HALLMARK_BILE_ACID_METABOLISM
23461	ABCA5	ATP-binding cassette, sub-family A (ABC1), member 5											HALLMARK_BILE_ACID_METABOLISM
5728	PTEN	phosphatase and tensin homolog												HALLMARK_APICAL_JUNCTION
3636	INPPL1	inositol polyphosphate phosphatase-like 1												HALLMARK_APICAL_JUNCTION
57463	AMIGO1	adhesion molecule with Ig-like domain 1												HALLMARK_APICAL_JUNCTION
8517	IKBKG	inhibitor of kappa light polypeptide gene enhancer in B-cells, kinase gamma												HALLMARK_APICAL_JUNCTION
283	ANG	angiogenin, ribonuclease, RNase A family, 5													HALLMARK_GLYCOLYSIS		HALLMARK_COAGULATION
10380	BPNT1	3'(2'), 5'-bisphosphate nucleotidase 1													HALLMARK_GLYCOLYSIS
9514	GAL3ST1	galactose-3-O-sulfotransferase 1													HALLMARK_GLYCOLYSIS
27165	GLS2	glutaminase 2 (liver, mitochondrial)														HALLMARK_P53_PATHWAY
51002	TPRKB	TP53RK binding protein														HALLMARK_P53_PATHWAY
3249	HPN	hepsin															HALLMARK_COAGULATION
1369	CPN1	carboxypeptidase N, polypeptide 1															HALLMARK_COAGULATION
1962	EHHADH	enoyl-CoA, hydratase/3-hydroxyacyl CoA dehydrogenase
5092	PCBD1	pterin-4 alpha-carbinolamine dehydratase/dimerization cofactor of hepatocyte nuclear factor 1 alpha
259230	SGMS1	sphingomyelin synthase 1
372	ARCN1	archain 1
8729	GBF1	golgi brefeldin A resistant guanine nucleotide exchange factor 1
50628	GEMIN4	gem (nuclear organelle) associated protein 4
22926	ATF6	activating transcription factor 6
7398	USP1	ubiquitin specific peptidase 1
1982	EIF4G2	eukaryotic translation initiation factor 4 gamma, 2
6732	SRPK1	SRSF protein kinase 1
2650	GCNT1	glucosaminyl (N-acetyl) transferase 1, core 2
23469	PHF3	PHD finger protein 3
9516	LITAF	lipopolysaccharide-induced TNF factor
23236	PLCB1	phospholipase C, beta 1 (phosphoinositide-specific)
2944	GSTM1	glutathione S-transferase mu 1
599	BCL2L2	BCL2-like 2
163590	TOR1AIP2	torsin A interacting protein 2
290	ANPEP	alanyl (membrane) aminopeptidase
2946	GSTM2	glutathione S-transferase mu 2 (muscle)
5205	ATP8B1	ATPase, aminophospholipid transporter, class I, type 8B, member 1
10023	FRAT1	frequently rearranged in advanced T-cell lymphomas
10110	SGK2	serum/glucocorticoid regulated kinase 2
10231	RCAN2	regulator of calcineurin 2
10625	IVNS1ABP	influenza virus NS1A binding protein
10809	STARD10	StAR-related lipid transfer (START) domain containing 10
10845	CLPX	ClpX caseinolytic peptidase X homolog (E. coli)
10955	SERINC3	serine incorporator 3
10988	METAP2	methionyl aminopeptidase 2
11040	PIM2	pim-2 oncogene
11240	PADI2	peptidyl arginine deiminase, type II
11249	NXPH2	neurexophilin 2
114780	PKD1L2	polycystic kidney disease 1-like 2
117153	MIA2	melanoma inhibitory activity 2
118980	SFXN2	sideroflexin 2
1196	CLK2	CDC-like kinase 2
121214	SDR9C7	short chain dehydrogenase/reductase family 9C, member 7
124739	USP43	ubiquitin specific peptidase 43
125058	TBC1D16	TBC1 domain family, member 16
127700	OSCP1	organic solute carrier partner 1
132	ADK	adenosine kinase
132299	OCIAD2	OCIA domain containing 2
140456	ASB11	ankyrin repeat and SOCS box containing 11
146223	CMTM4	CKLF-like MARVEL transmembrane domain containing 4
146456	TMED6	transmembrane emp24 protein transport domain containing 6
148789	B3GALNT2	beta-1,3-N-acetylgalactosaminyltransferase 2
150275	CCDC117	coiled-coil domain containing 117
1504	CTRB1	chymotrypsinogen B1
1506	CTRL	chymotrypsin-like
160335	TMTC2	transmembrane and tetratricopeptide repeat containing 2
160428	ALDH1L2	aldehyde dehydrogenase 1 family, member L2
161291	TMEM30B	transmembrane protein 30B
161823	ADAL	adenosine deaminase-like
168620	BHLHA15	basic helix-loop-helix family, member a15
170961	ANKRD24	ankyrin repeat domain 24
173	AFM	afamin
1755	DMBT1	deleted in malignant brain tumors 1
197257	LDHD	lactate dehydrogenase D
1992	SERPINB1	serpin peptidase inhibitor, clade B (ovalbumin), member 1
202151	RANBP3L	RAN binding protein 3-like
2134	EXTL1	exostoses (multiple)-like 1
2137	EXTL3	exostoses (multiple)-like 3
221178	SPATA13	spermatogenesis associated 13
221656	KDM1B	lysine (K)-specific demethylase 1B
222484	LNX2	ligand of numb-protein X 2
22858	ICK	intestinal cell (MAK-like) kinase
22862	FNDC3A	fibronectin type III domain containing 3A
22928	SEPHS2	selenophosphate synthetase 2
23067	SETD1B	SET domain containing 1B
23108	RAP1GAP2	RAP1 GTPase activating protein 2
23357	ANGEL1	angel homolog 1 (Drosophila)
23358	USP24	ubiquitin specific peptidase 24
23361	ZNF629	zinc finger protein 629
23367	LARP1	La ribonucleoprotein domain family, member 1
23382	AHCYL2	adenosylhomocysteinase-like 2
23505	TMEM131	transmembrane protein 131
23550	PSD4	pleckstrin and Sec7 domain containing 4
23567	ZNF346	zinc finger protein 346
23584	VSIG2	V-set and immunoglobulin domain containing 2
23589	CARHSP1	calcium regulated heat stable protein 1, 24kDa
23774	BRD1	bromodomain containing 1
254428	SLC41A1	solute carrier family 41, member 1
2557	GABRA4	gamma-aminobutyric acid (GABA) A receptor, alpha 4
2583	B4GALNT1	beta-1,4-N-acetyl-galactosaminyl transferase 1
25854	FAM149A	family with sequence similarity 149, member A
25921	ZDHHC5	zinc finger, DHHC-type containing 5
25928	SOSTDC1	sclerostin domain containing 1
2615	LRRC32	leucine rich repeat containing 32
2628	GATM	glycine amidinotransferase (L-arginine:glycine amidinotransferase)
26507	CNNM1	cyclin M1
27031	NPHP3	nephronophthisis 3 (adolescent)
27065	D4S234E	DNA segment on chromosome 4 (unique) 234 expressed sequence
27283	TINAG	tubulointerstitial nephritis antigen
280	AMY2B	amylase, alpha 2B (pancreatic)
2950	GSTP1	glutathione S-transferase pi 1
29974	A1CF	APOBEC1 complementation factor
29994	BAZ2B	bromodomain adjacent to zinc finger domain, 2B
3026	HABP2	hyaluronan binding protein 2
30837	SOCS7	suppressor of cytokine signaling 7
3171	FOXA3	forkhead box A3
342979	PALM3	paralemmin 3
345275	HSD17B13	hydroxysteroid (17-beta) dehydrogenase 13
347051	SLC10A5	solute carrier family 10 (sodium/bile acid cotransporter family), member 5
3622	ING2	inhibitor of growth family, member 2
3643	INSR	insulin receptor
3752	KCND3	potassium voltage-gated channel, Shal-related subfamily, member 3
3836	KPNA1	karyopherin alpha 1 (importin alpha 5)
399687	MYO18A	myosin XVIIIA
4218	RAB8A	RAB8A, member RAS oncogene family
440307	TTLL13	tubulin tyrosine ligase-like family, member 13
4645	MYO5B	myosin VB
4920	ROR2	receptor tyrosine kinase-like orphan receptor 2
494143	CHAC2	ChaC, cation transport regulator homolog 2 (E. coli)
5053	PAH	phenylalanine hydroxylase
50944	SHANK1	SH3 and multiple ankyrin repeat domains 1
51141	INSIG2	insulin induced gene 2
51341	ZBTB7A	zinc finger and BTB domain containing 7A
51361	HOOK1	hook homolog 1 (Drosophila)
5138	PDE2A	phosphodiesterase 2A, cGMP-stimulated
51475	CABP2	calcium binding protein 2
51517	NCKIPSD	NCK interacting protein with SH3 domain
5276	SERPINI2	serpin peptidase inhibitor, clade I (pancpin), member 2
5289	PIK3C3	phosphoinositide-3-kinase, class 3
5319	PLA2G1B	phospholipase A2, group IB (pancreas)
5362	PLXNA2	plexin A2
54102	CLIC6	chloride intracellular channel 6
54474	KRT20	keratin 20
54502	RBM47	RNA binding motif protein 47
5463	POU6F1	POU class 6 homeobox 1
54765	TRIM44	tripartite motif containing 44
5480	PPIC	peptidylprolyl isomerase C (cyclophilin C)
54812	AFTPH	aftiphilin
54825	CDHR2	cadherin-related family member 2
54867	TMEM214	transmembrane protein 214
54904	WHSC1L1	Wolf-Hirschhorn syndrome candidate 1-like 1
54941	RNF125	ring finger protein 125
55117	SLC6A15	solute carrier family 6 (neutral amino acid transporter), member 15
55160	ARHGEF10L	Rho guanine nucleotide exchange factor (GEF) 10-like
55206	SBNO1	strawberry notch homolog 1 (Drosophila)
55268	ECHDC2	enoyl CoA hydratase domain containing 2
55300	PI4K2B	phosphatidylinositol 4-kinase type 2 beta
55362	TMEM63B	transmembrane protein 63B
55703	POLR3B	polymerase (RNA) III (DNA directed) polypeptide B
55852	TEX2	testis expressed 2
56254	RNF20	ring finger protein 20
56605	ERO1LB	ERO1-like beta (S. cerevisiae)
56893	UBQLN4	ubiquilin 4
57147	SCYL3	SCY1-like 3 (S. cerevisiae)
57179	KIAA1191	KIAA1191
57209	ZNF248	zinc finger protein 248
57465	TBC1D24	TBC1 domain family, member 24
57535	KIAA1324	KIAA1324
57579	FAM135A	family with sequence similarity 135, member A
5799	PTPRN2	protein tyrosine phosphatase, receptor type, N polypeptide 2
58985	IL22RA1	interleukin 22 receptor, alpha 1
58986	TMEM8A	transmembrane protein 8A
60313	GPBP1L1	GC-rich promoter binding protein 1-like 1
6038	RNASE4	ribonuclease, RNase A family, 4
6048	RNF5	ring finger protein 5
63898	SH2D4A	SH2 domain containing 4A
6400	SEL1L	sel-1 suppressor of lin-12-like (C. elegans)
64397	ZFP106	zinc finger protein 106 homolog (mouse)
651	BMP3	bone morphogenetic protein 3
6570	SLC18A1	solute carrier family 18 (vesicular monoamine), member 1
6610	SMPD2	sphingomyelin phosphodiesterase 2, neutral membrane (neutral sphingomyelinase)
6692	SPINT1	serine peptidase inhibitor, Kunitz type 1
6819	SULT1C2	sulfotransferase family, cytosolic, 1C, member 2
7365	UGT2B10	UDP glucuronosyltransferase 2 family, polypeptide B10
7434	VIPR2	vasoactive intestinal peptide receptor 2
747	DAGLA	diacylglycerol lipase, alpha
7755	ZNF205	zinc finger protein 205
776	CACNA1D	calcium channel, voltage-dependent, L type, alpha 1D subunit
79039	DDX54	DEAD (Asp-Glu-Ala-Asp) box polypeptide 54
79627	OGFRL1	opioid growth factor receptor-like 1
79699	ZYG11B	zyg-11 homolog B (C. elegans)
79716	NPEPL1	aminopeptidase-like 1
79791	FBXO31	F-box protein 31
79830	ZMYM1	zinc finger, MYM-type 1
79962	DNAJC22	DnaJ (Hsp40) homolog, subfamily C, member 22
80022	MYO15B	myosin XVB pseudogene
80267	EDEM3	ER degradation enhancer, mannosidase alpha-like 3
81544	GDPD5	glycerophosphodiester phosphodiesterase domain containing 5
81786	TRIM7	tripartite motif containing 7
84152	PPP1R1B	protein phosphatase 1, regulatory (inhibitor) subunit 1B
84219	WDR24	WD repeat domain 24
84340	GFM2	G elongation factor, mitochondrial 2
84561	SLC12A8	solute carrier family 12 (potassium/chloride transporters), member 8
84707	BEX2	brain expressed X-linked 2
84836	ABHD14B	abhydrolase domain containing 14B
84881	RPUSD4	RNA pseudouridylate synthase domain containing 4
84971	ATG4D	ATG4 autophagy related 4 homolog D (S. cerevisiae)
8540	AGPS	alkylglycerone phosphate synthase
85458	DIXDC1	DIX domain containing 1
8805	TRIM24	tripartite motif containing 24
9026	HIP1R	huntingtin interacting protein 1 related
9056	SLC7A7	solute carrier family 7 (amino acid transporter light chain, y+L system), member 7
9071	CLDN10	claudin 10
90806	ANGEL2	angel homolog 2 (Drosophila)
91039	DPP9	dipeptidyl-peptidase 9
91768	CABLES1	Cdk5 and Abl enzyme substrate 1
92400	RBM18	RNA binding motif protein 18
92689	FAM114A1	family with sequence similarity 114, member A1
92912	UBE2Q2	ubiquitin-conjugating enzyme E2Q family member 2
9423	NTN1	netrin 1
9501	RPH3AL	rabphilin 3A-like (without C2 domains)
9559	VPS26A	vacuolar protein sorting 26 homolog A (S. pombe)
9595	CYTIP	cytohesin 1 interacting protein
9645	MICAL2	microtubule associated monoxygenase, calponin and LIM domain containing 2
9788	MTSS1	metastasis suppressor 1
9903	KLHL21	kelch-like 21 (Drosophila)
9953	HS3ST3B1	heparan sulfate (glucosamine) 3-O-sulfotransferase 3B1

## Sheet: KEGG_UP
Term	Overlap	P-value	Adjusted P-value	Z-score	Combined Score	Genes
Complement and coagulation cascades_Homo sapiens_hsa04610	15/79	1.29742e-09	2.99704e-07	-1.82414	37.3271	CFD;C1QB;C1QA;CFH;PLAUR;F13A1;PLAT;C4B;C3;THBD;C7;SERPING1;VSIG4;CFB;C1QC
Protein digestion and absorption_Homo sapiens_hsa04974	14/90	6.62026e-08	7.6464e-06	-1.68988	27.9347	CPA3;COL18A1;PRSS1;COL15A1;ELN;ATP1B3;COL1A1;COL3A1;COL1A2;COL5A1;KCNQ1;COL6A3;COL6A5;PRSS3
Prion diseases_Homo sapiens_hsa05020	7/35	2.4966e-05	0.00192238	-1.7376	18.415	C1QB;EGR1;PRNP;C1QA;C7;IL1B;C1QC
ECM-receptor interaction_Homo sapiens_hsa04512	10/82	4.54358e-05	0.00262392	-1.62138	16.2125	COL1A1;COL1A2;TNXB;LAMC3;FN1;COL6A3;ITGB7;CD36;COL6A5;CD44
Regulation of lipolysis in adipocytes_Homo sapiens_hsa04923	8/56	8.4248e-05	0.00324355	-1.79186	16.8107	LIPE;FABP4;ADRB3;NPR1;PIK3CD;PLIN1;TSHR;PNPLA2
Staphylococcus aureus infection_Homo sapiens_hsa05150	8/56	8.4248e-05	0.00324355	-1.62765	15.2702	C4B;CFD;C1QB;C3;C1QA;CFH;CFB;C1QC
AGE-RAGE signaling pathway in diabetic complications_Homo sapiens_hsa04933	10/101	0.000264819	0.00873902	-1.89056	15.5715	COL1A1;EGR1;THBD;COL3A1;VCAM1;COL1A2;TGFB3;IL1B;FN1;PIK3CD
PPAR signaling pathway_Homo sapiens_hsa03320	8/69	0.000370985	0.0107122	-1.49082	11.7765	FABP4;ADIPOQ;DBI;CD36;PLIN1;ANGPTL4;PCK1;PLTP
Hematopoietic cell lineage_Homo sapiens_hsa04640	9/88	0.000418651	0.0107454	-1.55303	12.0802	CSF1R;IL1B;CD19;CD3G;CD37;CD36;CD3D;CD34;CD44
PI3K-Akt signaling pathway_Homo sapiens_hsa04151	20/341	0.000539504	0.0124625	-1.8337	13.7983	CSF1R;TNXB;LAMC3;FN1;PIK3CD;PPP2R3A;FGF1;FGF2;COL1A1;COL1A2;GNG2;CDK6;MYC;CD19;COL6A3;ITGB7;COL6A5;PCK1;FGF21;FGF10
Focal adhesion_Homo sapiens_hsa04510	14/202	0.000736896	0.014888	-1.67055	12.0498	TNXB;CAV2;LAMC3;CAV1;RASGRF1;FN1;PIK3CD;PARVA;ACTB;COL1A1;COL1A2;COL6A3;ITGB7;COL6A5
Proteoglycans in cancer_Homo sapiens_hsa05205	14/203	0.000773403	0.014888	-1.72862	12.3851	FZD1;CAV2;PTCH1;CAV1;FN1;PLAUR;MSN;PIK3CD;FGF2;ACTB;DCN;TIAM1;MYC;CD44
Renin secretion_Homo sapiens_hsa04924	7/64	0.00121789	0.0216409	-1.44849	9.72028	ADRB3;NPR1;PDE1B;CACNA1C;AGT;CTSB;AQP1
AMPK signaling pathway_Homo sapiens_hsa04152	10/124	0.00133605	0.0216493	-1.45956	9.65942	LIPE;PFKFB3;LEP;FASN;ADIPOQ;PIK3CD;CD36;PPP2R3A;PCK1;ACACA
Chagas disease (American trypanosomiasis)_Homo sapiens_hsa05142	9/104	0.0014058	0.0216493	-1.45257	9.53927	C3;C1QB;C1QA;TGFB3;IL1B;PIK3CD;CD3G;CD3D;C1QC
Malaria_Homo sapiens_hsa05144	6/49	0.00150298	0.0216992	-1.2644	8.21898	VCAM1;TGFB3;IL1B;PECAM1;CD36;ACKR1
Phagosome_Homo sapiens_hsa04145	11/154	0.00208682	0.0283561	-1.3225	8.1626	C3;COLEC12;TUBA1C;TUBA1B;TUBA1A;NCF2;MRC1;CYBA;CD36;ACTB;CTSS
Melanoma_Homo sapiens_hsa05218	7/71	0.00223731	0.0287122	-1.37937	8.41758	CDK6;PIK3CD;E2F3;FGF1;FGF2;FGF21;FGF10
Pertussis_Homo sapiens_hsa05133	7/75	0.0030602	0.0372056	-1.1578	6.70284	C4B;C1QB;C3;C1QA;IL1B;SERPING1;C1QC
Apoptosis_Homo sapiens_hsa04210	10/140	0.0032751	0.0378274	-1.4729	8.42704	TUBA1C;DFFA;TUBA1B;TUBA1A;PIK3CD;TRAF1;BID;ACTB;CTSS;CTSB
Regulation of actin cytoskeleton_Homo sapiens_hsa04810	13/214	0.00359558	0.0395514	-1.42627	8.0271	GSN;LIMK1;FN1;MSN;PIK3CD;FGF1;FGF2;ACTB;TIAM1;NCKAP1L;ITGB7;FGF21;FGF10
Amoebiasis_Homo sapiens_hsa05146	8/100	0.00415369	0.0436137	-1.28377	7.0399	COL1A1;COL3A1;COL1A2;TGFB3;LAMC3;IL1B;FN1;PIK3CD
MAPK signaling pathway_Homo sapiens_hsa04010	14/255	0.00626204	0.0627814	-1.43767	7.29368	NTRK2;MEF2C;DUSP1;TGFB3;RASGRF1;CACNA1C;FGF1;FGF2;CACNA1G;CACNB3;MYC;IL1B;FGF21;FGF10
Small cell lung cancer_Homo sapiens_hsa05222	7/86	0.00652275	0.0627814	-1.16791	5.87746	CDK6;LAMC3;MYC;FN1;PIK3CD;E2F3;TRAF1
HTLV-I infection_Homo sapiens_hsa05166	14/258	0.00691601	0.0639039	-1.34348	6.68236	FZD1;EGR1;EGR2;VCAM1;TGFB3;CRTC1;PIK3CD;CD3G;CD3D;MYC;POLD2;TSPO;E2F3;MAD2L1
Chronic myeloid leukemia_Homo sapiens_hsa05220	6/73	0.0109592	0.0940844	-1.11898	5.05059	CDK6;TGFB3;MYC;PIK3CD;E2F3;RUNX1
Leukocyte transendothelial migration_Homo sapiens_hsa04670	8/118	0.0109969	0.0940844	-1.05959	4.77889	VCAM1;NCF2;PECAM1;MSN;PIK3CD;CYBA;ACTB;JAM2
Lysosome_Homo sapiens_hsa04142	8/123	0.013879	0.114156	-1.09632	4.68939	GM2A;NPC2;HEXB;PSAP;LAPTM5;CTSS;LGMN;CTSB
Pathways in cancer_Homo sapiens_hsa05200	18/397	0.0143312	0.114156	-1.36236	5.78366	FZD1;CSF1R;TGFB3;LAMC3;PTCH1;FN1;PIK3CD;TRAF1;FGF1;FGF2;RUNX1;GNG2;CDK6;MYC;E2F3;BID;FGF21;FGF10
Bacterial invasion of epithelial cells_Homo sapiens_hsa05100	6/78	0.0148743	0.114532	-0.883818	3.71921	CAV2;CAV1;FN1;SEPT1;PIK3CD;ACTB
Transcriptional misregulation in cancer_Homo sapiens_hsa05202	10/180	0.0178077	0.132696	-1.04307	4.20164	CSF1R;MEF2C;WT1;MYC;PLAT;ITGB7;TRAF1;PAX5;CDK14;RUNX1
Hypertrophic cardiomyopathy (HCM)_Homo sapiens_hsa05410	6/83	0.0196681	0.134612	-0.835501	3.28248	CACNB3;TGFB3;TPM2;ITGB7;CACNA1C;ACTB
Proximal tubule bicarbonate reclamation_Homo sapiens_hsa04964	3/23	0.0201888	0.134612	0.832612	-3.24937	ATP1B3;PCK1;AQP1
Renin-angiotensin system_Homo sapiens_hsa04614	3/23	0.0201888	0.134612	1.33464	-5.20862	CPA3;CMA1;AGT
Osteoclast differentiation_Homo sapiens_hsa04380	8/132	0.0203958	0.134612	-0.98416	3.83077	CSF1R;TYROBP;NCF2;IL1B;SIRPA;PIK3CD;CYBA;TREM2
Arachidonic acid metabolism_Homo sapiens_hsa00590	5/62	0.0211149	0.135487	-0.529503	2.0427	PTGIS;GPX3;GPX8;CYP2E1;PTGES
Dilated cardiomyopathy_Homo sapiens_hsa05414	6/90	0.0280015	0.17482	-0.807377	2.88678	CACNB3;TGFB3;TPM2;ITGB7;CACNA1C;ACTB
Cell adhesion molecules (CAMs)_Homo sapiens_hsa04514	8/142	0.0299044	0.181787	-0.835088	2.93095	CNTNAP2;VCAM1;PTPRC;SDC3;PECAM1;ITGB7;CD34;JAM2
Type II diabetes mellitus_Homo sapiens_hsa04930	4/48	0.0340578	0.201727	-0.157003	0.530622	ADIPOQ;PIK3CD;CACNA1C;CACNA1G
Leishmaniasis_Homo sapiens_hsa05140	5/73	0.0391312	0.225983	-0.582901	1.88909	C3;TGFB3;NCF2;IL1B;CYBA
Fatty acid biosynthesis_Homo sapiens_hsa00061	2/13	0.0423365	0.23853	4.18799	-13.2429	FASN;ACACA
Glutathione metabolism_Homo sapiens_hsa00480	4/52	0.0438002	0.240901	0.00760732	-0.0237966	GPX3;GPX8;MGST1;PGD
Antigen processing and presentation_Homo sapiens_hsa04612	5/77	0.0474511	0.254911	-0.419067	1.27734	CD74;B2M;CTSS;CTSB;LGMN
Pathogenic Escherichia coli infection_Homo sapiens_hsa05130	4/55	0.0520285	0.27315	-0.0557139	0.164688	TUBA1C;TUBA1B;TUBA1A;ACTB
Glycosphingolipid biosynthesis - ganglio series_Homo sapiens_hsa00604	2/15	0.0551174	0.282936	3.95441	-11.461	HEXB;ST3GAL5
Measles_Homo sapiens_hsa05162	7/136	0.0607501	0.305071	-0.722964	2.02501	CDK6;IL1B;MSN;PIK3CD;CD3G;ADAR;CD3D
Ras signaling pathway_Homo sapiens_hsa04014	10/227	0.0678433	0.328602	-0.818765	2.20293	CSF1R;TIAM1;GNG2;RASGRF1;PIK3CD;RGL1;FGF1;FGF2;FGF21;FGF10
Primary immunodeficiency_Homo sapiens_hsa05340	3/37	0.0682809	0.328602	0.85947	-2.30692	PTPRC;CD19;CD3D
cAMP signaling pathway_Homo sapiens_hsa04024	9/199	0.0708398	0.333959	-0.703863	1.86336	LIPE;TIAM1;SUCNR1;NPR1;PTCH1;PIK3CD;ATP1B3;CACNA1C;TSHR
Influenza A_Homo sapiens_hsa05164	8/175	0.0813849	0.375998	-0.700752	1.75788	PRSS1;RNASEL;IL1B;PIK3CD;ADAR;PRSS3;TMPRSS13;ACTB
Adrenergic signaling in cardiomyocytes_Homo sapiens_hsa04261	7/148	0.0864134	0.386683	-0.610117	1.49394	CACNB3;TPM2;KCNQ1;PIK3CD;ATP1B3;CACNA1C;PPP2R3A
Tuberculosis_Homo sapiens_hsa05152	8/178	0.087715	0.386683	-0.561873	1.36741	C3;CD74;TGFB3;IL1B;MRC1;LSP1;BID;CTSS
Pancreatic cancer_Homo sapiens_hsa05212	4/66	0.0887755	0.386683	-0.0895201	0.216786	CDK6;TGFB3;PIK3CD;E2F3
Fc gamma R-mediated phagocytosis_Homo sapiens_hsa04666	5/93	0.0903935	0.386683	-0.356204	0.856166	GSN;PTPRC;LIMK1;PIK3CD;ASAP1
Rap1 signaling pathway_Homo sapiens_hsa04015	9/211	0.0936263	0.393231	-0.604474	1.43166	CSF1R;TIAM1;PARD6A;PIK3CD;FGF1;FGF2;ACTB;FGF21;FGF10
Cell cycle_Homo sapiens_hsa04110	6/124	0.0991983	0.405762	-0.342808	0.792105	CDK6;MCM7;TGFB3;MYC;E2F3;MAD2L1
Pancreatic secretion_Homo sapiens_hsa04972	5/96	0.100123	0.405762	-0.184048	0.42356	CPA3;PRSS1;KCNQ1;ATP1B3;PRSS3
Adipocytokine signaling pathway_Homo sapiens_hsa04920	4/70	0.104558	0.416429	0.0955957	-0.215856	LEP;ADIPOQ;CD36;PCK1
Thyroid hormone synthesis_Homo sapiens_hsa04918	4/71	0.108691	0.425553	0.152211	-0.337794	GPX3;GPX8;ATP1B3;TSHR
Metabolism of xenobiotics by cytochrome P450_Homo sapiens_hsa00980	4/73	0.117172	0.451114	0.156474	-0.335497	DHDH;MGST1;CYP1B1;CYP2E1
Arrhythmogenic right ventricular cardiomyopathy (ARVC)_Homo sapiens_hsa05412	4/74	0.121518	0.45601	0.252093	-0.531333	CACNB3;ITGB7;CACNA1C;ACTB
Amino sugar and nucleotide sugar metabolism_Homo sapiens_hsa00520	3/48	0.124366	0.45601	1.02894	-2.14485	PMM1;HEXB;RENBP
Fatty acid metabolism_Homo sapiens_hsa01212	3/48	0.124366	0.45601	1.0762	-2.24336	FASN;ELOVL6;ACACA
Endocytosis_Homo sapiens_hsa04144	10/259	0.129901	0.468861	-0.415549	0.84813	EHD2;CSF1R;DAB2;PARD6A;EHD4;ADRB3;TGFB3;CAV2;CAV1;ASAP1
Systemic lupus erythematosus_Homo sapiens_hsa05322	6/135	0.133324	0.473812	-0.148483	0.29919	C4B;C3;C1QB;C1QA;C7;C1QC
cGMP-PKG signaling pathway_Homo sapiens_hsa04022	7/167	0.13775	0.481198	-0.25268	0.500891	MEF2C;ADRB3;NPR1;PIK3CD;ATP1B3;MRVI1;CACNA1C
Cardiac muscle contraction_Homo sapiens_hsa04260	4/78	0.139568	0.481198	0.33043	-0.650683	CACNB3;TPM2;ATP1B3;CACNA1C
Insulin signaling pathway_Homo sapiens_hsa04910	6/139	0.146955	0.499216	-0.12467	0.239071	LIPE;FASN;PIK3CD;PYGL;PCK1;ACACA
Aldosterone synthesis and secretion_Homo sapiens_hsa04925	4/81	0.153763	0.514773	0.205261	-0.384318	LIPE;NPR1;CACNA1C;CACNA1G
Chemical carcinogenesis_Homo sapiens_hsa05204	4/82	0.158612	0.52342	0.381884	-0.703161	SULT1A1;MGST1;CYP1B1;CYP2E1
Hepatitis B_Homo sapiens_hsa05161	6/146	0.172242	0.553904	-0.152138	0.26759	EGR2;CDK6;TGFB3;MYC;PIK3CD;E2F3
Non-small cell lung cancer_Homo sapiens_hsa05223	3/56	0.172645	0.553904	0.937256	-1.64631	CDK6;PIK3CD;E2F3
Acute myeloid leukemia_Homo sapiens_hsa05221	3/57	0.179017	0.566479	0.926628	-1.59405	MYC;PIK3CD;RUNX1
Non-alcoholic fatty liver disease (NAFLD)_Homo sapiens_hsa04932	6/151	0.191326	0.583419	-0.0773429	0.127908	LEP;IL1B;ADIPOQ;PIK3CD;CYP2E1;BID
Glycerolipid metabolism_Homo sapiens_hsa00561	3/59	0.191947	0.583419	1.09193	-1.80227	AGPAT9;PNPLA3;PNPLA2
Viral myocarditis_Homo sapiens_hsa05416	3/59	0.191947	0.583419	1.16023	-1.915	CAV1;BID;ACTB
Fructose and mannose metabolism_Homo sapiens_hsa00051	2/32	0.197188	0.589876	3.19641	-5.18968	PFKFB3;PMM1
Hippo signaling pathway_Homo sapiens_hsa04390	6/153	0.199179	0.589876	0.115735	-0.186745	FZD1;PARD6A;TGFB3;MYC;FGF1;ACTB
Platelet activation_Homo sapiens_hsa04611	5/122	0.203352	0.594613	0.14201	-0.226196	COL1A1;COL3A1;COL1A2;PIK3CD;ACTB
Base excision repair_Homo sapiens_hsa03410	2/33	0.20658	0.596499	3.37044	-5.31542	POLD2;MUTYH
Colorectal cancer_Homo sapiens_hsa05210	3/62	0.211756	0.603897	1.14689	-1.78035	TGFB3;MYC;PIK3CD
Oxytocin signaling pathway_Homo sapiens_hsa04921	6/158	0.219311	0.617814	0.145962	-0.221464	CACNB3;MEF2C;NPR1;PIK3CD;CACNA1C;ACTB
African trypanosomiasis_Homo sapiens_hsa05143	2/35	0.225493	0.627576	2.94093	-4.38042	VCAM1;IL1B
Glioma_Homo sapiens_hsa05214	3/65	0.231982	0.637949	1.09935	-1.60626	CDK6;PIK3CD;E2F3
DNA replication_Homo sapiens_hsa03030	2/36	0.234998	0.638641	3.53251	-5.11571	MCM7;POLD2
Taurine and hypotaurine metabolism_Homo sapiens_hsa00430	1/11	0.248241	0.666787	12.1845	-16.9773	CDO1
Glucagon signaling pathway_Homo sapiens_hsa04922	4/101	0.259436	0.688847	0.492525	-0.664538	SIK2;PYGL;PCK1;ACACA
Aldosterone-regulated sodium reabsorption_Homo sapiens_hsa04960	2/39	0.263614	0.691987	2.69082	-3.58758	PIK3CD;ATP1B3
Tryptophan metabolism_Homo sapiens_hsa00380	2/40	0.273164	0.698412	3.18142	-4.12847	CYP1B1;KMO
Pyruvate metabolism_Homo sapiens_hsa00620	2/40	0.273164	0.698412	3.36598	-4.36798	PCK1;ACACA
T cell receptor signaling pathway_Homo sapiens_hsa04660	4/104	0.276445	0.698412	0.608906	-0.782898	PTPRC;PIK3CD;CD3G;CD3D
Bladder cancer_Homo sapiens_hsa05219	2/41	0.282708	0.698412	2.76008	-3.48692	MYC;E2F3
Fat digestion and absorption_Homo sapiens_hsa04975	2/41	0.282708	0.698412	3.21376	-4.06008	ABCA1;CD36
Tight junction_Homo sapiens_hsa04530	5/139	0.284202	0.698412	0.517193	-0.650665	PARD6A;MYH13;MPDZ;ACTB;JAM2
Toll-like receptor signaling pathway_Homo sapiens_hsa04620	4/106	0.287884	0.700012	0.653575	-0.813832	IL1B;TLR8;PIK3CD;IRF5
Gastric acid secretion_Homo sapiens_hsa04971	3/74	0.294313	0.704889	1.24677	-1.52494	KCNQ1;ATP1B3;ACTB
Signaling pathways regulating pluripotency of stem cells_Homo sapiens_hsa04550	5/142	0.299108	0.704889	0.565823	-0.682919	FZD1;MYC;PIK3CD;FGF2;TBX3
Type I diabetes mellitus_Homo sapiens_hsa04940	2/43	0.301757	0.704889	3.31246	-3.96878	IL1B;CPE
Glycosphingolipid biosynthesis - globo series_Homo sapiens_hsa00603	1/14	0.304544	0.704889	10.7252	-12.7516	HEXB
Insulin resistance_Homo sapiens_hsa04931	4/109	0.305161	0.704889	0.762729	-0.905297	PIK3CD;CD36;PYGL;PCK1
TNF signaling pathway_Homo sapiens_hsa04668	4/110	0.310945	0.704889	0.777779	-0.908554	VCAM1;IL1B;PIK3CD;TRAF1
ABC transporters_Homo sapiens_hsa02010	2/44	0.31125	0.704889	3.42666	-3.99945	ABCA1;ABCD2
Cholinergic synapse_Homo sapiens_hsa04725	4/111	0.31674	0.705575	0.851349	-0.978774	GNG2;KCNQ1;PIK3CD;CACNA1C
Carbohydrate digestion and absorption_Homo sapiens_hsa04973	2/45	0.320716	0.705575	3.14687	-3.57862	PIK3CD;ATP1B3
Cysteine and methionine metabolism_Homo sapiens_hsa00270	2/45	0.320716	0.705575	3.58783	-4.08007	APIP;CDO1
Herpes simplex infection_Homo sapiens_hsa05168	6/185	0.336977	0.734355	0.725675	-0.789347	C3;CD74;RNASEL;IL1B;TRAF1;TAF4
Phenylalanine metabolism_Homo sapiens_hsa00360	1/17	0.356637	0.756641	9.41472	-9.70692	AOC3
Thyroid hormone signaling pathway_Homo sapiens_hsa04919	4/118	0.357473	0.756641	1.00968	-1.03866	MYC;PIK3CD;ATP1B3;ACTB
TGF-beta signaling pathway_Homo sapiens_hsa04350	3/84	0.364544	0.756641	1.39805	-1.41079	TGFB3;MYC;DCN
Ovarian steroidogenesis_Homo sapiens_hsa04913	2/50	0.367474	0.756641	3.09655	-3.09997	GDF9;CYP1B1
Cytokine-cytokine receptor interaction_Homo sapiens_hsa04060	8/265	0.368465	0.756641	0.772739	-0.771509	CSF1R;TGFB3;LEP;IL1B;TNFRSF18;PLEKHO2;CXCL13;PF4
Vascular smooth muscle contraction_Homo sapiens_hsa04270	4/120	0.369124	0.756641	1.14117	-1.13732	ACTA2;NPR1;MRVI1;CACNA1C
Other glycan degradation_Homo sapiens_hsa00511	1/18	0.373121	0.756641	10.8014	-10.6486	HEXB
Vibrio cholerae infection_Homo sapiens_hsa05110	2/51	0.376683	0.756641	3.18978	-3.11435	KCNQ1;ACTB
Amyotrophic lateral sclerosis (ALS)_Homo sapiens_hsa05014	2/51	0.376683	0.756641	3.20108	-3.12538	SLC1A2;BID
Endometrial cancer_Homo sapiens_hsa05213	2/52	0.385836	0.768191	2.92972	-2.7901	MYC;PIK3CD
Glycosaminoglycan degradation_Homo sapiens_hsa00531	1/19	0.389184	0.768191	11.978	-11.3037	HEXB
Gap junction_Homo sapiens_hsa04540	3/88	0.392409	0.768191	1.67261	-1.56465	TUBA1C;TUBA1B;TUBA1A
Salivary secretion_Homo sapiens_hsa04970	3/89	0.39933	0.775169	1.65828	-1.52225	ADRB3;ATP1B3;AQP5
Glycosaminoglycan biosynthesis - chondroitin sulfate / dermatan sulfate_Homo sapiens_hsa00532	1/20	0.404835	0.778567	8.31236	-7.51666	CSGALNACT1
Legionellosis_Homo sapiens_hsa05134	2/55	0.412928	0.778567	3.17502	-2.80825	C3;IL1B
Basal cell carcinoma_Homo sapiens_hsa05217	2/55	0.412928	0.778567	3.31218	-2.92957	FZD1;PTCH1
Epstein-Barr virus infection_Homo sapiens_hsa05169	6/202	0.414562	0.778567	1.06545	-0.938164	MYC;CD19;PIK3CD;VIM;TRAF1;CD44
NF-kappa B signaling pathway_Homo sapiens_hsa04064	3/93	0.426776	0.786502	1.72804	-1.47142	VCAM1;IL1B;TRAF1
Viral carcinogenesis_Homo sapiens_hsa05203	6/205	0.428225	0.786502	1.17199	-0.993974	C3;EGR2;GSN;CDK6;PIK3CD;TRAF1
NOD-like receptor signaling pathway_Homo sapiens_hsa04621	2/57	0.430657	0.786502	3.15962	-2.6618	IL1B;TRIP6
Longevity regulating pathway - mammal_Homo sapiens_hsa04211	3/94	0.433571	0.786502	1.74025	-1.45432	ADIPOQ;ULK3;PIK3CD
Steroid hormone biosynthesis_Homo sapiens_hsa00140	2/58	0.439414	0.786502	3.36414	-2.76638	CYP1B1;CYP2E1
Circadian entrainment_Homo sapiens_hsa04713	3/95	0.440336	0.786502	1.81788	-1.49106	GNG2;CACNA1C;CACNA1G
FoxO signaling pathway_Homo sapiens_hsa04068	4/133	0.444115	0.786502	1.45218	-1.17869	TGFB3;PIK3CD;PCK1;KLF2
Biosynthesis of unsaturated fatty acids_Homo sapiens_hsa01040	1/23	0.44943	0.786502	8.85046	-7.07839	ELOVL6
Mismatch repair_Homo sapiens_hsa03430	1/23	0.44943	0.786502	9.72847	-7.7806	POLD2
mTOR signaling pathway_Homo sapiens_hsa04150	2/60	0.456704	0.793223	3.06532	-2.40235	ULK3;PIK3CD
Histidine metabolism_Homo sapiens_hsa00340	1/24	0.46354	0.795727	10.0592	-7.73414	HDC
Purine metabolism_Homo sapiens_hsa00230	5/176	0.470608	0.795727	1.39637	-1.05248	PDE1B;NPR1;POLD2;AK5;AMPD3
Fatty acid elongation_Homo sapiens_hsa00062	1/25	0.47729	0.795727	7.99232	-5.91136	ELOVL6
Cytosolic DNA-sensing pathway_Homo sapiens_hsa04623	2/64	0.490336	0.795727	3.27451	-2.33363	IL1B;ADAR
Glycosphingolipid biosynthesis - lacto and neolacto series_Homo sapiens_hsa00601	1/26	0.490688	0.795727	8.44737	-6.01407	B3GALT2
MicroRNAs in cancer_Homo sapiens_hsa05206	8/297	0.492196	0.795727	1.42518	-1.01028	TNXB;CDK6;MYC;CYP1B1;E2F3;VIM;RECK;CD44
HIF-1 signaling pathway_Homo sapiens_hsa04066	3/103	0.493222	0.795727	1.89619	-1.34022	PFKFB3;PIK3CD;ENO1
Wnt signaling pathway_Homo sapiens_hsa04310	4/142	0.494445	0.795727	1.67571	-1.18023	FZD1;MMP7;MYC;SERPINF1
Shigellosis_Homo sapiens_hsa05131	2/65	0.498537	0.795727	3.38959	-2.35942	ACTB;CD44
Inflammatory bowel disease (IBD)_Homo sapiens_hsa05321	2/65	0.498537	0.795727	3.51006	-2.44327	TGFB3;IL1B
Renal cell carcinoma_Homo sapiens_hsa05211	2/66	0.506654	0.795727	3.20081	-2.17632	TGFB3;PIK3CD
Central carbon metabolism in cancer_Homo sapiens_hsa05230	2/67	0.514685	0.795727	3.07824	-2.04457	MYC;PIK3CD
Glycolysis / Gluconeogenesis_Homo sapiens_hsa00010	2/67	0.514685	0.795727	3.6295	-2.41072	ENO1;PCK1
Butanoate metabolism_Homo sapiens_hsa00650	1/28	0.516465	0.795727	8.82782	-5.83296	ACSM3
Chemokine signaling pathway_Homo sapiens_hsa04062	5/187	0.523934	0.795727	1.88477	-1.2183	TIAM1;GNG2;PIK3CD;CXCL13;PF4
Pentose phosphate pathway_Homo sapiens_hsa00030	1/29	0.528861	0.795727	7.34193	-4.67703	PGD
Thyroid cancer_Homo sapiens_hsa05216	1/29	0.528861	0.795727	7.42074	-4.72723	MYC
Linoleic acid metabolism_Homo sapiens_hsa00591	1/29	0.528861	0.795727	8.14797	-5.1905	CYP2E1
Homologous recombination_Homo sapiens_hsa03440	1/29	0.528861	0.795727	8.67293	-5.52492	POLD2
p53 signaling pathway_Homo sapiens_hsa04115	2/69	0.530485	0.795727	3.52835	-2.23685	CDK6;BID
Drug metabolism - cytochrome P450_Homo sapiens_hsa00982	2/69	0.530485	0.795727	3.60694	-2.28667	MGST1;CYP2E1
Citrate cycle (TCA cycle)_Homo sapiens_hsa00020	1/30	0.54094	0.802993	8.92165	-5.48188	PCK1
Bile secretion_Homo sapiens_hsa04976	2/71	0.545931	0.802993	3.45383	-2.09047	ATP1B3;AQP1
Serotonergic synapse_Homo sapiens_hsa04726	3/112	0.549599	0.802993	2.41555	-1.44587	GNG2;DUSP1;CACNA1C
Other types of O-glycan biosynthesis_Homo sapiens_hsa00514	1/31	0.552709	0.802993	8.0739	-4.7872	MFNG
beta-Alanine metabolism_Homo sapiens_hsa00410	1/31	0.552709	0.802993	9.29505	-5.51125	AOC3
B cell receptor signaling pathway_Homo sapiens_hsa04662	2/73	0.561019	0.804475	3.35675	-1.9402	CD19;PIK3CD
Glutamatergic synapse_Homo sapiens_hsa04724	3/114	0.561618	0.804475	2.45151	-1.41435	GNG2;SLC1A2;CACNA1C
Propanoate metabolism_Homo sapiens_hsa00640	1/32	0.564178	0.804475	8.76756	-5.01843	ACACA
Toxoplasmosis_Homo sapiens_hsa05145	3/118	0.585065	0.825585	2.58015	-1.38305	TGFB3;LAMC3;PIK3CD
RNA degradation_Homo sapiens_hsa03018	2/77	0.590108	0.825585	3.37556	-1.78044	XRN1;ENO1
Sphingolipid signaling pathway_Homo sapiens_hsa04071	3/120	0.596484	0.825585	2.45846	-1.27029	PIK3CD;PPP2R3A;BID
Neurotrophin signaling pathway_Homo sapiens_hsa04722	3/120	0.596484	0.825585	2.46887	-1.27567	NTRK2;ARHGDIB;PIK3CD
Tyrosine metabolism_Homo sapiens_hsa00350	1/35	0.596852	0.825585	8.89073	-4.58839	AOC3
Pentose and glucuronate interconversions_Homo sapiens_hsa00040	1/36	0.60719	0.834887	9.31488	-4.64731	DHDH
Alzheimer's disease_Homo sapiens_hsa05010	4/168	0.627003	0.845659	2.36332	-1.10321	IL1B;CACNA1C;APOE;BID
Taste transduction_Homo sapiens_hsa04742	2/83	0.631009	0.845659	3.24578	-1.49447	PDE1B;CACNA1C
Regulation of autophagy_Homo sapiens_hsa04140	1/39	0.636646	0.845659	8.51111	-3.84312	ULK3
Insulin secretion_Homo sapiens_hsa04911	2/85	0.643917	0.845659	3.40723	-1.49981	ATP1B3;CACNA1C
Dopaminergic synapse_Homo sapiens_hsa04728	3/129	0.645283	0.845659	2.69859	-1.18216	GNG2;CACNA1C;PPP2R3A
Glycine, serine and threonine metabolism_Homo sapiens_hsa00260	1/40	0.645966	0.845659	8.38513	-3.66437	AOC3
Salmonella infection_Homo sapiens_hsa05132	2/86	0.650236	0.845659	3.45588	-1.48748	IL1B;ACTB
Graft-versus-host disease_Homo sapiens_hsa05332	1/41	0.655047	0.845659	7.82335	-3.30965	IL1B
ErbB signaling pathway_Homo sapiens_hsa04012	2/87	0.656466	0.845659	3.32698	-1.40027	MYC;PIK3CD
GABAergic synapse_Homo sapiens_hsa04727	2/88	0.662607	0.845659	3.48848	-1.43576	GNG2;CACNA1C
Porphyrin and chlorophyll metabolism_Homo sapiens_hsa00860	1/42	0.663896	0.845659	8.09528	-3.31607	CP
Prostate cancer_Homo sapiens_hsa05215	2/89	0.66866	0.845659	3.47808	-1.39986	PIK3CD;E2F3
Rheumatoid arthritis_Homo sapiens_hsa05323	2/90	0.674624	0.845659	3.37969	-1.33024	TGFB3;IL1B
Natural killer cell mediated cytotoxicity_Homo sapiens_hsa04650	3/135	0.675418	0.845659	2.75484	-1.08106	TYROBP;PIK3CD;BID
Calcium signaling pathway_Homo sapiens_hsa04020	4/180	0.680163	0.845659	2.62983	-1.0136	ADRB3;PDE1B;CACNA1C;CACNA1G
Morphine addiction_Homo sapiens_hsa05032	2/91	0.680501	0.845659	3.44446	-1.32587	GNG2;PDE1B
Vasopressin-regulated water reabsorption_Homo sapiens_hsa04962	1/44	0.68092	0.845659	7.6911	-2.95577	ARHGDIB
Proteasome_Homo sapiens_hsa03050	1/44	0.68092	0.845659	7.78607	-2.99227	PSMB8
Basal transcription factors_Homo sapiens_hsa03022	1/45	0.689106	0.846721	7.40142	-2.75599	TAF4
Ether lipid metabolism_Homo sapiens_hsa00565	1/45	0.689106	0.846721	7.49904	-2.79234	ENPP2
Endocrine and other factor-regulated calcium reabsorption_Homo sapiens_hsa04961	1/47	0.704856	0.848456	7.22267	-2.52621	ATP1B3
Nucleotide excision repair_Homo sapiens_hsa03420	1/47	0.704856	0.848456	7.50011	-2.62325	POLD2
Notch signaling pathway_Homo sapiens_hsa04330	1/48	0.712429	0.848456	6.87458	-2.331	MFNG
Intestinal immune network for IgA production_Homo sapiens_hsa04672	1/48	0.712429	0.848456	7.32275	-2.48296	ITGB7
Neuroactive ligand-receptor interaction_Homo sapiens_hsa04080	6/277	0.715969	0.848456	2.74507	-0.917177	PRSS1;ADRB3;LEP;TSPO;PRSS3;TSHR
Progesterone-mediated oocyte maturation_Homo sapiens_hsa04914	2/98	0.71924	0.848456	3.48761	-1.14938	PIK3CD;MAD2L1
Inflammatory mediator regulation of TRP channels_Homo sapiens_hsa04750	2/98	0.71924	0.848456	3.63295	-1.19728	IL1B;PIK3CD
Arginine and proline metabolism_Homo sapiens_hsa00330	1/50	0.726999	0.848456	7.07116	-2.2545	OAT
Hedgehog signaling pathway_Homo sapiens_hsa04340	1/50	0.726999	0.848456	7.20357	-2.29671	PTCH1
Mineral absorption_Homo sapiens_hsa04978	1/51	0.734006	0.848456	7.16005	-2.21416	ATP1B3
Choline metabolism in cancer_Homo sapiens_hsa05231	2/101	0.734594	0.848456	3.67107	-1.13229	SLC22A2;PIK3CD
Retrograde endocannabinoid signaling_Homo sapiens_hsa04723	2/101	0.734594	0.848456	3.80452	-1.17346	GNG2;CACNA1C
Autoimmune thyroid disease_Homo sapiens_hsa05320	1/53	0.747484	0.859049	7.10844	-2.06885	TSHR
Starch and sucrose metabolism_Homo sapiens_hsa00500	1/56	0.766435	0.876468	6.96413	-1.85249	PYGL
Jak-STAT signaling pathway_Homo sapiens_hsa04630	3/158	0.77333	0.879997	3.20451	-0.823714	LEP;MYC;PIK3CD
Metabolic pathways_Homo sapiens_hsa01100	28/1239	0.780426	0.883717	3.02949	-0.751057	OAT;AGPAT9;ACSM3;HEXB;HDC;PON1;APIP;ENO1;PYGL;AK5;ACACA;B3GALT2;POLD2;ST3GAL5;PCK1;CSGALNACT1;AOC3;PTGIS;PMM1;AMPD3;KMO;PGD;FASN;PNPLA3;CYP2E1;CDO1;PNPLA2;PTGES
Carbon metabolism_Homo sapiens_hsa01200	2/113	0.78903	0.889102	3.56579	-0.844919	ENO1;PGD
VEGF signaling pathway_Homo sapiens_hsa04370	1/61	0.794918	0.891389	5.87432	-1.34825	PIK3CD
Longevity regulating pathway - multiple species_Homo sapiens_hsa04213	1/64	0.810315	0.904265	5.79893	-1.2197	PIK3CD
Long-term potentiation_Homo sapiens_hsa04720	1/66	0.819933	0.907649	5.45602	-1.0832	CACNA1C
Amphetamine addiction_Homo sapiens_hsa05031	1/67	0.824558	0.907649	5.67821	-1.09537	CACNA1C
Fc epsilon RI signaling pathway_Homo sapiens_hsa04664	1/68	0.829065	0.907649	5.40998	-1.01414	PIK3CD
Epithelial cell signaling in Helicobacter pylori infection_Homo sapiens_hsa05120	1/68	0.829065	0.907649	5.80006	-1.08726	JAM2
Axon guidance_Homo sapiens_hsa04360	2/127	0.839908	0.913049	3.64489	-0.635899	LIMK1;EPHB3
Inositol phosphate metabolism_Homo sapiens_hsa00562	1/71	0.841902	0.913049	5.45967	-0.939562	PIK3CD
Prolactin signaling pathway_Homo sapiens_hsa04917	1/72	0.845964	0.913068	5.23794	-0.876194	PIK3CD
Biosynthesis of amino acids_Homo sapiens_hsa01230	1/74	0.853778	0.913068	5.151	-0.814293	ENO1
Adherens junction_Homo sapiens_hsa04520	1/74	0.853778	0.913068	5.32519	-0.84183	ACTB
Hepatitis C_Homo sapiens_hsa05160	2/133	0.8581	0.913462	3.70386	-0.566818	RNASEL;PIK3CD
Peroxisome_Homo sapiens_hsa04146	1/83	0.884323	0.937058	4.92197	-0.605073	ABCD2
Ribosome biogenesis in eukaryotes_Homo sapiens_hsa03008	1/89	0.901059	0.947081	4.90588	-0.511118	XRN1
mRNA surveillance pathway_Homo sapiens_hsa03015	1/91	0.906082	0.947081	4.41272	-0.435207	PPP2R3A
GnRH signaling pathway_Homo sapiens_hsa04912	1/91	0.906082	0.947081	4.53432	-0.447199	CACNA1C
Glycerophospholipid metabolism_Homo sapiens_hsa00564	1/95	0.915378	0.950402	4.34465	-0.384149	AGPAT9
Phosphatidylinositol signaling system_Homo sapiens_hsa04070	1/98	0.921741	0.950402	4.46762	-0.364069	PIK3CD
Estrogen signaling pathway_Homo sapiens_hsa04915	1/99	0.923755	0.950402	4.35865	-0.34568	PIK3CD
Melanogenesis_Homo sapiens_hsa04916	1/100	0.925716	0.950402	4.38574	-0.338525	FZD1
Pyrimidine metabolism_Homo sapiens_hsa00240	1/105	0.934794	0.955475	4.35194	-0.293448	POLD2
Alcoholism_Homo sapiens_hsa05034	2/179	0.945774	0.96244	3.7625	-0.209764	NTRK2;GNG2
Oocyte meiosis_Homo sapiens_hsa04114	1/123	0.959226	0.971847	4.1303	-0.17194	MAD2L1
Phospholipase D signaling pathway_Homo sapiens_hsa04072	1/144	0.976435	0.984963	3.9143	-0.0933442	PIK3CD
Huntington's disease_Homo sapiens_hsa05016	1/193	0.993459	0.997778	3.77733	-0.0247893	TAF4
Olfactory transduction_Homo sapiens_hsa04740	1/415	0.999981	0.999981	3.47175	-6.5589e-05	PDE1B

## Sheet: REACTOME_UP
Term	Overlap	P-value	Adjusted P-value	Z-score	Combined Score	Genes
Extracellular matrix organization_Homo sapiens_R-HSA-1474244	41/283	1.80723e-19	1.4512e-16	-2.11078	91.0955	COL18A1;PRSS1;COL15A1;SPARC;TNXB;LAMC3;ELN;SDC3;FBLN1;LTBP2;NID1;FGF2;NID2;CTSS;LOXL1;CAPN6;SERPINH1;TIMP2;ITGB7;JAM2;CTSB;CRTAP;VCAM1;MMP7;CMA1;TGFB3;FN1;DCN;COL1A1;MFAP5;COL3A1;COL1A2;COL5A1;LOX;MMP15;PECAM1;COL8A2;COL6A3;COL6A5;FMOD;CD44
Assembly of collagen fibrils and other multimeric structures_Homo sapiens_R-HSA-2022090	14/54	5.52663e-11	2.21894e-08	-2.02529	47.835	COL18A1;COL15A1;MMP7;LOXL1;CTSS;COL1A1;COL3A1;COL1A2;COL5A1;LOX;COL8A2;COL6A3;COL6A5;CTSB
Collagen formation_Homo sapiens_R-HSA-1474290	16/85	4.17036e-10	1.11627e-07	-2.01017	43.4154	COL18A1;CRTAP;COL15A1;MMP7;LOXL1;CTSS;COL1A1;COL3A1;COL1A2;COL5A1;LOX;COL8A2;SERPINH1;COL6A3;COL6A5;CTSB
Platelet degranulation_Homo sapiens_R-HSA-114608	15/105	7.27295e-08	1.46005e-05	-1.89918	31.2159	CFD;ECM1;ORM1;SPARC;TGFB3;AHSG;RARRES2;FN1;F13A1;CLEC3B;PSAP;PECAM1;SERPING1;CD36;PF4
Response to elevated platelet cytosolic Ca2+_Homo sapiens_R-HSA-76005	15/110	1.36627e-07	2.19423e-05	-1.87215	29.5912	CFD;ECM1;ORM1;SPARC;TGFB3;AHSG;RARRES2;FN1;F13A1;CLEC3B;PSAP;PECAM1;SERPING1;CD36;PF4
Collagen biosynthesis and modifying enzymes_Homo sapiens_R-HSA-1650814	11/63	5.14179e-07	6.88143e-05	-1.97093	28.5404	COL1A1;COL18A1;CRTAP;COL3A1;COL15A1;COL1A2;COL5A1;COL8A2;SERPINH1;COL6A3;COL6A5
Degradation of the extracellular matrix_Homo sapiens_R-HSA-1474228	13/106	3.16473e-06	0.00036304	-1.93287	24.4768	COL18A1;PRSS1;COL15A1;MMP7;CMA1;NID1;CTSS;DCN;CAPN6;MMP15;TIMP2;CD44;CTSB
Hemostasis_Homo sapiens_R-HSA-109582	33/552	6.41682e-06	0.000644089	-2.09198	25.0129	CFD;ECM1;ORM1;SPARC;PDE1B;F13A1;PIK3CD;PLAT;THBD;CLEC3B;GNG2;RACGAP1;PSAP;SIRPA;CD36;JAM2;S100A10;CD74;ANXA2;AHSG;TGFB3;RARRES2;CAV1;FN1;PLAUR;ATP1B3;SERPINB8;EHD2;PECAM1;SERPING1;MRVI1;CD44;PF4
Dissolution of Fibrin Clot_Homo sapiens_R-HSA-75205	5/13	1.17068e-05	0.00104451	-1.71158	19.4356	ANXA2;PLAUR;PLAT;SERPINB8;S100A10
Elastic fibre formation_Homo sapiens_R-HSA-1566948	7/41	7.30954e-05	0.00586956	-1.85885	17.7032	MFAP5;LOX;TGFB3;ELN;FBLN1;LTBP2;LOXL1
Scavenging by Class A Receptors_Homo sapiens_R-HSA-3000480	5/19	9.31242e-05	0.00679807	-2.024	18.7859	COLEC12;COL1A1;COL3A1;COL1A2;APOE
Activation of Matrix Metalloproteinases_Homo sapiens_R-HSA-1592389	6/32	0.000140585	0.0094075	-1.83272	16.2557	COL18A1;PRSS1;MMP7;CMA1;MMP15;TIMP2
Complement cascade_Homo sapiens_R-HSA-166658	9/80	0.000203466	0.012568	-1.80345	15.3294	C4B;CFD;C1QB;C3;C1QA;CFH;C7;CFB;C1QC
Trafficking and processing of endosomal TLR_Homo sapiens_R-HSA-1679131	4/13	0.000252527	0.0136787	-1.4085	11.668	TLR8;CTSS;CTSB;LGMN
Cell surface interactions at the vascular wall_Homo sapiens_R-HSA-202733	10/101	0.000264819	0.0136787	-1.83025	15.0748	CD74;THBD;CAV1;FN1;PECAM1;SIRPA;ATP1B3;JAM2;CD44;PF4
Platelet activation, signaling and aggregation_Homo sapiens_R-HSA-76002	17/253	0.000299331	0.0136787	-2.03978	16.5507	CFD;ECM1;ORM1;SPARC;AHSG;TGFB3;RARRES2;FN1;F13A1;PIK3CD;CLEC3B;GNG2;PSAP;PECAM1;SERPING1;CD36;PF4
FGFR1b ligand binding and activation_Homo sapiens_R-HSA-190370	3/6	0.000314909	0.0136787	-0.556052	4.48357	FGF1;FGF2;FGF10
Activation of C3 and C5_Homo sapiens_R-HSA-174577	3/6	0.000314909	0.0136787	-0.256298	2.06659	C4B;C3;CFB
NCAM1 interactions_Homo sapiens_R-HSA-419037	6/37	0.000323654	0.0136787	-1.79034	14.3869	PRNP;CACNB3;COL6A3;COL6A5;CACNA1C;CACNA1G
Regulation of Complement cascade_Homo sapiens_R-HSA-977606	5/26	0.000454351	0.0182422	-1.72053	13.2423	C3;C4B;CFH;C7;CFB
Binding and Uptake of Ligands by Scavenger Receptors_Homo sapiens_R-HSA-2173782	8/74	0.000598262	0.0228764	-1.70766	12.6733	COL1A1;COLEC12;COL3A1;COL1A2;SPARC;HP;CD36;APOE
Initial triggering of complement_Homo sapiens_R-HSA-166663	7/58	0.00067232	0.0245397	-1.81918	13.2887	C4B;CFD;C1QB;C3;C1QA;CFB;C1QC
Cross-presentation of particulate exogenous antigens (phagosomes)_Homo sapiens_R-HSA-1236973	3/8	0.000848547	0.028391	-0.452915	3.20301	NCF2;CYBA;CD36
Insulin-like Growth Factor-2 mRNA Binding Proteins (IGF2BPs/IMPs/VICKZs) bind RNA_Homo sapiens_R-HSA-428359	3/8	0.000848547	0.028391	-0.34049	2.40794	MYC;ACTB;CD44
Transcriptional regulation of white adipocyte differentiation_Homo sapiens_R-HSA-381340	8/79	0.000926684	0.0286735	-1.7871	12.4809	EGR2;FABP4;LEP;ADIPOQ;CD36;PLIN1;ANGPTL4;PCK1
Innate Immune System_Homo sapiens_R-HSA-168249	36/807	0.000928409	0.0286735	-2.20486	15.3944	CFD;C1QB;C1QA;CFH;PDE1B;RASGRF1;PIK3CD;CD3G;TREM2;FGF1;FGF2;ACTB;CTSS;C3;C4B;LGALS3;C7;CD19;CD300LB;NCKAP1L;CD36;PRSS3;B2M;CTSB;MEF2C;DUSP1;LIMK1;FN1;PSMB8;TYROBP;IL1B;TLR8;CFB;LGMN;FGF10;C1QC
Immune System_Homo sapiens_R-HSA-168256	59/1547	0.00135206	0.0402114	-2.01194	13.2911	IFITM3;IFITM2;NCF2;RASGRF1;PIK3CD;ADAR;CD3G;TREM2;FGF1;FGF2;CD3D;ACTB;CTSS;C4B;LGALS3;MRC1;ITGB7;CD36;PRSS3;CD34;B2M;CTSB;MEF2C;DUSP1;TNFRSF18;CYBA;IL17RC;RNF144B;TYROBP;IL1B;TLR8;IRF5;CFB;CD44;CFD;C1QB;C1QA;CSF1R;RNASEL;CFH;PDE1B;C3;RACGAP1;C7;CD19;CD300LB;NCKAP1L;EGR1;CD74;VCAM1;HACE1;LIMK1;FN1;PSMB8;PTPRC;ASB2;LGMN;FGF10;C1QC
Smooth Muscle Contraction_Homo sapiens_R-HSA-445355	5/33	0.00141479	0.0405741	-1.52672	10.0165	ACTA2;ANXA1;ANXA2;TPM2;DYSF
Hormone-sensitive lipase (HSL)-mediated triacylglycerol hydrolysis_Homo sapiens_R-HSA-163560	4/20	0.00148427	0.0410988	-1.42583	9.28623	LIPE;FABP4;CAV1;PLIN1
Integrin cell surface interactions_Homo sapiens_R-HSA-216083	7/67	0.00159663	0.0427364	-1.70637	10.9888	COL18A1;VCAM1;FN1;PECAM1;ITGB7;JAM2;CD44
Interferon alpha/beta signaling_Homo sapiens_R-HSA-909733	7/68	0.00174136	0.0437209	-1.57376	9.99823	IFITM3;EGR1;RNASEL;IFITM2;IRF5;ADAR;PSMB8
FGFR2b ligand binding and activation_Homo sapiens_R-HSA-190377	3/10	0.00175003	0.0437209	-0.581623	3.69221	FGF1;FGF2;FGF10
Regulation of Insulin-like Growth Factor (IGF) transport and uptake by Insulin-like Growth Factor Binding Proteins (IGFBPs)_Homo sapiens_R-HSA-381426	4/21	0.00179675	0.0437209	-1.26603	8.00354	IGFBP5;IGFBP4;IGFBP2;IGFBP6
Lipid digestion, mobilization, and transport_Homo sapiens_R-HSA-73923	7/71	0.00223731	0.05284	-1.51765	9.26144	ABCA1;LIPE;FABP4;CAV1;PLIN1;APOE;PLTP
Immunoregulatory interactions between a Lymphoid and a non-Lymphoid cell_Homo sapiens_R-HSA-198933	11/157	0.00242774	0.0556993	-1.73943	10.4727	C3;TYROBP;VCAM1;CD19;CD300LB;CD3G;TREM2;ITGB7;B2M;CD3D;CD34
Laminin interactions_Homo sapiens_R-HSA-3000157	4/23	0.00255298	0.0569456	-1.20472	7.19278	COL18A1;LAMC3;NID1;NID2
Collagen degradation_Homo sapiens_R-HSA-1442490	5/39	0.00302674	0.0652587	-1.62844	9.44539	COL18A1;COL15A1;MMP7;MMP15;CTSB
Hyaluronan uptake and degradation_Homo sapiens_R-HSA-2160916	3/12	0.00308821	0.0652587	-0.550537	3.1822	HEXB;LYVE1;CD44
RHO GTPases Activate NADPH Oxidases_Homo sapiens_R-HSA-5668599	3/13	0.00393891	0.0811012	-0.731029	4.0476	NCF2;NOXA1;CYBA
Muscle contraction_Homo sapiens_R-HSA-397014	12/196	0.00474721	0.0953002	-1.78631	9.5571	ACTA2;CACNB3;ANXA1;ANXA2;NPR1;KCNQ1;TPM2;DYSF;ATP1B3;VIM;CACNA1C;HIPK1
Antigen processing-Cross presentation_Homo sapiens_R-HSA-1236975	7/82	0.00503359	0.0985847	-1.72853	9.14673	NCF2;MRC1;CYBA;CD36;B2M;CTSS;PSMB8
FGFR1 ligand binding and activation_Homo sapiens_R-HSA-190242	3/15	0.00603265	0.115338	-1.16998	5.97928	FGF1;FGF2;FGF10
Molecules associated with elastic fibres_Homo sapiens_R-HSA-2129379	4/30	0.00686225	0.12532	-1.28052	6.37919	MFAP5;TGFB3;FBLN1;LTBP2
Developmental Biology_Homo sapiens_R-HSA-1266738	32/786	0.00686688	0.12532	-2.00442	9.9841	RASGRF1;TREM2;CACNA1C;FGF1;FGF2;ACTB;CACNA1G;CD36;PCK1;EPHB3;CDON;PRNP;MEF2C;EGR2;DUSP1;LGI4;ADIPOQ;LIMK1;FN1;MSN;PSMB8;TIAM1;CACNB3;FABP4;PTPRC;TYROBP;LEP;COL6A3;PLIN1;ANGPTL4;COL6A5;FGF10
Metabolism of Angiotensinogen to Angiotensins_Homo sapiens_R-HSA-2022377	3/16	0.00728525	0.130001	-0.528265	2.60007	CPA3;CMA1;AGT
Cooperation of Prefoldin and TriC/CCT in actin and tubulin folding_Homo sapiens_R-HSA-389958	4/32	0.00865046	0.145215	-1.40872	6.69161	TUBA1C;TUBA1B;TUBA1A;ACTB
Activated point mutants of FGFR2_Homo sapiens_R-HSA-2033519	3/17	0.00868033	0.145215	-1.11459	5.29061	FGF1;FGF2;FGF10
Hyaluronan metabolism_Homo sapiens_R-HSA-2142845	3/17	0.00868033	0.145215	-0.819429	3.88958	HEXB;LYVE1;CD44
Detoxification of Reactive Oxygen Species_Homo sapiens_R-HSA-3299685	4/33	0.00964849	0.158117	-1.51128	7.01378	GPX3;GPX8;CYBA;SOD3
Activation of SMO_Homo sapiens_R-HSA-5635838	3/18	0.0102212	0.164152	-0.78187	3.58354	EVC2;PTCH1;CDON
HDL-mediated lipid transport_Homo sapiens_R-HSA-194223	3/19	0.0119104	0.183924	-0.934525	4.14027	ABCA1;APOE;PLTP
Other semaphorin interactions_Homo sapiens_R-HSA-416700	3/19	0.0119104	0.183924	-0.729173	3.23048	TYROBP;PTPRC;TREM2
Acyl chain remodeling of DAG and TAG_Homo sapiens_R-HSA-1482883	2/7	0.0126123	0.191089	1.21385	-5.30825	PNPLA3;PNPLA2
ECM proteoglycans_Homo sapiens_R-HSA-3000178	5/55	0.0131131	0.194996	-1.30235	5.64456	TNXB;SPARC;TGFB3;FMOD;DCN
FGFR2 ligand binding and activation_Homo sapiens_R-HSA-190241	3/20	0.0137503	0.200755	-1.02622	4.39908	FGF1;FGF2;FGF10
Metabolism of vitamins and cofactors_Homo sapiens_R-HSA-196854	9/148	0.0140908	0.202052	-1.59594	6.80228	RBP4;PRSS1;PTGIS;FASN;SDC3;APOE;PRSS3;ACACA;LGMN
Transport of glucose and other sugars, bile salts and organic acids, metal ions and amine compounds_Homo sapiens_R-HSA-425366	7/101	0.0151006	0.212733	-1.48657	6.23322	SLC6A6;SLC13A3;SLC2A10;SLC22A2;CP;RUNX1;FGF21
SHC-mediated cascade:FGFR1_Homo sapiens_R-HSA-5654688	3/21	0.0157426	0.217953	-1.19772	4.97218	FGF1;FGF2;FGF10
Ligand-receptor interactions_Homo sapiens_R-HSA-5632681	2/8	0.0165336	0.221275	1.27975	-5.25	PTCH1;CDON
ChREBP activates metabolic gene expression_Homo sapiens_R-HSA-163765	2/8	0.0165336	0.221275	1.78976	-7.34226	FASN;ACACA
Formation of Fibrin Clot (Clotting Cascade)_Homo sapiens_R-HSA-140877	4/39	0.0172055	0.226492	-1.25806	5.11092	THBD;SERPING1;F13A1;PF4
Post-chaperonin tubulin folding pathway_Homo sapiens_R-HSA-389977	3/22	0.0178885	0.228007	-0.764394	3.07561	TUBA1C;TUBA1B;TUBA1A
Common Pathway of Fibrin Clot Formation_Homo sapiens_R-HSA-140875	3/22	0.0178885	0.228007	-0.677216	2.72485	THBD;F13A1;PF4
Constitutive Signaling by Aberrant PI3K in Cancer_Homo sapiens_R-HSA-2219530	5/61	0.0198154	0.247641	-1.33882	5.24991	CD19;PIK3CD;FGF1;FGF2;FGF10
NCAM signaling for neurite out-growth_Homo sapiens_R-HSA-375165	13/266	0.0200457	0.247641	-1.94774	7.61517	PRNP;DUSP1;RASGRF1;FN1;CACNA1C;FGF1;FGF2;PSMB8;CACNA1G;CACNB3;COL6A3;COL6A5;FGF10
Crosslinking of collagen fibrils_Homo sapiens_R-HSA-2243919	2/9	0.0209007	0.250497	1.60924	-6.22449	LOX;LOXL1
Organic cation transport_Homo sapiens_R-HSA-549127	2/9	0.0209007	0.250497	1.68026	-6.4992	SLC22A2;RUNX1
Hedgehog 'on' state_Homo sapiens_R-HSA-5632684	6/85	0.0218494	0.2561	-1.46871	5.61573	EVC2;PTCH1;ULK3;SPOPL;PSMB8;CDON
EPHB-mediated forward signaling_Homo sapiens_R-HSA-3928662	4/42	0.0220592	0.2561	-1.22257	4.6629	TIAM1;LIMK1;ACTB;EPHB3
Adaptive Immune System_Homo sapiens_R-HSA-1280218	29/762	0.0223524	0.2561	-1.69761	6.45231	NCF2;PIK3CD;TREM2;CD3G;FGF1;FGF2;CD3D;CTSS;C3;RACGAP1;CD19;MRC1;CD300LB;ITGB7;CD36;B2M;CD34;CTSB;CD74;HACE1;VCAM1;CYBA;PSMB8;RNF144B;PTPRC;TYROBP;ASB2;LGMN;FGF10
Phosphorylation of CD3 and TCR zeta chains_Homo sapiens_R-HSA-202427	3/24	0.022644	0.2561	-0.61056	2.31272	PTPRC;CD3G;CD3D
Signaling by Hedgehog_Homo sapiens_R-HSA-5358351	8/136	0.0238959	0.266505	-1.55311	5.79938	EVC2;PTCH1;ULK3;SPOPL;TULP3;RPGRIP1L;PSMB8;CDON
Axon guidance_Homo sapiens_R-HSA-422475	21/515	0.0250878	0.274042	-1.7324	6.38455	PRNP;DUSP1;RASGRF1;LIMK1;FN1;MSN;TREM2;CACNA1C;FGF1;FGF2;PSMB8;ACTB;CACNA1G;TIAM1;CACNB3;PTPRC;TYROBP;COL6A3;COL6A5;EPHB3;FGF10
Formation of tubulin folding intermediates by CCT/TriC_Homo sapiens_R-HSA-389960	3/25	0.0252542	0.274042	-0.611146	2.24826	TUBA1C;TUBA1B;TUBA1A
Abacavir transport and metabolism_Homo sapiens_R-HSA-2161522	2/10	0.0256884	0.275037	1.35828	-4.97364	SLC22A2;PCK1
SHC-mediated cascade:FGFR2_Homo sapiens_R-HSA-5654699	3/26	0.028019	0.288452	-0.975353	3.48676	FGF1;FGF2;FGF10
Phase 2 - plateau phase_Homo sapiens_R-HSA-5576893	3/26	0.028019	0.288452	-0.654254	2.33887	CACNB3;KCNQ1;CACNA1C
Diseases associated with glycosaminoglycan metabolism_Homo sapiens_R-HSA-3560782	3/26	0.028019	0.288452	-0.640752	2.29061	SDC3;FMOD;DCN
Interferon Signaling_Homo sapiens_R-HSA-913531	10/196	0.0298969	0.299315	-1.45676	5.11322	IFITM3;EGR1;RNASEL;IFITM2;VCAM1;IRF5;ADAR;B2M;CD44;PSMB8
Metabolism of carbohydrates_Homo sapiens_R-HSA-71387	13/282	0.0303616	0.299315	-1.60022	5.59209	CSGALNACT1;PFKFB3;HEXB;SDC3;ENO1;PYGL;PGD;LYVE1;DCN;PCK1;FMOD;CD44;FGF21
FGFR1c ligand binding and activation_Homo sapiens_R-HSA-190373	2/11	0.0308723	0.299315	0.846036	-2.94243	FGF1;FGF2
Signaling by activated point mutants of FGFR1_Homo sapiens_R-HSA-1839122	2/11	0.0308723	0.299315	0.894267	-3.11017	FGF1;FGF2
Prefoldin mediated transfer of substrate to CCT/TriC_Homo sapiens_R-HSA-389957	3/27	0.0309379	0.299315	-0.655885	2.27971	TUBA1C;TUBA1A;ACTB
Phospholipase C-mediated cascade: FGFR1_Homo sapiens_R-HSA-5654219	4/47	0.0318415	0.304389	-1.05604	3.64015	PDE1B;FGF1;FGF2;FGF10
Adrenaline,noradrenaline inhibits insulin secretion_Homo sapiens_R-HSA-400042	3/28	0.03401	0.307922	-0.720635	2.43654	CACNB3;GNG2;CACNA1C
Glycosaminoglycan metabolism_Homo sapiens_R-HSA-1630316	7/121	0.0361252	0.307922	-1.26951	4.21574	CSGALNACT1;HEXB;SDC3;FMOD;LYVE1;DCN;CD44
Phospholipase C-mediated cascade; FGFR2_Homo sapiens_R-HSA-5654221	4/49	0.0363617	0.307922	-1.05802	3.50653	PDE1B;FGF1;FGF2;FGF10
FGFR3 mutant receptor activation_Homo sapiens_R-HSA-2033514	2/12	0.0364292	0.307922	0.835137	-2.7663	FGF1;FGF2
Signaling by activated point mutants of FGFR3_Homo sapiens_R-HSA-1839130	2/12	0.0364292	0.307922	0.959944	-3.1797	FGF1;FGF2
Endosomal/Vacuolar pathway_Homo sapiens_R-HSA-1236977	2/12	0.0364292	0.307922	1.42295	-4.71336	B2M;CTSS
Passive transport by Aquaporins_Homo sapiens_R-HSA-432047	2/12	0.0364292	0.307922	1.54523	-5.11841	AQP5;AQP1
Keratan sulfate degradation_Homo sapiens_R-HSA-2022857	2/12	0.0364292	0.307922	1.55004	-5.13434	HEXB;FMOD
Caspase-mediated cleavage of cytoskeletal proteins_Homo sapiens_R-HSA-264870	2/12	0.0364292	0.307922	1.62073	-5.36848	GSN;VIM
Physiological factors_Homo sapiens_R-HSA-5578768	2/12	0.0364292	0.307922	2.05267	-6.79923	NPR1;HIPK1
Unwinding of DNA_Homo sapiens_R-HSA-176974	2/12	0.0364292	0.307922	2.13545	-7.07344	GINS1;MCM7
Chondroitin sulfate/dermatan sulfate metabolism_Homo sapiens_R-HSA-1793185	4/50	0.0387533	0.324155	-0.961178	3.12435	CSGALNACT1;HEXB;SDC3;DCN
Metabolism of fat-soluble vitamins_Homo sapiens_R-HSA-6806667	4/51	0.0412328	0.33006	-0.842758	2.68715	RBP4;SDC3;APOE;LGMN
FGFR2c ligand binding and activation_Homo sapiens_R-HSA-190375	2/13	0.0423365	0.33006	0.830694	-2.62674	FGF1;FGF2
FGFR3 ligand binding and activation_Homo sapiens_R-HSA-190239	2/13	0.0423365	0.33006	0.878876	-2.7791	FGF1;FGF2
FGFR3c ligand binding and activation_Homo sapiens_R-HSA-190372	2/13	0.0423365	0.33006	0.917452	-2.90108	FGF1;FGF2
FGFRL1 modulation of FGFR1 signaling_Homo sapiens_R-HSA-5658623	2/13	0.0423365	0.33006	1.02753	-3.24916	FGF2;FGF10
Signal regulatory protein (SIRP) family interactions_Homo sapiens_R-HSA-391160	2/13	0.0423365	0.33006	1.34746	-4.2608	TYROBP;SIRPA
Facilitative Na+-independent glucose transporters_Homo sapiens_R-HSA-428790	2/13	0.0423365	0.33006	1.52894	-4.83467	SLC2A10;FGF21
Negative regulation of FGFR1 signaling_Homo sapiens_R-HSA-5654726	3/32	0.0478028	0.357834	-0.759479	2.30933	FGF1;FGF2;FGF10
DNA strand elongation_Homo sapiens_R-HSA-69190	3/32	0.0478028	0.357834	-0.436255	1.32651	GINS1;MCM7;POLD2
FGFR4 ligand binding and activation_Homo sapiens_R-HSA-190322	2/14	0.0485728	0.357834	0.881805	-2.66719	FGF1;FGF2
Organic cation/anion/zwitterion transport_Homo sapiens_R-HSA-549132	2/14	0.0485728	0.357834	1.40438	-4.24782	SLC22A2;RUNX1
Synthesis of Prostaglandins (PG) and Thromboxanes (TX)_Homo sapiens_R-HSA-2162123	2/14	0.0485728	0.357834	1.41308	-4.27412	PTGIS;PTGES
CS/DS degradation_Homo sapiens_R-HSA-2024101	2/14	0.0485728	0.357834	1.41737	-4.28712	HEXB;DCN
FGFR2 mutant receptor activation_Homo sapiens_R-HSA-1839126	3/33	0.0516182	0.376813	-0.621329	1.84154	FGF1;FGF2;FGF10
Metabolism_Homo sapiens_R-HSA-1430728	60/1908	0.0552994	0.394936	-1.33482	3.86428	PRSS1;HEXB;APIP;PIK3CD;PYGL;ENO1;AQP1;LIPE;GM2A;CYP1B1;CD36;PRSS3;CSGALNACT1;PTGIS;ADIPOQ;ELOVL6;AMPD3;KMO;PGD;DCN;RBP4;CACNB3;PLIN1;ANGPTL4;CYP2E1;CD44;PTGES;OAT;PFKFB3;SLC22A2;HDC;SDC3;MGST1;CACNA1C;AK5;ACACA;SULT1A1;GNG2;UCP2;PSAP;APOE;PCK1;PLTP;FGF21;ABCA1;AOC3;CAV1;MT3;LYVE1;PSMB8;AGT;SLC25A37;FABP4;FASN;PNPLA3;RGL1;FMOD;CDO1;LGMN;PNPLA2
Negative regulation of FGFR2 signaling_Homo sapiens_R-HSA-5654727	3/34	0.0555763	0.394936	-0.715737	2.06848	FGF1;FGF2;FGF10
Lipoprotein metabolism_Homo sapiens_R-HSA-174824	3/34	0.0555763	0.394936	-0.384562	1.11138	ABCA1;APOE;PLTP
Peptide hormone metabolism_Homo sapiens_R-HSA-2980736	5/81	0.0567409	0.399675	-0.98035	2.81288	CPA3;CMA1;LEP;CPE;AGT
PI5P, PP2A and IER3 Regulate PI3K/AKT Signaling_Homo sapiens_R-HSA-6811558	5/83	0.0617503	0.431178	-1.02363	2.85046	CD19;PIK3CD;FGF1;FGF2;FGF10
Integration of energy metabolism_Homo sapiens_R-HSA-163685	6/110	0.0634847	0.439468	-1.10569	3.04835	CACNB3;GNG2;FASN;ADIPOQ;CACNA1C;ACACA
PI3K/AKT Signaling in Cancer_Homo sapiens_R-HSA-2219528	5/86	0.0697182	0.478493	-0.903963	2.40752	CD19;PIK3CD;FGF1;FGF2;FGF10
SHC-mediated cascade:FGFR3_Homo sapiens_R-HSA-5654704	2/18	0.0764073	0.511292	0.433221	-1.1141	FGF1;FGF2
cGMP effects_Homo sapiens_R-HSA-418457	2/18	0.0764073	0.511292	0.917881	-2.36049	PDE1B;MRVI1
Miscellaneous transport and binding events_Homo sapiens_R-HSA-5223345	2/18	0.0764073	0.511292	1.08556	-2.7917	AZGP1;NIPAL1
DAP12 interactions_Homo sapiens_R-HSA-2172127	14/359	0.0792821	0.522854	-1.46648	3.71715	PDE1B;DUSP1;RASGRF1;FN1;PIK3CD;TREM2;FGF1;FGF2;PSMB8;TYROBP;CD19;CD300LB;B2M;FGF10
Negative regulation of the PI3K/AKT network_Homo sapiens_R-HSA-199418	5/90	0.08118	0.522854	-1.01505	2.54888	CD19;PIK3CD;FGF1;FGF2;FGF10
Metabolism of lipids and lipoproteins_Homo sapiens_R-HSA-556833	23/659	0.083468	0.522854	-1.25573	3.11836	ABCA1;PTGIS;HEXB;CAV1;PIK3CD;ELOVL6;AGT;ACACA;LIPE;FABP4;GM2A;FASN;PSAP;PNPLA3;CYP1B1;PLIN1;ANGPTL4;APOE;CD36;RGL1;PLTP;PTGES;PNPLA2
TP53 Regulates Transcription of Genes Involved in Cytochrome C Release_Homo sapiens_R-HSA-6803204	2/19	0.0839952	0.522854	1.01099	-2.50421	AIFM2;BID
Signaling by FGFR2 IIIa TM_Homo sapiens_R-HSA-8851708	2/19	0.0839952	0.522854	1.01445	-2.5128	FGF1;FGF2
Defective B3GALT6 causes EDSP2 and SEMDJL1_Homo sapiens_R-HSA-4420332	2/19	0.0839952	0.522854	1.07862	-2.67174	SDC3;DCN
Defective B3GAT3 causes JDSSDHD_Homo sapiens_R-HSA-3560801	2/19	0.0839952	0.522854	1.09771	-2.71903	SDC3;DCN
Defective B4GALT7 causes EDS, progeroid type_Homo sapiens_R-HSA-3560783	2/19	0.0839952	0.522854	1.12265	-2.78081	SDC3;DCN
Na+/Cl- dependent neurotransmitter transporters_Homo sapiens_R-HSA-442660	2/19	0.0839952	0.522854	1.2538	-3.10567	SLC6A6;SLC22A2
Glycosphingolipid metabolism_Homo sapiens_R-HSA-1660662	3/41	0.0870523	0.537715	-0.34961	0.853484	GM2A;HEXB;PSAP
Signaling by Rho GTPases_Homo sapiens_R-HSA-194315	14/367	0.0907766	0.538861	-1.1599	2.783	NCF2;LIMK1;CYBA;RHOF;CENPA;ACTB;TIAM1;ARHGEF9;RACGAP1;PRC1;NOXA1;ARHGDIB;NCKAP1L;MAD2L1
Syndecan interactions_Homo sapiens_R-HSA-3000170	2/20	0.0918001	0.538861	0.700814	-1.67364	SDC3;FGF2
Chondroitin sulfate biosynthesis_Homo sapiens_R-HSA-2022870	2/20	0.0918001	0.538861	1.37676	-3.2879	CSGALNACT1;DCN
Non-integrin membrane-ECM interactions_Homo sapiens_R-HSA-3000171	3/42	0.0920518	0.538861	-0.324685	0.774504	LAMC3;SDC3;FGF2
Fatty Acyl-CoA Biosynthesis_Homo sapiens_R-HSA-75105	3/42	0.0920518	0.538861	-0.28571	0.681534	FASN;ELOVL6;ACACA
Activation of gene expression by SREBF (SREBP)_Homo sapiens_R-HSA-2426168	3/42	0.0920518	0.538861	-0.254386	0.606813	FASN;ELOVL6;ACACA
Retinoid metabolism and transport_Homo sapiens_R-HSA-975634	3/42	0.0920518	0.538861	-0.204133	0.486939	RBP4;SDC3;APOE
Semaphorin interactions_Homo sapiens_R-HSA-373755	4/67	0.0926063	0.538861	-0.560293	1.33316	TYROBP;PTPRC;LIMK1;TREM2
Chaperonin-mediated protein folding_Homo sapiens_R-HSA-390466	5/95	0.0968234	0.553371	-0.788048	1.83999	TUBA1C;TUBA1B;GNG2;TUBA1A;ACTB
Signaling by FGFR2 in disease_Homo sapiens_R-HSA-5655253	3/43	0.0971673	0.553371	-0.460215	1.07291	FGF1;FGF2;FGF10
Classical antibody-mediated complement activation_Homo sapiens_R-HSA-173623	3/43	0.0971673	0.553371	-0.262993	0.613122	C1QB;C1QA;C1QC
Translocation of ZAP-70 to Immunological synapse_Homo sapiens_R-HSA-202430	2/21	0.0998062	0.56045	1.37055	-3.15847	CD3G;CD3D
Cobalamin (Cbl, vitamin B12) transport and metabolism_Homo sapiens_R-HSA-196741	2/21	0.0998062	0.56045	1.45003	-3.34163	PRSS1;PRSS3
Phospholipase C-mediated cascade; FGFR3_Homo sapiens_R-HSA-5654227	3/44	0.102396	0.570998	-0.35405	0.806848	PDE1B;FGF1;FGF2
DAP12 signaling_Homo sapiens_R-HSA-2424491	13/344	0.105888	0.585962	-1.28309	2.88101	PDE1B;DUSP1;RASGRF1;FN1;PIK3CD;TREM2;FGF1;FGF2;PSMB8;TYROBP;CD19;B2M;FGF10
Metabolism of water-soluble vitamins and cofactors_Homo sapiens_R-HSA-196849	5/98	0.106889	0.585962	-0.711334	1.59052	PRSS1;PTGIS;FASN;PRSS3;ACACA
Signaling by FGFR3 in disease_Homo sapiens_R-HSA-5655332	2/22	0.107998	0.585962	0.542474	-1.20735	FGF1;FGF2
Signaling by FGFR3 point mutants in cancer_Homo sapiens_R-HSA-8853338	2/22	0.107998	0.585962	0.563256	-1.25361	FGF1;FGF2
Phospholipase C-mediated cascade; FGFR4_Homo sapiens_R-HSA-5654228	3/46	0.113176	0.592242	-0.31471	0.685692	PDE1B;FGF1;FGF2
SHC-mediated cascade:FGFR4_Homo sapiens_R-HSA-5654719	2/23	0.116361	0.592242	0.65912	-1.41781	FGF1;FGF2
The canonical retinoid cycle in rods (twilight vision)_Homo sapiens_R-HSA-2453902	2/23	0.116361	0.592242	1.02324	-2.20104	RBP4;MYO7A
Protein folding_Homo sapiens_R-HSA-391251	5/101	0.117446	0.592242	-0.707631	1.51559	TUBA1C;TUBA1B;GNG2;TUBA1A;ACTB
Cytokine Signaling in Immune system_Homo sapiens_R-HSA-1280215	21/620	0.118361	0.592242	-1.05264	2.24635	IFITM3;CSF1R;EGR1;RNASEL;IFITM2;VCAM1;DUSP1;TNFRSF18;RASGRF1;FN1;PIK3CD;ADAR;FGF1;FGF2;IL17RC;PSMB8;IL1B;IRF5;B2M;CD44;FGF10
G2 Phase_Homo sapiens_R-HSA-68911	1/5	0.121624	0.592242	5.87811	-12.3842	E2F3
Scavenging by Class B Receptors_Homo sapiens_R-HSA-3000471	1/5	0.121624	0.592242	6.81941	-14.3673	CD36
Abacavir metabolism_Homo sapiens_R-HSA-2161541	1/5	0.121624	0.592242	8.88168	-18.7121	PCK1
Mitochondrial Uncoupling Proteins_Homo sapiens_R-HSA-166187	1/5	0.121624	0.592242	10.3335	-21.7709	UCP2
The proton buffering model_Homo sapiens_R-HSA-167827	1/5	0.121624	0.592242	10.8708	-22.9028	UCP2
The fatty acid cycling model_Homo sapiens_R-HSA-167826	1/5	0.121624	0.592242	10.9351	-23.0384	UCP2
NGF-independant TRKA activation_Homo sapiens_R-HSA-187024	1/5	0.121624	0.592242	13.1564	-27.7183	NTRK2
NOSTRIN mediated eNOS trafficking_Homo sapiens_R-HSA-203641	1/5	0.121624	0.592242	13.6257	-28.7069	CAV1
Abacavir transmembrane transport_Homo sapiens_R-HSA-2161517	1/5	0.121624	0.592242	15.0209	-31.6464	SLC22A2
Synthesis of GDP-mannose_Homo sapiens_R-HSA-446205	1/5	0.121624	0.592242	15.126	-31.8678	PMM1
Sodium-coupled sulphate, di- and tri-carboxylate transporters_Homo sapiens_R-HSA-433137	1/5	0.121624	0.592242	20.7712	-43.7613	SLC13A3
VEGFA-VEGFR2 Pathway_Homo sapiens_R-HSA-4420097	12/320	0.121693	0.592242	-1.02377	2.15632	DUSP1;AXL;NCF2;CAV1;RASGRF1;FN1;NCKAP1L;CYBA;FGF1;FGF2;PSMB8;FGF10
Peptide ligand-binding receptors_Homo sapiens_R-HSA-375276	8/193	0.123499	0.596899	-0.719306	1.50444	C3;ANXA1;PENK;PSAP;ACKR1;CXCL13;AGT;PF4
MHC class II antigen presentation_Homo sapiens_R-HSA-2132295	5/103	0.124747	0.596899	-0.568654	1.18363	CD74;RACGAP1;CTSS;LGMN;CTSB
Endogenous sterols_Homo sapiens_R-HSA-211976	2/24	0.12488	0.596899	1.26889	-2.6398	PTGIS;CYP1B1
Creation of C4 and C2 activators_Homo sapiens_R-HSA-166786	3/49	0.130106	0.609293	-0.043039	0.0877741	C1QB;C1QA;C1QC
Amino acid and oligopeptide SLC transporters_Homo sapiens_R-HSA-425374	3/49	0.130106	0.609293	-0.0287763	0.0586866	SLC6A6;SLC36A2;SLC1A2
Transmembrane transport of small molecules_Homo sapiens_R-HSA-382551	20/594	0.130321	0.609293	-0.782019	1.59356	RNASEL;SLC13A3;SLC12A4;ABCD2;SLC36A2;SLC2A10;SLC22A2;SLC1A2;ATP1B3;AQP5;CP;MCOLN2;RUNX1;AQP1;SLC6A6;AZGP1;ARHGEF9;GNG2;NIPAL1;FGF21
DNA Replication_Homo sapiens_R-HSA-69306	5/105	0.132253	0.609293	-0.748436	1.51411	GINS1;MCM7;POLD2;E2F3;PSMB8
Cardiac conduction_Homo sapiens_R-HSA-5576891	6/135	0.133324	0.609293	-0.552947	1.11417	CACNB3;NPR1;KCNQ1;ATP1B3;CACNA1C;HIPK1
Basigin interactions_Homo sapiens_R-HSA-210991	2/25	0.133544	0.609293	1.33808	-2.694	CAV1;ATP1B3
Nitric oxide stimulates guanylate cyclase_Homo sapiens_R-HSA-392154	2/25	0.133544	0.609293	1.42153	-2.86201	PDE1B;MRVI1
Sulfur amino acid metabolism_Homo sapiens_R-HSA-1614635	2/25	0.133544	0.609293	1.60346	-3.22828	APIP;CDO1
Signaling by VEGF_Homo sapiens_R-HSA-194138	12/328	0.138069	0.619383	-0.904001	1.78992	DUSP1;AXL;NCF2;CAV1;RASGRF1;FN1;NCKAP1L;CYBA;FGF1;FGF2;PSMB8;FGF10
Aquaporin-mediated transport_Homo sapiens_R-HSA-445717	3/51	0.141856	0.619383	-0.0554777	0.108345	GNG2;AQP5;AQP1
Apoptotic execution phase_Homo sapiens_R-HSA-75153	3/51	0.141856	0.619383	0.163377	-0.319066	DFFA;GSN;VIM
A tetrasaccharide linker sequence is required for GAG synthesis_Homo sapiens_R-HSA-1971475	2/26	0.142337	0.619383	1.44792	-2.82279	SDC3;DCN
PD-1 signaling_Homo sapiens_R-HSA-389948	2/26	0.142337	0.619383	1.46888	-2.86367	CD3G;CD3D
Signaling by PDGF_Homo sapiens_R-HSA-186797	13/364	0.143803	0.619383	-0.913925	1.77239	PDE1B;DUSP1;RASGRF1;FN1;PIK3CD;PLAT;FGF1;FGF2;PSMB8;CD19;COL6A3;COL6A5;FGF10
CLEC7A/inflammasome pathway_Homo sapiens_R-HSA-5660668	1/6	0.144116	0.619383	8.96496	-17.3664	IL1B
Activation of TRKA receptors_Homo sapiens_R-HSA-187015	1/6	0.144116	0.619383	11.7799	-22.8192	NTRK2
Methionine salvage pathway_Homo sapiens_R-HSA-1237112	1/6	0.144116	0.619383	13.9308	-26.9859	APIP
Fibronectin matrix formation_Homo sapiens_R-HSA-1566977	1/6	0.144116	0.619383	14.7679	-28.6074	FN1
Glucose metabolism_Homo sapiens_R-HSA-70326	4/79	0.14424	0.619383	-0.2733	0.529185	PFKFB3;PYGL;ENO1;PCK1
Toll-Like Receptors Cascades_Homo sapiens_R-HSA-168898	6/140	0.150459	0.636052	-0.600277	1.13696	MEF2C;TLR8;CD36;CTSS;LGMN;CTSB
Phase 1 - inactivation of fast Na+ channels_Homo sapiens_R-HSA-5576894	2/27	0.151249	0.636052	1.48933	-2.81308	CACNB3;CACNA1C
SLC-mediated transmembrane transport_Homo sapiens_R-HSA-425407	10/268	0.151537	0.636052	-0.584628	1.10315	SLC6A6;SLC12A4;SLC13A3;SLC36A2;SLC2A10;SLC22A2;SLC1A2;CP;RUNX1;FGF21
Arachidonic acid metabolism_Homo sapiens_R-HSA-2142753	3/53	0.153943	0.636052	0.160174	-0.299713	PTGIS;CYP1B1;PTGES
PPARA activates gene expression_Homo sapiens_R-HSA-1989781	5/113	0.164191	0.636052	-0.512322	0.925625	ABCA1;CD36;ANGPTL4;RGL1;AGT
FGFR3b ligand binding and activation_Homo sapiens_R-HSA-190371	1/7	0.166033	0.636052	6.03487	-10.836	FGF1
Interleukin-1 processing_Homo sapiens_R-HSA-448706	1/7	0.166033	0.636052	7.53308	-13.5262	IL1B
GLI proteins bind promoters of Hh responsive genes to promote transcription_Homo sapiens_R-HSA-5635851	1/7	0.166033	0.636052	8.25113	-14.8155	PTCH1
Cation-coupled Chloride cotransporters_Homo sapiens_R-HSA-426117	1/7	0.166033	0.636052	8.80794	-15.8153	SLC12A4
Attachment of GPI anchor to uPAR_Homo sapiens_R-HSA-162791	1/7	0.166033	0.636052	8.82974	-15.8544	PLAUR
Defective CHST14 causes EDS, musculocontractural type_Homo sapiens_R-HSA-3595174	1/7	0.166033	0.636052	9.21234	-16.5414	DCN
Defective CHST3 causes SEDCJD_Homo sapiens_R-HSA-3595172	1/7	0.166033	0.636052	9.2868	-16.6751	DCN
Defective CHSY1 causes TPBS_Homo sapiens_R-HSA-3595177	1/7	0.166033	0.636052	9.89394	-17.7653	DCN
Phase 3 - rapid repolarisation_Homo sapiens_R-HSA-5576890	1/7	0.166033	0.636052	9.9978	-17.9518	KCNQ1
Binding of TCF/LEF:CTNNB1 to target gene promoters_Homo sapiens_R-HSA-4411364	1/7	0.166033	0.636052	11.2559	-20.2107	MYC
Defective ST3GAL3 causes MCT12 and EIEE15_Homo sapiens_R-HSA-3656243	1/7	0.166033	0.636052	12.2578	-22.0097	FMOD
Defective B4GALT1 causes B4GALT1-CDG (CDG-2d)_Homo sapiens_R-HSA-3656244	1/7	0.166033	0.636052	12.305	-22.0944	FMOD
Defective CHST6 causes MCDC1_Homo sapiens_R-HSA-3656225	1/7	0.166033	0.636052	12.5887	-22.6039	FMOD
Defective HLCS causes multiple carboxylase deficiency_Homo sapiens_R-HSA-3371599	1/7	0.166033	0.636052	14.6628	-26.328	ACACA
Histidine catabolism_Homo sapiens_R-HSA-70921	1/7	0.166033	0.636052	14.7051	-26.4041	HDC
Vitamin D (calciferol) metabolism_Homo sapiens_R-HSA-196791	1/7	0.166033	0.636052	14.8064	-26.5859	LGMN
Defects in biotin (Btn) metabolism_Homo sapiens_R-HSA-3323169	1/7	0.166033	0.636052	15.0663	-27.0527	ACACA
Regulation of cholesterol biosynthesis by SREBP (SREBF)_Homo sapiens_R-HSA-1655829	3/55	0.16634	0.636052	0.296429	-0.531712	FASN;ELOVL6;ACACA
Negative regulation of FGFR3 signaling_Homo sapiens_R-HSA-5654732	2/29	0.169381	0.63856	1.19217	-2.11683	FGF1;FGF2
CDO in myogenesis_Homo sapiens_R-HSA-375170	2/29	0.169381	0.63856	1.63977	-2.91158	MEF2C;CDON
Myogenesis_Homo sapiens_R-HSA-525793	2/29	0.169381	0.63856	1.65831	-2.9445	MEF2C;CDON
Regulation of lipid metabolism by Peroxisome proliferator-activated receptor alpha (PPARalpha)_Homo sapiens_R-HSA-400206	5/116	0.176896	0.648323	-0.351024	0.608042	ABCA1;CD36;ANGPTL4;RGL1;AGT
Amine compound SLC transporters_Homo sapiens_R-HSA-425428	2/30	0.178579	0.648323	1.74452	-3.00532	SLC6A6;SLC22A2
Platelet homeostasis_Homo sapiens_R-HSA-418346	4/87	0.183659	0.648323	-0.112234	0.1902	GNG2;PDE1B;PECAM1;MRVI1
Formyl peptide receptors bind formyl peptides and many other ligands_Homo sapiens_R-HSA-444473	1/8	0.18739	0.648323	8.99314	-15.0596	ANXA1
Nicotinamide salvaging_Homo sapiens_R-HSA-197264	1/8	0.18739	0.648323	9.30728	-15.5856	PTGIS
Regulation of gene expression in early pancreatic precursor cells_Homo sapiens_R-HSA-210747	1/8	0.18739	0.648323	9.37551	-15.6999	FGF10
BH3-only proteins associate with and inactivate anti-apoptotic BCL-2 members_Homo sapiens_R-HSA-111453	1/8	0.18739	0.648323	9.88914	-16.56	BID
Terminal pathway of complement_Homo sapiens_R-HSA-166665	1/8	0.18739	0.648323	10.4006	-17.4165	C7
Synthesis of epoxy (EET) and dihydroxyeicosatrienoic acids (DHET)_Homo sapiens_R-HSA-2142670	1/8	0.18739	0.648323	10.6314	-17.803	CYP1B1
AMPK inhibits chREBP transcriptional activation activity_Homo sapiens_R-HSA-163680	1/8	0.18739	0.648323	10.7828	-18.0565	ADIPOQ
Interleukin-17 signaling_Homo sapiens_R-HSA-448424	1/8	0.18739	0.648323	10.8661	-18.196	IL17RC
Neurotransmitter Clearance In The Synaptic Cleft_Homo sapiens_R-HSA-112311	1/8	0.18739	0.648323	10.9415	-18.3223	SLC22A2
Regulation of cytoskeletal remodeling and cell spreading by IPP complex components_Homo sapiens_R-HSA-446388	1/8	0.18739	0.648323	11.8841	-19.9007	PARVA
Erythrocytes take up oxygen and release carbon dioxide_Homo sapiens_R-HSA-1247673	1/8	0.18739	0.648323	13.121	-21.972	AQP1
Synthesis of UDP-N-acetyl-glucosamine_Homo sapiens_R-HSA-446210	1/8	0.18739	0.648323	14.6947	-24.6072	RENBP
Negative regulation of FGFR4 signaling_Homo sapiens_R-HSA-5654733	2/31	0.187852	0.648323	1.3798	-2.30717	FGF1;FGF2
FGFR1 mutant receptor activation_Homo sapiens_R-HSA-1839124	2/31	0.187852	0.648323	1.40781	-2.354	FGF1;FGF2
Disassembly of the destruction complex and recruitment of AXIN to the membrane_Homo sapiens_R-HSA-4641262	2/31	0.187852	0.648323	1.6565	-2.76984	FZD1;CAV1
Amino acid transport across the plasma membrane_Homo sapiens_R-HSA-352230	2/31	0.187852	0.648323	1.70562	-2.85198	SLC6A6;SLC36A2
Diseases of glycosylation_Homo sapiens_R-HSA-3781865	4/88	0.188817	0.648323	0.128026	-0.213416	ADAMTS15;SDC3;FMOD;DCN
Fatty acid, triacylglycerol, and ketone body metabolism_Homo sapiens_R-HSA-535734	8/217	0.194	0.648323	-0.327232	0.536626	ABCA1;FASN;ELOVL6;CD36;ANGPTL4;RGL1;ACACA;AGT
Oncogene Induced Senescence_Homo sapiens_R-HSA-2559585	2/32	0.197188	0.648323	1.34346	-2.18123	CDK6;E2F3
Gluconeogenesis_Homo sapiens_R-HSA-70263	2/32	0.197188	0.648323	1.86175	-3.02273	ENO1;PCK1
Keratan sulfate/keratin metabolism_Homo sapiens_R-HSA-1638074	2/32	0.197188	0.648323	1.90105	-3.08655	HEXB;FMOD
Glycolysis_Homo sapiens_R-HSA-70171	2/32	0.197188	0.648323	1.91832	-3.11458	PFKFB3;ENO1
PI-3K cascade:FGFR1_Homo sapiens_R-HSA-5654689	5/122	0.203352	0.648323	-0.109502	0.174417	CD19;PIK3CD;FGF1;FGF2;FGF10
PI-3K cascade:FGFR2_Homo sapiens_R-HSA-5654695	5/122	0.203352	0.648323	-0.101022	0.16091	CD19;PIK3CD;FGF1;FGF2;FGF10
PI-3K cascade:FGFR3_Homo sapiens_R-HSA-5654710	5/122	0.203352	0.648323	-0.0915601	0.145838	CD19;PIK3CD;FGF1;FGF2;FGF10
PI-3K cascade:FGFR4_Homo sapiens_R-HSA-5654720	5/122	0.203352	0.648323	-0.0839626	0.133737	CD19;PIK3CD;FGF1;FGF2;FGF10
PI3K events in ERBB4 signaling_Homo sapiens_R-HSA-1250342	5/122	0.203352	0.648323	-0.074229	0.118233	CD19;PIK3CD;FGF1;FGF2;FGF10
PIP3 activates AKT signaling_Homo sapiens_R-HSA-1257604	5/122	0.203352	0.648323	-0.0666201	0.106113	CD19;PIK3CD;FGF1;FGF2;FGF10
Rho GTPase cycle_Homo sapiens_R-HSA-194840	5/122	0.203352	0.648323	0.10234	-0.163009	TIAM1;ARHGEF9;RACGAP1;ARHGDIB;RHOF
Class A/1 (Rhodopsin-like receptors)_Homo sapiens_R-HSA-373076	11/323	0.207748	0.648323	-0.235843	0.370611	C3;ANXA1;SUCNR1;ADRB3;PENK;PSAP;ACKR1;CXCL13;AGT;TSHR;PF4
Sperm Motility And Taxes_Homo sapiens_R-HSA-1300642	1/9	0.208201	0.648323	8.19866	-12.8658	HVCN1
Degradation of cysteine and homocysteine_Homo sapiens_R-HSA-1614558	1/9	0.208201	0.648323	10.1911	-15.9924	CDO1
Alpha-defensins_Homo sapiens_R-HSA-1462054	1/9	0.208201	0.648323	10.4467	-16.3936	PRSS3
Pentose phosphate pathway (hexose monophosphate shunt)_Homo sapiens_R-HSA-71336	1/9	0.208201	0.648323	11.2702	-17.6858	PGD
Diseases associated with visual transduction_Homo sapiens_R-HSA-2474795	1/9	0.208201	0.648323	11.4526	-17.972	RBP4
Synthesis of (16-20)-hydroxyeicosatetraenoic acids (HETE)_Homo sapiens_R-HSA-2142816	1/9	0.208201	0.648323	11.5173	-18.0736	CYP1B1
Adrenoceptors_Homo sapiens_R-HSA-390696	1/9	0.208201	0.648323	11.7595	-18.4536	ADRB3
Retinoid cycle disease events_Homo sapiens_R-HSA-2453864	1/9	0.208201	0.648323	11.7748	-18.4776	RBP4
Formation of annular gap junctions_Homo sapiens_R-HSA-196025	1/9	0.208201	0.648323	11.8524	-18.5994	DAB2
Displacement of DNA glycosylase by APEX1_Homo sapiens_R-HSA-110357	1/9	0.208201	0.648323	15.8814	-24.9219	MUTYH
Mitochondrial iron-sulfur cluster biogenesis_Homo sapiens_R-HSA-1362409	1/9	0.208201	0.648323	17.1043	-26.8409	SLC25A37
RHO GTPase Effectors_Homo sapiens_R-HSA-195258	9/255	0.208303	0.648323	-0.156602	0.245672	NCF2;PRC1;NOXA1;LIMK1;NCKAP1L;CYBA;CENPA;ACTB;MAD2L1
Phase 1 - Functionalization of compounds_Homo sapiens_R-HSA-211945	4/92	0.209893	0.650748	0.274912	-0.429181	AOC3;PTGIS;CYP1B1;CYP2E1
Cytochrome P450 - arranged by substrate type_Homo sapiens_R-HSA-211897	3/62	0.211756	0.65212	0.750127	-1.16444	PTGIS;CYP1B1;CYP2E1
S Phase_Homo sapiens_R-HSA-69242	5/124	0.212453	0.65212	0.0222297	-0.0344346	GINS1;MCM7;MYC;POLD2;PSMB8
Interferon gamma signaling_Homo sapiens_R-HSA-877300	4/93	0.215263	0.65212	0.40102	-0.615924	VCAM1;IRF5;B2M;CD44
Striated Muscle Contraction_Homo sapiens_R-HSA-390522	2/34	0.216017	0.65212	1.93715	-2.96847	TPM2;VIM
ROS, RNS production in response to bacteria_Homo sapiens_R-HSA-1222556	2/34	0.216017	0.65212	2.11484	-3.24077	NCF2;CYBA
GAB1 signalosome_Homo sapiens_R-HSA-180292	5/125	0.217051	0.65212	0.0576347	-0.088044	CD19;PIK3CD;FGF1;FGF2;FGF10
PI3K/AKT activation_Homo sapiens_R-HSA-198203	5/125	0.217051	0.65212	0.0786681	-0.120175	CD19;PIK3CD;FGF1;FGF2;FGF10
Asymmetric localization of PCP proteins_Homo sapiens_R-HSA-4608870	3/63	0.218456	0.65212	0.502132	-0.763828	FZD1;PARD6A;PSMB8
Signaling by FGFR in disease_Homo sapiens_R-HSA-1226099	3/63	0.218456	0.65212	0.619417	-0.942239	FGF1;FGF2;FGF10
Synthesis of substrates in N-glycan biosythesis_Homo sapiens_R-HSA-446219	3/63	0.218456	0.65212	0.852225	-1.29638	PMM1;ST3GAL5;RENBP
Base Excision Repair_Homo sapiens_R-HSA-73884	2/35	0.225493	0.657597	1.95261	-2.90834	POLD2;MUTYH
Resolution of Abasic Sites (AP sites)_Homo sapiens_R-HSA-73933	2/35	0.225493	0.657597	1.9843	-2.95554	POLD2;MUTYH
Generation of second messenger molecules_Homo sapiens_R-HSA-202433	2/35	0.225493	0.657597	2.0339	-3.02943	CD3G;CD3D
EPH-Ephrin signaling_Homo sapiens_R-HSA-2682334	4/95	0.226115	0.657597	0.344715	-0.512491	TIAM1;LIMK1;ACTB;EPHB3
Folding of actin by CCT/TriC_Homo sapiens_R-HSA-390450	1/10	0.22848	0.657597	8.64376	-12.7608	ACTB
eNOS activation_Homo sapiens_R-HSA-203615	1/10	0.22848	0.657597	10.104	-14.9165	CAV1
Gap junction degradation_Homo sapiens_R-HSA-190873	1/10	0.22848	0.657597	10.285	-15.1838	DAB2
Removal of the Flap Intermediate from the C-strand_Homo sapiens_R-HSA-174437	1/10	0.22848	0.657597	11.8539	-17.5	POLD2
Nef mediated downregulation of MHC class I complex cell surface expression_Homo sapiens_R-HSA-164940	1/10	0.22848	0.657597	12.0627	-17.8083	B2M
Base-Excision Repair, AP Site Formation_Homo sapiens_R-HSA-73929	1/10	0.22848	0.657597	13.9813	-20.6407	MUTYH
RHO GTPases Activate WASPs and WAVEs_Homo sapiens_R-HSA-5663213	2/36	0.234998	0.660058	2.05998	-2.98321	NCKAP1L;ACTB
Synthesis of DNA_Homo sapiens_R-HSA-69239	4/97	0.237104	0.660058	0.316744	-0.455876	GINS1;MCM7;POLD2;PSMB8
Regulation of actin dynamics for phagocytic cup formation_Homo sapiens_R-HSA-2029482	4/97	0.237104	0.660058	0.481166	-0.692522	LIMK1;NCKAP1L;CD3G;ACTB
Visual phototransduction_Homo sapiens_R-HSA-2187338	4/97	0.237104	0.660058	0.499021	-0.71822	RBP4;SDC3;MYO7A;APOE
Triglyceride Biosynthesis_Homo sapiens_R-HSA-75109	3/66	0.238801	0.660058	0.912355	-1.30661	FASN;ELOVL6;ACACA
Apoptotic cleavage of cellular proteins_Homo sapiens_R-HSA-111465	2/37	0.244524	0.660058	2.32797	-3.27881	GSN;VIM
Cell-Cell communication_Homo sapiens_R-HSA-1500931	5/131	0.245255	0.660058	0.271701	-0.381864	KIRREL3;TYROBP;PARD6A;SIRPA;PARVA
Assembly of the pre-replicative complex_Homo sapiens_R-HSA-68867	3/67	0.245654	0.660058	0.683839	-0.959995	MCM7;E2F3;PSMB8
Hedgehog 'off' state_Homo sapiens_R-HSA-5610787	4/99	0.248215	0.660058	0.342906	-0.477826	PTCH1;TULP3;RPGRIP1L;PSMB8
Transport of inorganic cations/anions and amino acids/oligopeptides_Homo sapiens_R-HSA-425393	4/99	0.248215	0.660058	0.482876	-0.672869	SLC6A6;SLC12A4;SLC36A2;SLC1A2
IRAK4 deficiency (TLR2/4)_Homo sapiens_R-HSA-5603041	1/11	0.248241	0.660058	9.0686	-12.6358	CD36
MyD88 deficiency (TLR2/4)_Homo sapiens_R-HSA-5602498	1/11	0.248241	0.660058	9.16882	-12.7754	CD36
Processive synthesis on the C-strand of the telomere_Homo sapiens_R-HSA-174414	1/11	0.248241	0.660058	9.54878	-13.3048	POLD2
Metallothioneins bind metals_Homo sapiens_R-HSA-5661231	1/11	0.248241	0.660058	9.57313	-13.3388	MT3
Import of palmitoyl-CoA into the mitochondrial matrix_Homo sapiens_R-HSA-200425	1/11	0.248241	0.660058	9.62332	-13.4087	ACACA
Hormone ligand-binding receptors_Homo sapiens_R-HSA-375281	1/11	0.248241	0.660058	9.65331	-13.4505	TSHR
Response to metal ions_Homo sapiens_R-HSA-5660526	1/11	0.248241	0.660058	9.70119	-13.5172	MT3
Tryptophan catabolism_Homo sapiens_R-HSA-71240	1/11	0.248241	0.660058	9.87765	-13.7631	KMO
CYP2E1 reactions_Homo sapiens_R-HSA-211999	1/11	0.248241	0.660058	10.0968	-14.0685	CYP2E1
TRAF6 mediated IRF7 activation in TLR7/8 or 9 signaling_Homo sapiens_R-HSA-975110	1/11	0.248241	0.660058	10.4866	-14.6115	TLR8
Dermatan sulfate biosynthesis_Homo sapiens_R-HSA-2022923	1/11	0.248241	0.660058	10.6151	-14.7906	DCN
CDC6 association with the ORC:origin complex_Homo sapiens_R-HSA-68689	1/11	0.248241	0.660058	11.6696	-16.2599	E2F3
Biotin transport and metabolism_Homo sapiens_R-HSA-196780	1/11	0.248241	0.660058	13.0007	-18.1146	ACACA
NGF signalling via TRKA from the plasma membrane_Homo sapiens_R-HSA-187037	12/374	0.252481	0.664543	0.191358	-0.26339	NTRK2;MEF2C;PDE1B;DUSP1;CD19;RASGRF1;FN1;PIK3CD;FGF1;FGF2;PSMB8;FGF10
Amyloid fiber formation_Homo sapiens_R-HSA-977225	3/68	0.252537	0.664543	0.982767	-1.35248	GSN;MFGE8;B2M
Signaling by FGFR1 in disease_Homo sapiens_R-HSA-5655302	2/38	0.254065	0.664543	1.86637	-2.55723	FGF1;FGF2
Cyclin D associated events in G1_Homo sapiens_R-HSA-69231	2/38	0.254065	0.664543	1.86728	-2.55848	CDK6;E2F3
G1 Phase_Homo sapiens_R-HSA-69236	2/38	0.254065	0.664543	1.88292	-2.5799	CDK6;E2F3
Class I MHC mediated antigen processing & presentation_Homo sapiens_R-HSA-983169	10/305	0.256825	0.669085	0.287282	-0.39052	RNF144B;HACE1;NCF2;MRC1;CYBA;CD36;ASB2;B2M;CTSS;PSMB8
GPCR ligand binding_Homo sapiens_R-HSA-500792	14/447	0.257469	0.669085	0.189682	-0.257371	FZD1;ANXA1;SUCNR1;PTCH1;CXCL13;AGT;TSHR;C3;GNG2;ADRB3;PSAP;PENK;ACKR1;PF4
Signalling by NGF_Homo sapiens_R-HSA-166520	14/450	0.265274	0.677602	0.312179	-0.41426	NTRK2;MEF2C;DUSP1;PDE1B;RASGRF1;FN1;PIK3CD;FGF1;FGF2;PSMB8;TIAM1;ARHGEF9;CD19;FGF10
PECAM1 interactions_Homo sapiens_R-HSA-210990	1/12	0.267497	0.677602	7.98622	-10.531	PECAM1
Vitamin B5 (pantothenate) metabolism_Homo sapiens_R-HSA-199220	1/12	0.267497	0.677602	8.95721	-11.8114	FASN
Defective EXT1 causes exostoses 1, TRPS2 and CHDS_Homo sapiens_R-HSA-3656253	1/12	0.267497	0.677602	9.58263	-12.6361	SDC3
Defective EXT2 causes exostoses 2_Homo sapiens_R-HSA-3656237	1/12	0.267497	0.677602	9.7091	-12.8029	SDC3
Eicosanoids_Homo sapiens_R-HSA-211979	1/12	0.267497	0.677602	9.96697	-13.1429	PTGIS
Erythrocytes take up carbon dioxide and release oxygen_Homo sapiens_R-HSA-1237044	1/12	0.267497	0.677602	10.1786	-13.4219	AQP1
O2/CO2 exchange in erythrocytes_Homo sapiens_R-HSA-1480926	1/12	0.267497	0.677602	10.4163	-13.7354	AQP1
Mitotic G1-G1/S phases_Homo sapiens_R-HSA-453279	5/136	0.269445	0.680392	0.476669	-0.625099	CDK6;MCM7;MYC;E2F3;PSMB8
G alpha (i) signalling events_Homo sapiens_R-HSA-418594	8/240	0.273731	0.689048	0.409944	-0.531126	C3;GNG2;ANXA1;SUCNR1;PENK;CXCL13;AGT;PF4
Histidine, lysine, phenylalanine, tyrosine, proline and tryptophan catabolism_Homo sapiens_R-HSA-6788656	2/41	0.282708	0.700813	2.30397	-2.9107	HDC;KMO
Signaling by Leptin_Homo sapiens_R-HSA-2586552	8/243	0.284772	0.700813	0.399261	-0.501497	DUSP1;LEP;RASGRF1;FN1;FGF1;FGF2;PSMB8;FGF10
Advanced glycosylation endproduct receptor signaling_Homo sapiens_R-HSA-879415	1/13	0.28626	0.700813	8.49525	-10.6263	LGALS3
Activation of DNA fragmentation factor_Homo sapiens_R-HSA-211227	1/13	0.28626	0.700813	9.85663	-12.3292	DFFA
Apoptosis induced DNA fragmentation_Homo sapiens_R-HSA-140342	1/13	0.28626	0.700813	9.91822	-12.4063	DFFA
Depolarization of the Presynaptic Terminal Triggers the Opening of Calcium Channels_Homo sapiens_R-HSA-112308	1/13	0.28626	0.700813	10.7775	-13.4811	CACNB3
GABA A receptor activation_Homo sapiens_R-HSA-977441	1/13	0.28626	0.700813	11.3846	-14.2405	ARHGEF9
Purine salvage_Homo sapiens_R-HSA-74217	1/13	0.28626	0.700813	11.8763	-14.8555	AMPD3
POU5F1 (OCT4), SOX2, NANOG activate genes related to proliferation_Homo sapiens_R-HSA-2892247	1/13	0.28626	0.700813	12.3695	-15.4725	FGF2
Interleukin receptor SHC signaling_Homo sapiens_R-HSA-912526	8/245	0.292197	0.708836	0.482292	-0.593378	DUSP1;RASGRF1;FN1;PIK3CD;FGF1;FGF2;PSMB8;FGF10
Sphingolipid metabolism_Homo sapiens_R-HSA-428157	3/74	0.294313	0.708836	1.19261	-1.45869	GM2A;HEXB;PSAP
Regulation of DNA replication_Homo sapiens_R-HSA-69304	3/75	0.301329	0.708836	1.05338	-1.26358	MCM7;E2F3;PSMB8
G alpha (12/13) signalling events_Homo sapiens_R-HSA-416482	3/75	0.301329	0.708836	1.12782	-1.35288	TIAM1;ARHGEF9;GNG2
TP53 Regulates Transcription of Cell Death Genes_Homo sapiens_R-HSA-5633008	2/43	0.301757	0.708836	2.15182	-2.57817	AIFM2;BID
Vasopressin regulates renal water homeostasis via Aquaporins_Homo sapiens_R-HSA-432040	2/43	0.301757	0.708836	2.29539	-2.75019	GNG2;AQP1
Voltage gated Potassium channels_Homo sapiens_R-HSA-1296072	2/43	0.301757	0.708836	2.34836	-2.81365	KCNQ1;KCNAB2
Bile salt and organic anion SLC transporters_Homo sapiens_R-HSA-425471	1/14	0.304544	0.708836	8.76361	-10.4194	SLC13A3
Nicotinate metabolism_Homo sapiens_R-HSA-196807	1/14	0.304544	0.708836	9.19857	-10.9366	PTGIS
Synthesis of bile acids and bile salts via 24-hydroxycholesterol_Homo sapiens_R-HSA-193775	1/14	0.304544	0.708836	9.34392	-11.1094	PTGIS
Mismatch repair (MMR) directed by MSH2:MSH3 (MutSbeta)_Homo sapiens_R-HSA-5358606	1/14	0.304544	0.708836	9.41434	-11.1931	POLD2
Mismatch repair (MMR) directed by MSH2:MSH6 (MutSalpha)_Homo sapiens_R-HSA-5358565	1/14	0.304544	0.708836	9.58726	-11.3987	POLD2
Polymerase switching on the C-strand of the telomere_Homo sapiens_R-HSA-174411	1/14	0.304544	0.708836	9.87304	-11.7385	POLD2
LGI-ADAM interactions_Homo sapiens_R-HSA-5682910	1/14	0.304544	0.708836	9.91609	-11.7896	LGI4
Leading Strand Synthesis_Homo sapiens_R-HSA-69109	1/14	0.304544	0.708836	9.94378	-11.8226	POLD2
Polymerase switching_Homo sapiens_R-HSA-69091	1/14	0.304544	0.708836	10.1094	-12.0194	POLD2
Removal of the Flap Intermediate_Homo sapiens_R-HSA-69166	1/14	0.304544	0.708836	11.5594	-13.7434	POLD2
Phase 0 - rapid depolarisation_Homo sapiens_R-HSA-5576892	2/44	0.31125	0.719165	2.35726	-2.75129	CACNB3;CACNA1C
Interleukin-2 signaling_Homo sapiens_R-HSA-451927	8/252	0.318528	0.719165	0.625587	-0.7157	DUSP1;RASGRF1;FN1;PIK3CD;FGF1;FGF2;PSMB8;FGF10
NRAGE signals death through JNK_Homo sapiens_R-HSA-193648	2/45	0.320716	0.719165	2.38133	-2.70804	TIAM1;ARHGEF9
ABC-family proteins mediated transport_Homo sapiens_R-HSA-382556	2/45	0.320716	0.719165	2.45879	-2.79613	RNASEL;ABCD2
Signaling by SCF-KIT_Homo sapiens_R-HSA-1433557	10/325	0.321888	0.719165	0.67608	-0.766372	CMA1;DUSP1;CD19;RASGRF1;FN1;PIK3CD;FGF1;FGF2;PSMB8;FGF10
Association of licensing factors with the pre-replicative complex_Homo sapiens_R-HSA-69298	1/15	0.32236	0.719165	6.84846	-7.75305	E2F3
Activation of BAD and translocation to mitochondria_Homo sapiens_R-HSA-111447	1/15	0.32236	0.719165	7.45041	-8.43451	BID
mRNA decay by 5' to 3' exoribonuclease_Homo sapiens_R-HSA-430039	1/15	0.32236	0.719165	8.35092	-9.45397	XRN1
Synthesis of bile acids and bile salts via 27-hydroxycholesterol_Homo sapiens_R-HSA-193807	1/15	0.32236	0.719165	8.7601	-9.9172	PTGIS
Glycogen breakdown (glycogenolysis)_Homo sapiens_R-HSA-70221	1/15	0.32236	0.719165	9.14281	-10.3505	PYGL
Mismatch Repair_Homo sapiens_R-HSA-5358508	1/15	0.32236	0.719165	9.22226	-10.4404	POLD2
p130Cas linkage to MAPK signaling for integrins_Homo sapiens_R-HSA-372708	1/15	0.32236	0.719165	9.3353	-10.5684	FN1
GRB2:SOS provides linkage to MAPK signaling for Integrins_Homo sapiens_R-HSA-354194	1/15	0.32236	0.719165	9.6694	-10.9466	FN1
Processive synthesis on the lagging strand_Homo sapiens_R-HSA-69183	1/15	0.32236	0.719165	9.99999	-11.3209	POLD2
Biosynthesis of the N-glycan precursor (dolichol lipid-linked oligosaccharide, LLO) and transfer to a nascent protein_Homo sapiens_R-HSA-446193	3/78	0.322415	0.719165	1.45575	-1.64778	PMM1;ST3GAL5;RENBP
PI3K Cascade_Homo sapiens_R-HSA-109704	3/79	0.329448	0.732817	1.3797	-1.53193	FGF1;FGF2;FGF10
Downstream signaling of activated FGFR2_Homo sapiens_R-HSA-5654696	10/329	0.335331	0.735298	0.826719	-0.903303	PDE1B;DUSP1;CD19;RASGRF1;FN1;PIK3CD;FGF1;FGF2;PSMB8;FGF10
Downstream signaling of activated FGFR3_Homo sapiens_R-HSA-5654708	10/329	0.335331	0.735298	0.836378	-0.913857	PDE1B;DUSP1;CD19;RASGRF1;FN1;PIK3CD;FGF1;FGF2;PSMB8;FGF10
Downstream signaling of activated FGFR4_Homo sapiens_R-HSA-5654716	10/329	0.335331	0.735298	0.846109	-0.92449	PDE1B;DUSP1;CD19;RASGRF1;FN1;PIK3CD;FGF1;FGF2;PSMB8;FGF10
Regulation of insulin secretion_Homo sapiens_R-HSA-422356	3/80	0.33648	0.735298	1.33836	-1.45776	CACNB3;GNG2;CACNA1C
Antigen activates B Cell Receptor (BCR) leading to generation of second messengers_Homo sapiens_R-HSA-983695	2/47	0.339546	0.735298	2.20806	-2.38503	CD19;PIK3CD
TGF-beta receptor signaling in EMT (epithelial to mesenchymal transition)_Homo sapiens_R-HSA-2173791	1/16	0.33972	0.735298	6.59214	-7.11708	PARD6A
RHO GTPases activate CIT_Homo sapiens_R-HSA-5625900	1/16	0.33972	0.735298	7.27666	-7.85612	PRC1
Polo-like kinase mediated events_Homo sapiens_R-HSA-156711	1/16	0.33972	0.735298	7.48838	-8.0847	FOXM1
Sema3A PAK dependent Axon repulsion_Homo sapiens_R-HSA-399954	1/16	0.33972	0.735298	8.62914	-9.3163	LIMK1
Cell-extracellular matrix interactions_Homo sapiens_R-HSA-446353	1/16	0.33972	0.735298	9.37561	-10.1222	PARVA
COPI-dependent Golgi-to-ER retrograde traffic_Homo sapiens_R-HSA-6811434	3/81	0.343507	0.737469	1.4921	-1.59438	TMED9;RACGAP1;COPG2
Downstream signaling of activated FGFR1_Homo sapiens_R-HSA-5654687	10/332	0.345482	0.737469	0.905608	-0.962494	PDE1B;DUSP1;CD19;RASGRF1;FN1;PIK3CD;FGF1;FGF2;PSMB8;FGF10
Signaling by FGFR4_Homo sapiens_R-HSA-5654743	10/332	0.345482	0.737469	0.921489	-0.979373	PDE1B;DUSP1;CD19;RASGRF1;FN1;PIK3CD;FGF1;FGF2;PSMB8;FGF10
Signaling by FGFR3_Homo sapiens_R-HSA-5654741	10/333	0.348876	0.737469	0.9132	-0.961633	PDE1B;DUSP1;CD19;RASGRF1;FN1;PIK3CD;FGF1;FGF2;PSMB8;FGF10
G beta:gamma signalling through PI3Kgamma_Homo sapiens_R-HSA-392451	2/48	0.348902	0.737469	2.17989	-2.29535	GNG2;PIK3CD
EPH-ephrin mediated repulsion of cells_Homo sapiens_R-HSA-3928665	2/48	0.348902	0.737469	2.46655	-2.59719	TIAM1;EPHB3
DNA Replication Pre-Initiation_Homo sapiens_R-HSA-69002	3/82	0.350529	0.737469	1.33487	-1.39936	MCM7;E2F3;PSMB8
M/G1 Transition_Homo sapiens_R-HSA-68874	3/82	0.350529	0.737469	1.34828	-1.41342	MCM7;E2F3;PSMB8
Interleukin-3, 5 and GM-CSF signaling_Homo sapiens_R-HSA-512988	8/261	0.352996	0.737469	0.941761	-0.980655	DUSP1;RASGRF1;FN1;PIK3CD;FGF1;FGF2;PSMB8;FGF10
RHO GTPases Activate ROCKs_Homo sapiens_R-HSA-5627117	1/17	0.356637	0.737469	7.26611	-7.49163	LIMK1
Chylomicron-mediated lipid transport_Homo sapiens_R-HSA-174800	1/17	0.356637	0.737469	7.38521	-7.61442	APOE
Synthesis, secretion, and deacylation of Ghrelin_Homo sapiens_R-HSA-422085	1/17	0.356637	0.737469	7.57267	-7.80771	LEP
Ras activation uopn Ca2+ infux through NMDA receptor_Homo sapiens_R-HSA-442982	1/17	0.356637	0.737469	7.72351	-7.96322	RASGRF1
Platelet sensitization by LDL_Homo sapiens_R-HSA-432142	1/17	0.356637	0.737469	8.4066	-8.66751	PECAM1
Tristetraprolin (TTP, ZFP36) binds and destabilizes mRNA_Homo sapiens_R-HSA-450513	1/17	0.356637	0.737469	9.38572	-9.67703	XRN1
Butyrate Response Factor 1 (BRF1) binds and destabilizes mRNA_Homo sapiens_R-HSA-450385	1/17	0.356637	0.737469	9.43252	-9.72527	XRN1
ABC transporters in lipid homeostasis_Homo sapiens_R-HSA-1369062	1/17	0.356637	0.737469	10.2183	-10.5354	ABCD2
TCR signaling_Homo sapiens_R-HSA-202403	4/118	0.357473	0.737469	1.16344	-1.19682	PTPRC;CD3G;CD3D;PSMB8
Cross-presentation of soluble exogenous antigens (endosomes)_Homo sapiens_R-HSA-1236978	2/49	0.358212	0.737469	2.49231	-2.55868	MRC1;PSMB8
Signaling by FGFR1_Homo sapiens_R-HSA-5654736	10/336	0.359091	0.737469	1.06065	-1.08629	PDE1B;DUSP1;CD19;RASGRF1;FN1;PIK3CD;FGF1;FGF2;PSMB8;FGF10
Class B/2 (Secretin family receptors)_Homo sapiens_R-HSA-373080	3/84	0.364544	0.746758	1.66835	-1.68354	FZD1;GNG2;PTCH1
Downstream signaling events of B Cell Receptor (BCR)_Homo sapiens_R-HSA-1168372	6/192	0.368863	0.750918	1.07968	-1.0768	CD19;PIK3CD;FGF1;FGF2;PSMB8;FGF10
Fcgamma receptor (FCGR) dependent phagocytosis_Homo sapiens_R-HSA-2029480	4/120	0.369124	0.750918	1.22827	-1.22413	LIMK1;NCKAP1L;CD3G;ACTB
Regulation of signaling by CBL_Homo sapiens_R-HSA-912631	1/18	0.373121	0.750918	7.58477	-7.47746	PIK3CD
Norepinephrine Neurotransmitter Release Cycle_Homo sapiens_R-HSA-181430	1/18	0.373121	0.750918	7.83472	-7.72388	SLC22A2
Cytosolic sulfonation of small molecules_Homo sapiens_R-HSA-156584	1/18	0.373121	0.750918	7.91619	-7.80419	SULT1A1
Pre-NOTCH Processing in Golgi_Homo sapiens_R-HSA-1912420	1/18	0.373121	0.750918	8.60835	-8.48656	MFNG
Defects in vitamin and cofactor metabolism_Homo sapiens_R-HSA-3296482	1/18	0.373121	0.750918	8.97949	-8.85245	ACACA
Downstream signal transduction_Homo sapiens_R-HSA-186763	10/341	0.376201	0.752428	1.13599	-1.11059	PDE1B;DUSP1;CD19;RASGRF1;FN1;PIK3CD;FGF1;FGF2;PSMB8;FGF10
G-protein beta:gamma signalling_Homo sapiens_R-HSA-397795	2/51	0.376683	0.752428	2.28121	-2.22726	GNG2;PIK3CD
Neurotransmitter Release Cycle_Homo sapiens_R-HSA-112310	2/51	0.376683	0.752428	2.67626	-2.61297	SLC22A2;SLC1A2
Vesicle-mediated transport_Homo sapiens_R-HSA-5653656	14/492	0.381361	0.759883	1.05429	-1.01634	COLEC12;TMED9;SPARC;HP;COL1A1;COL3A1;DAB2;COL1A2;RACGAP1;YIPF6;MYH13;COPG2;APOE;CD36
PCNA-Dependent Long Patch Base Excision Repair_Homo sapiens_R-HSA-5651801	1/19	0.389184	0.761185	7.91555	-7.46993	POLD2
Ephrin signaling_Homo sapiens_R-HSA-3928664	1/19	0.389184	0.761185	8.19988	-7.73825	EPHB3
Prostacyclin signalling through prostacyclin receptor_Homo sapiens_R-HSA-392851	1/19	0.389184	0.761185	9.12819	-8.61431	GNG2
GRB2 events in EGFR signaling_Homo sapiens_R-HSA-179812	7/235	0.396281	0.761185	1.28541	-1.18982	DUSP1;RASGRF1;FN1;FGF1;FGF2;PSMB8;FGF10
RAF/MAP kinase cascade_Homo sapiens_R-HSA-5673001	7/235	0.396281	0.761185	1.29366	-1.19746	DUSP1;RASGRF1;FN1;FGF1;FGF2;PSMB8;FGF10
SHC1 events in EGFR signaling_Homo sapiens_R-HSA-180336	7/235	0.396281	0.761185	1.30472	-1.20769	DUSP1;RASGRF1;FN1;FGF1;FGF2;PSMB8;FGF10
SHC1 events in ERBB4 signaling_Homo sapiens_R-HSA-1250347	7/235	0.396281	0.761185	1.31415	-1.21642	DUSP1;RASGRF1;FN1;FGF1;FGF2;PSMB8;FGF10
SOS-mediated signalling_Homo sapiens_R-HSA-112412	7/235	0.396281	0.761185	1.32149	-1.22322	DUSP1;RASGRF1;FN1;FGF1;FGF2;PSMB8;FGF10
Role of LAT2/NTAL/LAB on calcium mobilization_Homo sapiens_R-HSA-2730905	5/162	0.400356	0.761185	1.28973	-1.18062	CD19;PIK3CD;FGF1;FGF2;FGF10
FRS-mediated FGFR1 signaling_Homo sapiens_R-HSA-5654693	7/236	0.400471	0.761185	1.30115	-1.1907	DUSP1;RASGRF1;FN1;FGF1;FGF2;PSMB8;FGF10
FRS-mediated FGFR2 signaling_Homo sapiens_R-HSA-5654700	7/236	0.400471	0.761185	1.31372	-1.2022	DUSP1;RASGRF1;FN1;FGF1;FGF2;PSMB8;FGF10
FRS-mediated FGFR3 signaling_Homo sapiens_R-HSA-5654706	7/236	0.400471	0.761185	1.32286	-1.21057	DUSP1;RASGRF1;FN1;FGF1;FGF2;PSMB8;FGF10
FRS-mediated FGFR4 signaling_Homo sapiens_R-HSA-5654712	7/236	0.400471	0.761185	1.33087	-1.2179	DUSP1;RASGRF1;FN1;FGF1;FGF2;PSMB8;FGF10
Biological oxidations_Homo sapiens_R-HSA-211859	6/199	0.400865	0.761185	1.18946	-1.08732	SULT1A1;AOC3;PTGIS;MGST1;CYP1B1;CYP2E1
Heparan sulfate/heparin (HS-GAG) metabolism_Homo sapiens_R-HSA-1638091	2/54	0.403961	0.761185	2.68621	-2.43488	SDC3;DCN
Inactivation of APC/C via direct inhibition of the APC/C complex_Homo sapiens_R-HSA-141430	1/20	0.404835	0.761185	6.76356	-6.11612	MAD2L1
Inhibition of the proteolytic activity of APC/C required for the onset of anaphase by mitotic spindle checkpoint components_Homo sapiens_R-HSA-141405	1/20	0.404835	0.761185	6.82586	-6.17245	MAD2L1
eNOS activation and regulation_Homo sapiens_R-HSA-203765	1/20	0.404835	0.761185	7.64611	-6.91419	CAV1
Metabolism of nitric oxide_Homo sapiens_R-HSA-202131	1/20	0.404835	0.761185	7.81448	-7.06644	CAV1
Synthesis, secretion, and inactivation of Glucagon-like Peptide-1 (GLP-1)_Homo sapiens_R-HSA-381771	1/20	0.404835	0.761185	7.98041	-7.21648	LEP
G beta:gamma signalling through PLC beta_Homo sapiens_R-HSA-418217	1/20	0.404835	0.761185	8.48964	-7.67696	GNG2
Xenobiotics_Homo sapiens_R-HSA-211981	1/20	0.404835	0.761185	8.63408	-7.80758	CYP2E1
Lagging Strand Synthesis_Homo sapiens_R-HSA-69186	1/20	0.404835	0.761185	8.67193	-7.84181	POLD2
Apoptosis_Homo sapiens_R-HSA-109581	5/163	0.405428	0.761185	1.43028	-1.29128	DFFA;GSN;VIM;BID;PSMB8
GABA receptor activation_Homo sapiens_R-HSA-977443	2/55	0.412928	0.761185	2.65539	-2.34865	ARHGEF9;GNG2
ARMS-mediated activation_Homo sapiens_R-HSA-170984	7/239	0.413036	0.761185	1.42101	-1.25649	DUSP1;RASGRF1;FN1;FGF1;FGF2;PSMB8;FGF10
Signalling to p38 via RIT and RIN_Homo sapiens_R-HSA-187706	7/239	0.413036	0.761185	1.43407	-1.26803	DUSP1;RASGRF1;FN1;FGF1;FGF2;PSMB8;FGF10
PCP/CE pathway_Homo sapiens_R-HSA-4086400	3/91	0.413103	0.761185	1.69641	-1.49972	FZD1;PARD6A;PSMB8
Frs2-mediated activation_Homo sapiens_R-HSA-170968	7/240	0.417221	0.761185	1.44281	-1.26122	DUSP1;RASGRF1;FN1;FGF1;FGF2;PSMB8;FGF10
Mitotic Spindle Checkpoint_Homo sapiens_R-HSA-69618	1/21	0.420087	0.761185	6.90281	-5.98676	MAD2L1
RHO GTPases activate PAKs_Homo sapiens_R-HSA-5627123	1/21	0.420087	0.761185	7.50964	-6.51306	LIMK1
ERK/MAPK targets_Homo sapiens_R-HSA-198753	1/21	0.420087	0.761185	7.53032	-6.53099	MEF2C
Aflatoxin activation and detoxification_Homo sapiens_R-HSA-5423646	1/21	0.420087	0.761185	7.96493	-6.90794	MGST1
HS-GAG degradation_Homo sapiens_R-HSA-2024096	1/21	0.420087	0.761185	8.22167	-7.1306	SDC3
Nef-mediates down modulation of cell surface receptors by recruiting them to clathrin adapters_Homo sapiens_R-HSA-164938	1/21	0.420087	0.761185	8.54877	-7.41429	B2M
Presynaptic function of Kainate receptors_Homo sapiens_R-HSA-500657	1/21	0.420087	0.761185	8.55645	-7.42095	GNG2
VxPx cargo-targeting to cilium_Homo sapiens_R-HSA-5620916	1/21	0.420087	0.761185	8.70129	-7.54657	ASAP1
Synthesis of very long-chain fatty acyl-CoAs_Homo sapiens_R-HSA-75876	1/21	0.420087	0.761185	9.46842	-8.2119	ELOVL6
Programmed Cell Death_Homo sapiens_R-HSA-5357801	5/166	0.420608	0.761185	1.54008	-1.33379	DFFA;GSN;VIM;BID;PSMB8
MAPK1/MAPK3 signaling_Homo sapiens_R-HSA-5684996	7/241	0.421404	0.761185	1.53209	-1.32398	DUSP1;RASGRF1;FN1;FGF1;FGF2;PSMB8;FGF10
Signaling by Interleukins_Homo sapiens_R-HSA-449147	11/392	0.421423	0.761185	1.46872	-1.26915	CSF1R;DUSP1;IL1B;RASGRF1;FN1;PIK3CD;FGF1;FGF2;IL17RC;PSMB8;FGF10
Chemokine receptors bind chemokines_Homo sapiens_R-HSA-380108	2/56	0.421827	0.761185	2.91885	-2.51944	CXCL13;PF4
Signaling by EGFR_Homo sapiens_R-HSA-177929	10/355	0.4244	0.76411	1.55262	-1.33072	PDE1B;DUSP1;CD19;RASGRF1;FN1;PIK3CD;FGF1;FGF2;PSMB8;FGF10
Prolonged ERK activation events_Homo sapiens_R-HSA-169893	7/242	0.425584	0.764527	1.56658	-1.33832	DUSP1;RASGRF1;FN1;FGF1;FGF2;PSMB8;FGF10
Pre-NOTCH Expression and Processing_Homo sapiens_R-HSA-1912422	2/57	0.430657	0.769303	3.15863	-2.66097	MFNG;E2F3
Nephrin interactions_Homo sapiens_R-HSA-373753	1/22	0.434948	0.769303	6.46735	-5.38425	KIRREL3
Cyclin A/B1 associated events during G2/M transition_Homo sapiens_R-HSA-69273	1/22	0.434948	0.769303	6.46848	-5.38519	FOXM1
ADP signalling through P2Y purinoceptor 12_Homo sapiens_R-HSA-392170	1/22	0.434948	0.769303	7.54795	-6.28388	GNG2
Resolution of AP sites via the multiple-nucleotide patch replacement pathway_Homo sapiens_R-HSA-110373	1/22	0.434948	0.769303	8.14931	-6.78453	POLD2
Intrinsic Pathway of Fibrin Clot Formation_Homo sapiens_R-HSA-140837	1/22	0.434948	0.769303	8.22717	-6.84935	SERPING1
Telomere C-strand (Lagging Strand) Synthesis_Homo sapiens_R-HSA-174417	1/22	0.434948	0.769303	8.6491	-7.20062	POLD2
Signalling to RAS_Homo sapiens_R-HSA-167044	7/246	0.442266	0.778847	1.59009	-1.29727	DUSP1;RASGRF1;FN1;FGF1;FGF2;PSMB8;FGF10
MAPK family signaling cascades_Homo sapiens_R-HSA-5683057	8/284	0.442284	0.778847	1.60622	-1.31036	DUSP1;MYC;RASGRF1;FN1;FGF1;FGF2;PSMB8;FGF10
Signaling by FGFR2_Homo sapiens_R-HSA-5654738	10/361	0.445056	0.782014	1.72082	-1.3931	PDE1B;DUSP1;CD19;RASGRF1;FN1;PIK3CD;FGF1;FGF2;PSMB8;FGF10
Gap-filling DNA repair synthesis and ligation in GG-NER_Homo sapiens_R-HSA-5696397	1/23	0.44943	0.782846	6.58283	-5.26479	POLD2
RAF-independent MAPK1/3 activation_Homo sapiens_R-HSA-112409	1/23	0.44943	0.782846	6.93035	-5.54273	DUSP1
Thromboxane signalling through TP receptor_Homo sapiens_R-HSA-428930	1/23	0.44943	0.782846	7.23918	-5.78972	GNG2
Incretin synthesis, secretion, and inactivation_Homo sapiens_R-HSA-400508	1/23	0.44943	0.782846	7.49419	-5.99368	LEP
VEGFR2 mediated cell proliferation_Homo sapiens_R-HSA-5218921	7/248	0.450579	0.783149	1.69965	-1.355	DUSP1;RASGRF1;FN1;FGF1;FGF2;PSMB8;FGF10
Transmission across Chemical Synapses_Homo sapiens_R-HSA-112315	6/211	0.45539	0.783771	1.65174	-1.29926	ARHGEF9;CACNB3;GNG2;SLC22A2;RASGRF1;SLC1A2
Diseases of signal transduction_Homo sapiens_R-HSA-5663202	8/288	0.457741	0.783771	1.64188	-1.28305	RBP4;MYC;CD19;PIK3CD;FGF1;FGF2;PSMB8;FGF10
Signaling by FGFR_Homo sapiens_R-HSA-190236	10/366	0.462211	0.783771	1.76765	-1.36415	PDE1B;DUSP1;CD19;RASGRF1;FN1;PIK3CD;FGF1;FGF2;PSMB8;FGF10
Diseases of Immune System_Homo sapiens_R-HSA-5260271	1/24	0.46354	0.783771	6.61791	-5.08826	CD36
Diseases associated with the TLR signaling cascade_Homo sapiens_R-HSA-5602358	1/24	0.46354	0.783771	6.65577	-5.11737	CD36
Nuclear Events (kinase and transcription factor activation)_Homo sapiens_R-HSA-198725	1/24	0.46354	0.783771	7.08665	-5.44865	MEF2C
Glutamate Neurotransmitter Release Cycle_Homo sapiens_R-HSA-210500	1/24	0.46354	0.783771	7.1173	-5.47222	SLC1A2
Synthesis of bile acids and bile salts via 7alpha-hydroxycholesterol_Homo sapiens_R-HSA-193368	1/24	0.46354	0.783771	7.55749	-5.81067	PTGIS
Sema4D induced cell migration and growth-cone collapse_Homo sapiens_R-HSA-416572	1/24	0.46354	0.783771	7.58004	-5.82801	LIMK1
Insulin processing_Homo sapiens_R-HSA-264876	1/24	0.46354	0.783771	7.71162	-5.92917	CPE
TNFs bind their physiological receptors_Homo sapiens_R-HSA-5669034	1/24	0.46354	0.783771	8.42458	-6.47734	TNFRSF18
Cell death signalling via NRAGE, NRIF and NADE_Homo sapiens_R-HSA-204998	2/61	0.465233	0.783771	2.80313	-2.145	TIAM1;ARHGEF9
Downstream TCR signaling_Homo sapiens_R-HSA-202424	3/99	0.467069	0.783771	1.9549	-1.48822	CD3G;CD3D;PSMB8
Potassium Channels_Homo sapiens_R-HSA-1296071	3/99	0.467069	0.783771	2.1365	-1.62647	GNG2;KCNQ1;KCNAB2
Signaling by ERBB4_Homo sapiens_R-HSA-1236394	9/330	0.471023	0.783771	1.818	-1.36868	DUSP1;CD19;RASGRF1;FN1;PIK3CD;FGF1;FGF2;PSMB8;FGF10
Signalling to ERKs_Homo sapiens_R-HSA-187687	7/253	0.471251	0.783771	1.79476	-1.35031	DUSP1;RASGRF1;FN1;FGF1;FGF2;PSMB8;FGF10
APC-Cdc20 mediated degradation of Nek2A_Homo sapiens_R-HSA-179409	1/25	0.47729	0.783771	6.12677	-4.53155	MAD2L1
Antigen Presentation: Folding, assembly and peptide loading of class I MHC_Homo sapiens_R-HSA-983170	1/25	0.47729	0.783771	7.18809	-5.31653	B2M
Metal ion SLC transporters_Homo sapiens_R-HSA-425410	1/25	0.47729	0.783771	7.25051	-5.3627	CP
ADP signalling through P2Y purinoceptor 1_Homo sapiens_R-HSA-418592	1/25	0.47729	0.783771	7.5132	-5.55699	GNG2
Activation of G protein gated Potassium channels_Homo sapiens_R-HSA-1296041	1/25	0.47729	0.783771	7.52624	-5.56663	GNG2
Synthesis and interconversion of nucleotide di- and triphosphates_Homo sapiens_R-HSA-499943	1/25	0.47729	0.783771	7.54042	-5.57713	AK5
G protein gated Potassium channels_Homo sapiens_R-HSA-1296059	1/25	0.47729	0.783771	7.60887	-5.62775	GNG2
Inhibition of voltage gated Ca2+ channels via Gbeta/gamma subunits_Homo sapiens_R-HSA-997272	1/25	0.47729	0.783771	7.62598	-5.64041	GNG2
TRP channels_Homo sapiens_R-HSA-3295583	1/25	0.47729	0.783771	7.81016	-5.77663	MCOLN2
Post-translational modification: synthesis of GPI-anchored proteins_Homo sapiens_R-HSA-163125	1/25	0.47729	0.783771	8.28347	-6.12671	PLAUR
Amino acid synthesis and interconversion (transamination)_Homo sapiens_R-HSA-70614	1/25	0.47729	0.783771	8.49029	-6.27968	OAT
Circadian Clock_Homo sapiens_R-HSA-400253	2/63	0.48205	0.789625	2.83313	-2.06735	MEF2C;CRTC1
Fertilization_Homo sapiens_R-HSA-1187000	1/26	0.490688	0.789625	7.01321	-4.99302	HVCN1
TNFR1-induced NFkappaB signaling pathway_Homo sapiens_R-HSA-5357956	1/26	0.490688	0.789625	7.02499	-5.00141	TRAF1
Reproduction_Homo sapiens_R-HSA-1474165	1/26	0.490688	0.789625	7.05303	-5.02137	HVCN1
Recycling pathway of L1_Homo sapiens_R-HSA-437239	1/26	0.490688	0.789625	7.20508	-5.12963	MSN
Attenuation phase_Homo sapiens_R-HSA-3371568	1/26	0.490688	0.789625	7.32347	-5.21392	SERPINH1
Calmodulin induced events_Homo sapiens_R-HSA-111933	1/26	0.490688	0.789625	7.55777	-5.38073	PDE1B
CaM pathway_Homo sapiens_R-HSA-111997	1/26	0.490688	0.789625	7.59806	-5.40941	PDE1B
Ligand-gated ion channel transport_Homo sapiens_R-HSA-975298	1/26	0.490688	0.789625	8.01845	-5.7087	ARHGEF9
WNT ligand biogenesis and trafficking_Homo sapiens_R-HSA-3238698	1/26	0.490688	0.789625	8.14462	-5.79853	WLS
G alpha (s) signalling events_Homo sapiens_R-HSA-418555	4/142	0.494445	0.794078	2.00393	-1.41141	GNG2;ADRB3;PDE1B;TSHR
ER-Phagosome pathway_Homo sapiens_R-HSA-1236974	2/65	0.498537	0.797843	2.85113	-1.9846	B2M;PSMB8
CREB phosphorylation through the activation of Ras_Homo sapiens_R-HSA-442742	1/27	0.503744	0.797843	6.58952	-4.51835	RASGRF1
VEGFR2 mediated vascular permeability_Homo sapiens_R-HSA-5218920	1/27	0.503744	0.797843	6.90758	-4.73644	CAV1
Integrin alphaIIb beta3 signaling_Homo sapiens_R-HSA-354192	1/27	0.503744	0.797843	7.09655	-4.86601	FN1
Sema4D in semaphorin signaling_Homo sapiens_R-HSA-400685	1/27	0.503744	0.797843	7.24274	-4.96626	LIMK1
Synthesis of bile acids and bile salts_Homo sapiens_R-HSA-192105	1/27	0.503744	0.797843	7.25431	-4.97419	PTGIS
Keratan sulfate biosynthesis_Homo sapiens_R-HSA-2022854	1/27	0.503744	0.797843	7.45494	-5.11176	FMOD
Beta-catenin independent WNT signaling_Homo sapiens_R-HSA-3858494	4/144	0.505374	0.798849	2.11298	-1.44202	FZD1;GNG2;PARD6A;PSMB8
Neuronal System_Homo sapiens_R-HSA-112316	8/301	0.50732	0.800349	1.91773	-1.3014	ARHGEF9;CACNB3;GNG2;SLC22A2;KCNQ1;RASGRF1;SLC1A2;KCNAB2
Recognition of DNA damage by PCNA-containing replication complex_Homo sapiens_R-HSA-110314	1/28	0.516465	0.805284	5.88745	-3.89012	POLD2
G-protein activation_Homo sapiens_R-HSA-202040	1/28	0.516465	0.805284	7.07384	-4.67402	GNG2
Ca-dependent events_Homo sapiens_R-HSA-111996	1/28	0.516465	0.805284	7.43006	-4.9094	PDE1B
The role of Nef in HIV-1 replication and disease pathogenesis_Homo sapiens_R-HSA-164952	1/28	0.516465	0.805284	7.47713	-4.9405	B2M
Gap junction trafficking_Homo sapiens_R-HSA-190828	1/28	0.516465	0.805284	7.54577	-4.98585	DAB2
Extension of Telomeres_Homo sapiens_R-HSA-180786	1/28	0.516465	0.805284	8.06794	-5.33087	POLD2
Cyclin E associated events during G1/S transition_Homo sapiens_R-HSA-69202	2/68	0.522629	0.813316	2.88412	-1.87146	MYC;PSMB8
Signal Transduction_Homo sapiens_R-HSA-162582	63/2465	0.52634	0.816683	2.12758	-1.3655	NCF2;RASGRF1;PIK3CD;PLAT;FGF1;CXCL13;FGF2;ACTB;MYC;ARHGDIB;WLS;CDON;MEF2C;ANXA1;DUSP1;CYBA;MYO7A;RPGRIP1L;TRAF1;RHOF;TIAM1;ARHGEF9;RBP4;ADRB3;MFNG;ULK3;COL6A3;SPOPL;COL6A5;SUCNR1;PDE1B;SDC3;TULP3;CENPA;C3;GNG2;PARD6A;RACGAP1;CD19;PENK;PSAP;E2F3;NCKAP1L;APOE;EVC2;FZD1;NTRK2;CMA1;CAV1;PTCH1;LIMK1;FN1;PSMB8;AGT;TSHR;PRC1;AXL;LEP;NOXA1;ACKR1;FGF10;PF4;MAD2L1
Activation of BH3-only proteins_Homo sapiens_R-HSA-114452	1/29	0.528861	0.816683	6.28496	-4.00371	BID
HSF1 activation_Homo sapiens_R-HSA-3371511	1/29	0.528861	0.816683	6.81822	-4.34341	SERPINH1
YAP1- and WWTR1 (TAZ)-stimulated gene expression_Homo sapiens_R-HSA-2032785	1/29	0.528861	0.816683	7.17457	-4.57041	HIPK1
Cyclin A:Cdk2-associated events at S phase entry_Homo sapiens_R-HSA-69656	2/69	0.530485	0.817619	2.92892	-1.85683	MYC;PSMB8
Golgi-to-ER retrograde transport_Homo sapiens_R-HSA-8856688	3/110	0.537388	0.818031	2.38307	-1.47997	TMED9;RACGAP1;COPG2
Orc1 removal from chromatin_Homo sapiens_R-HSA-68949	2/70	0.538253	0.818031	3.13414	-1.94137	MCM7;PSMB8
Switching of origins to a post-replicative state_Homo sapiens_R-HSA-69052	2/70	0.538253	0.818031	3.14313	-1.94694	MCM7;PSMB8
Termination of translesion DNA synthesis_Homo sapiens_R-HSA-5656169	1/30	0.54094	0.818031	6.20175	-3.81065	POLD2
MAPK targets/ Nuclear events mediated by MAP kinases_Homo sapiens_R-HSA-450282	1/30	0.54094	0.818031	6.76137	-4.15451	MEF2C
Tight junction interactions_Homo sapiens_R-HSA-420029	1/30	0.54094	0.818031	6.95062	-4.2708	PARD6A
Activation of Kainate Receptors upon glutamate binding_Homo sapiens_R-HSA-451326	1/30	0.54094	0.818031	7.11782	-4.37353	GNG2
Activation of the pre-replicative complex_Homo sapiens_R-HSA-68962	1/30	0.54094	0.818031	7.34822	-4.5151	MCM7
Gap junction trafficking and regulation_Homo sapiens_R-HSA-157858	1/30	0.54094	0.818031	7.45402	-4.5801	DAB2
Glucagon-type ligand receptors_Homo sapiens_R-HSA-420092	1/30	0.54094	0.818031	7.60285	-4.67155	GNG2
Cdc20:Phospho-APC/C mediated degradation of Cyclin A_Homo sapiens_R-HSA-174184	2/71	0.545931	0.823105	2.99074	-1.81018	PSMB8;MAD2L1
G1/S Transition_Homo sapiens_R-HSA-69206	3/112	0.549599	0.823105	2.41006	-1.44258	MCM7;MYC;PSMB8
Signaling by the B Cell Receptor (BCR)_Homo sapiens_R-HSA-983705	6/233	0.551575	0.823105	2.37824	-1.415	CD19;PIK3CD;FGF1;FGF2;PSMB8;FGF10
Regulation of TNFR1 signaling_Homo sapiens_R-HSA-5357905	1/31	0.552709	0.823105	6.05644	-3.59101	TRAF1
HS-GAG biosynthesis_Homo sapiens_R-HSA-2022928	1/31	0.552709	0.823105	6.68353	-3.96282	SDC3
Inwardly rectifying K+ channels_Homo sapiens_R-HSA-1296065	1/31	0.552709	0.823105	6.71701	-3.98267	GNG2
APC:Cdc20 mediated degradation of cell cycle proteins prior to satisfation of the cell cycle checkpoint_Homo sapiens_R-HSA-179419	2/72	0.55352	0.823105	3.00973	-1.78013	PSMB8;MAD2L1
Costimulation by the CD28 family_Homo sapiens_R-HSA-388841	2/72	0.55352	0.823105	3.09211	-1.82885	CD3G;CD3D
Removal of licensing factors from origins_Homo sapiens_R-HSA-69300	2/72	0.55352	0.823105	3.24529	-1.91945	MCM7;PSMB8
Signaling by TGF-beta Receptor Complex_Homo sapiens_R-HSA-170834	2/73	0.561019	0.826706	3.07615	-1.77802	PARD6A;MYC
RHO GTPases Activate Formins_Homo sapiens_R-HSA-5663220	3/114	0.561618	0.826706	2.45017	-1.41358	CENPA;ACTB;MAD2L1
SMAD2/SMAD3:SMAD4 heterotrimer regulates transcription_Homo sapiens_R-HSA-2173796	1/32	0.564178	0.826706	5.89468	-3.37403	MYC
Regulation of beta-cell development_Homo sapiens_R-HSA-186712	1/32	0.564178	0.826706	6.73477	-3.85489	FGF10
Signal amplification_Homo sapiens_R-HSA-392518	1/32	0.564178	0.826706	6.83872	-3.91439	GNG2
DAG and IP3 signaling_Homo sapiens_R-HSA-1489509	1/32	0.564178	0.826706	6.92444	-3.96345	PDE1B
RNA Polymerase I Transcription Termination_Homo sapiens_R-HSA-73863	1/32	0.564178	0.826706	7.23381	-4.14053	PTRF
Thrombin signalling through proteinase activated receptors (PARs)_Homo sapiens_R-HSA-456926	1/32	0.564178	0.826706	7.31411	-4.1865	GNG2
APC/C:Cdc20 mediated degradation of mitotic proteins_Homo sapiens_R-HSA-176409	2/74	0.568428	0.831416	3.08842	-1.74459	PSMB8;MAD2L1
Glucagon signaling in metabolic regulation_Homo sapiens_R-HSA-163359	1/33	0.575353	0.837543	7.13702	-3.94515	GNG2
Sialic acid metabolism_Homo sapiens_R-HSA-4085001	1/33	0.575353	0.837543	7.19453	-3.97693	ST3GAL5
Activation of APC/C and APC/C:Cdc20 mediated degradation of mitotic proteins_Homo sapiens_R-HSA-176814	2/75	0.575745	0.837543	3.04966	-1.68369	PSMB8;MAD2L1
Synthesis of PIPs at the plasma membrane_Homo sapiens_R-HSA-1660499	1/34	0.586241	0.845156	6.48105	-3.46103	PIK3CD
HSF1-dependent transactivation_Homo sapiens_R-HSA-3371571	1/34	0.586241	0.845156	6.51916	-3.48139	SERPINH1
EGFR interacts with phospholipase C-gamma_Homo sapiens_R-HSA-212718	1/34	0.586241	0.845156	6.61784	-3.53408	PDE1B
PLC-gamma1 signalling_Homo sapiens_R-HSA-167021	1/34	0.586241	0.845156	6.69327	-3.57437	PDE1B
Purine metabolism_Homo sapiens_R-HSA-73847	1/34	0.586241	0.845156	6.821	-3.64257	AMPD3
Senescence-Associated Secretory Phenotype (SASP)_Homo sapiens_R-HSA-2559582	2/77	0.590108	0.849206	3.13829	-1.65529	CDK6;IGFBP7
IRS-mediated signalling_Homo sapiens_R-HSA-112399	7/284	0.593397	0.852411	2.58679	-1.35002	DUSP1;RASGRF1;FN1;FGF1;FGF2;PSMB8;FGF10
Post NMDA receptor activation events_Homo sapiens_R-HSA-438064	1/35	0.596852	0.853227	5.91327	-3.05176	RASGRF1
Bile acid and bile salt metabolism_Homo sapiens_R-HSA-194068	1/35	0.596852	0.853227	6.24627	-3.22362	PTGIS
COPI-mediated anterograde transport_Homo sapiens_R-HSA-6807878	2/78	0.597153	0.853227	3.25821	-1.67988	TMED9;COPG2
Regulation of APC/C activators between G1/S and early anaphase_Homo sapiens_R-HSA-176408	2/79	0.604106	0.859723	3.1744	-1.59992	PSMB8;MAD2L1
Insulin receptor signalling cascade_Homo sapiens_R-HSA-74751	7/287	0.604468	0.859723	2.60459	-1.31117	DUSP1;RASGRF1;FN1;FGF1;FGF2;PSMB8;FGF10
Signaling by NOTCH_Homo sapiens_R-HSA-157118	3/122	0.607697	0.859723	2.50024	-1.24532	MFNG;MYC;E2F3
IGF1R signaling cascade_Homo sapiens_R-HSA-2428924	7/288	0.608123	0.859723	2.60881	-1.29757	DUSP1;RASGRF1;FN1;FGF1;FGF2;PSMB8;FGF10
IRS-related events triggered by IGF1R_Homo sapiens_R-HSA-2428928	7/288	0.608123	0.859723	2.61626	-1.30127	DUSP1;RASGRF1;FN1;FGF1;FGF2;PSMB8;FGF10
Signaling by Type 1 Insulin-like Growth Factor 1 Receptor (IGF1R)_Homo sapiens_R-HSA-2404192	7/288	0.608123	0.859723	2.62652	-1.30637	DUSP1;RASGRF1;FN1;FGF1;FGF2;PSMB8;FGF10
FCERI mediated MAPK activation_Homo sapiens_R-HSA-2871796	7/289	0.61176	0.862686	2.62832	-1.2916	DUSP1;RASGRF1;FN1;FGF1;FGF2;PSMB8;FGF10
Translesion synthesis by Y family DNA polymerases bypasses lesions on DNA template_Homo sapiens_R-HSA-110313	1/37	0.617264	0.862686	5.53388	-2.66986	POLD2
Platelet Aggregation (Plug Formation)_Homo sapiens_R-HSA-76009	1/37	0.617264	0.862686	5.9789	-2.88457	FN1
Steroid hormones_Homo sapiens_R-HSA-209943	1/37	0.617264	0.862686	6.11451	-2.94999	LGMN
Activation of ATR in response to replication stress_Homo sapiens_R-HSA-176187	1/37	0.617264	0.862686	6.19992	-2.9912	MCM7
Defective B3GALTL causes Peters-plus syndrome (PpS)_Homo sapiens_R-HSA-5083635	1/37	0.617264	0.862686	6.32507	-3.05158	ADAMTS15
Opioid Signalling_Homo sapiens_R-HSA-111885	2/81	0.617739	0.862686	3.23777	-1.5596	GNG2;PDE1B
Global Genome Nucleotide Excision Repair (GG-NER)_Homo sapiens_R-HSA-5696399	2/82	0.62442	0.868182	3.21406	-1.51361	POLD2;ACTB
DNA Damage Recognition in GG-NER_Homo sapiens_R-HSA-5696394	1/38	0.627081	0.868182	5.60689	-2.61662	ACTB
O-glycosylation of TSR domain-containing proteins_Homo sapiens_R-HSA-5173214	1/38	0.627081	0.868182	6.29141	-2.93608	ADAMTS15
MAP2K and MAPK activation_Homo sapiens_R-HSA-5674135	1/38	0.627081	0.868182	6.29756	-2.93895	FN1
Glutathione conjugation_Homo sapiens_R-HSA-156590	1/38	0.627081	0.868182	6.69861	-3.12611	MGST1
p75 NTR receptor-mediated signalling_Homo sapiens_R-HSA-193704	2/83	0.631009	0.870611	3.20518	-1.47578	TIAM1;ARHGEF9
TRAF6 mediated induction of NFkB and MAP kinases upon TLR7/8 or 9 activation_Homo sapiens_R-HSA-975138	2/83	0.631009	0.870611	3.20666	-1.47646	MEF2C;TLR8
Signaling by Wnt_Homo sapiens_R-HSA-195721	7/295	0.633198	0.870611	2.67676	-1.2232	FZD1;GNG2;PARD6A;MYC;CAV1;PSMB8;WLS
Dual Incision in GG-NER_Homo sapiens_R-HSA-5696400	1/39	0.636646	0.870611	5.6232	-2.53911	POLD2
Activation of NMDA receptor upon glutamate binding and postsynaptic events_Homo sapiens_R-HSA-442755	1/39	0.636646	0.870611	5.72433	-2.58478	RASGRF1
Activation of GABAB receptors_Homo sapiens_R-HSA-991365	1/39	0.636646	0.870611	5.76456	-2.60294	GNG2
GABA B receptor activation_Homo sapiens_R-HSA-977444	1/39	0.636646	0.870611	5.78587	-2.61256	GNG2
Metabolism of polyamines_Homo sapiens_R-HSA-351202	2/84	0.637508	0.870611	3.30167	-1.48637	APIP;PSMB8
Cell Cycle, Mitotic_Homo sapiens_R-HSA-69278	11/462	0.639257	0.871517	2.84967	-1.27508	GINS1;TUBA1A;CDK6;MCM7;MYC;POLD2;E2F3;FOXM1;CENPA;PSMB8;MAD2L1
APC/C-mediated degradation of cell cycle proteins_Homo sapiens_R-HSA-174143	2/85	0.643917	0.871782	3.19776	-1.40761	PSMB8;MAD2L1
MyD88 dependent cascade initiated on endosome_Homo sapiens_R-HSA-975155	2/85	0.643917	0.871782	3.20149	-1.40925	MEF2C;TLR8
Regulation of mitotic cell cycle_Homo sapiens_R-HSA-453276	2/85	0.643917	0.871782	3.21437	-1.41492	PSMB8;MAD2L1
Toll Like Receptor 7/8 (TLR7/8) Cascade_Homo sapiens_R-HSA-168181	2/85	0.643917	0.871782	3.22535	-1.41975	MEF2C;TLR8
Negative regulation of MAPK pathway_Homo sapiens_R-HSA-5675221	1/40	0.645966	0.871782	5.41871	-2.36803	DUSP1
Transcriptional activation of mitochondrial biogenesis_Homo sapiens_R-HSA-2151201	1/40	0.645966	0.871782	5.85219	-2.55746	MEF2C
Chromosome Maintenance_Homo sapiens_R-HSA-73886	2/86	0.650236	0.873144	3.34298	-1.43888	POLD2;CENPA
Regulation of mRNA stability by proteins that bind AU-rich elements_Homo sapiens_R-HSA-450531	2/86	0.650236	0.873144	3.34422	-1.43942	XRN1;PSMB8
Cell junction organization_Homo sapiens_R-HSA-446728	2/86	0.650236	0.873144	3.40233	-1.46443	PARD6A;PARVA
TNF signaling_Homo sapiens_R-HSA-75893	1/41	0.655047	0.874175	5.67096	-2.39909	TRAF1
Pre-NOTCH Transcription and Translation_Homo sapiens_R-HSA-1912408	1/41	0.655047	0.874175	6.73262	-2.84822	E2F3
Metabolism of nucleotides_Homo sapiens_R-HSA-15869	2/87	0.656466	0.874175	3.4348	-1.44565	AMPD3;AK5
Mitotic G2-G2/M phases_Homo sapiens_R-HSA-453274	4/175	0.658677	0.874175	2.75357	-1.14967	TUBA1A;E2F3;FOXM1;PSMB8
Toll Like Receptor 9 (TLR9) Cascade_Homo sapiens_R-HSA-168138	2/88	0.662607	0.874175	3.26196	-1.34253	MEF2C;TLR8
Intrinsic Pathway for Apoptosis_Homo sapiens_R-HSA-109606	1/42	0.663896	0.874175	5.41561	-2.21839	BID
BMAL1:CLOCK,NPAS2 activates circadian gene expression_Homo sapiens_R-HSA-1368108	1/42	0.663896	0.874175	5.60072	-2.29422	CRTC1
Glucagon-like Peptide-1 (GLP1) regulates insulin secretion_Homo sapiens_R-HSA-381676	1/42	0.663896	0.874175	5.84869	-2.3958	GNG2
Glucose transport_Homo sapiens_R-HSA-70153	1/42	0.663896	0.874175	5.95105	-2.43773	FGF21
Cooperation of PDCL (PhLP1) and TRiC/CCT in G-protein beta folding_Homo sapiens_R-HSA-6814122	1/42	0.663896	0.874175	6.0119	-2.46265	GNG2
Transcriptional regulation of pluripotent stem cells_Homo sapiens_R-HSA-452723	1/42	0.663896	0.874175	6.23127	-2.55251	FGF2
Regulation of TP53 Activity through Phosphorylation_Homo sapiens_R-HSA-6804756	2/89	0.66866	0.874175	3.39839	-1.36779	HIPK1;TAF4
Gastrin-CREB signalling pathway via PKC and MAPK_Homo sapiens_R-HSA-881907	10/432	0.671163	0.874175	3.03796	-1.21136	GNG2;ANXA1;DUSP1;RASGRF1;FN1;FGF1;FGF2;PSMB8;AGT;FGF10
Amine ligand-binding receptors_Homo sapiens_R-HSA-375280	1/43	0.672518	0.874175	6.30155	-2.49999	ADRB3
Iron uptake and transport_Homo sapiens_R-HSA-917937	1/43	0.672518	0.874175	6.32064	-2.50756	CP
Oxidative Stress Induced Senescence_Homo sapiens_R-HSA-2559580	2/91	0.680501	0.874175	3.32153	-1.27854	CDK6;E2F3
Transcriptional activity of SMAD2/SMAD3:SMAD4 heterotrimer_Homo sapiens_R-HSA-2173793	1/44	0.68092	0.874175	5.3892	-2.07113	MYC
HIV Transcription Initiation_Homo sapiens_R-HSA-167161	1/44	0.68092	0.874175	5.53217	-2.12607	TAF4
RNA Polymerase II Promoter Escape_Homo sapiens_R-HSA-73776	1/44	0.68092	0.874175	5.59159	-2.14891	TAF4
RNA Polymerase II HIV Promoter Escape_Homo sapiens_R-HSA-167162	1/44	0.68092	0.874175	5.59609	-2.15063	TAF4
RNA Polymerase II Transcription Initiation And Promoter Clearance_Homo sapiens_R-HSA-76042	1/44	0.68092	0.874175	5.59995	-2.15212	TAF4
RNA Polymerase II Transcription Pre-Initiation And Promoter Opening_Homo sapiens_R-HSA-73779	1/44	0.68092	0.874175	5.62381	-2.16129	TAF4
RNA Polymerase II Transcription Initiation_Homo sapiens_R-HSA-75953	1/44	0.68092	0.874175	5.63121	-2.16413	TAF4
Interleukin-1 signaling_Homo sapiens_R-HSA-446652	1/44	0.68092	0.874175	5.65942	-2.17497	IL1B
PLC beta mediated events_Homo sapiens_R-HSA-112043	1/44	0.68092	0.874175	5.80651	-2.2315	PDE1B
Kinesins_Homo sapiens_R-HSA-983189	1/44	0.68092	0.874175	5.98116	-2.29862	RACGAP1
Fc epsilon receptor (FCERI) signaling_Homo sapiens_R-HSA-2454202	9/395	0.684983	0.874175	3.2521	-1.23047	DUSP1;CD19;RASGRF1;FN1;PIK3CD;FGF1;FGF2;PSMB8;FGF10
MAPK6/MAPK4 signaling_Homo sapiens_R-HSA-5687128	2/92	0.686291	0.874175	3.3035	-1.24361	MYC;PSMB8
MyD88:Mal cascade initiated on plasma membrane_Homo sapiens_R-HSA-166058	2/92	0.686291	0.874175	3.40891	-1.2833	MEF2C;CD36
Toll Like Receptor 2 (TLR2) Cascade_Homo sapiens_R-HSA-181438	2/92	0.686291	0.874175	3.41445	-1.28538	MEF2C;CD36
Toll Like Receptor TLR1:TLR2 Cascade_Homo sapiens_R-HSA-168179	2/92	0.686291	0.874175	3.42608	-1.28976	MEF2C;CD36
Toll Like Receptor TLR6:TLR2 Cascade_Homo sapiens_R-HSA-168188	2/92	0.686291	0.874175	3.42984	-1.29118	MEF2C;CD36
Signaling by Insulin receptor_Homo sapiens_R-HSA-74752	7/311	0.686944	0.874175	3.24555	-1.21871	DUSP1;RASGRF1;FN1;FGF1;FGF2;PSMB8;FGF10
G-protein mediated events_Homo sapiens_R-HSA-112040	1/45	0.689106	0.874175	5.82252	-2.16807	PDE1B
Diseases of metabolism_Homo sapiens_R-HSA-5668914	1/45	0.689106	0.874175	5.85215	-2.1791	ACACA
DNA Damage Bypass_Homo sapiens_R-HSA-73893	1/46	0.697083	0.880122	5.18672	-1.87163	POLD2
G alpha (z) signalling events_Homo sapiens_R-HSA-418597	1/46	0.697083	0.880122	5.6249	-2.02975	GNG2
Scavenging of heme from plasma_Homo sapiens_R-HSA-2168880	1/46	0.697083	0.880122	5.91132	-2.1331	HP
TNFR2 non-canonical NF-kB pathway_Homo sapiens_R-HSA-5668541	2/95	0.703145	0.885758	3.56257	-1.25471	TNFRSF18;PSMB8
NOTCH1 Intracellular Domain Regulates Transcription_Homo sapiens_R-HSA-2122947	1/47	0.704856	0.885758	5.4325	-1.90008	MYC
Defensins_Homo sapiens_R-HSA-1461973	1/47	0.704856	0.885758	6.16684	-2.15693	PRSS3
Neurotransmitter Receptor Binding And Downstream Transmission In The Postsynaptic Cell_Homo sapiens_R-HSA-112314	3/142	0.708138	0.888492	3.15963	-1.09044	ARHGEF9;GNG2;RASGRF1
Death Receptor Signalling_Homo sapiens_R-HSA-73887	1/48	0.712429	0.889909	5.35756	-1.81661	TRAF1
Hexose transport_Homo sapiens_R-HSA-189200	1/48	0.712429	0.889909	5.76958	-1.95632	FGF21
Anchoring of the basal body to the plasma membrane_Homo sapiens_R-HSA-5620912	2/97	0.713958	0.889909	3.5667	-1.20173	TUBA1A;RPGRIP1L
Metabolism of proteins_Homo sapiens_R-HSA-392499	25/1074	0.717795	0.889909	3.01031	-0.998131	FKBP14;ACTB;TUBA1C;ADAMTS15;TUBA1B;TUBA1A;GNG2;ST3GAL5;IGFBP6;B2M;CPA3;TMED9;GSN;PMM1;IGFBP5;IGFBP4;CMA1;IGFBP2;PLAUR;RENBP;AGT;LEP;CPE;COPG2;MFGE8
Regulation of activated PAK-2p34 by proteasome mediated degradation_Homo sapiens_R-HSA-211733	1/49	0.719809	0.889909	5.41199	-1.7793	PSMB8
Mitochondrial biogenesis_Homo sapiens_R-HSA-1592230	1/49	0.719809	0.889909	5.68465	-1.86894	MEF2C
FCGR activation_Homo sapiens_R-HSA-2029481	1/49	0.719809	0.889909	5.69442	-1.87215	CD3G
CLEC7A (Dectin-1) signaling_Homo sapiens_R-HSA-5607764	2/99	0.724439	0.889909	3.39429	-1.09417	IL1B;PSMB8
Resolution of Sister Chromatid Cohesion_Homo sapiens_R-HSA-2500257	2/99	0.724439	0.889909	3.51936	-1.13449	CENPA;MAD2L1
Cellular responses to stress_Homo sapiens_R-HSA-2262752	8/367	0.725989	0.889909	3.1954	-1.02323	CDK6;GPX3;SERPINH1;GPX8;E2F3;CYBA;IGFBP7;SOD3
Ubiquitin-dependent degradation of Cyclin D1_Homo sapiens_R-HSA-69229	1/50	0.726999	0.889909	5.29683	-1.68879	PSMB8
Ubiquitin-dependent degradation of Cyclin D_Homo sapiens_R-HSA-75815	1/50	0.726999	0.889909	5.3166	-1.69509	PSMB8
Regulation of Apoptosis_Homo sapiens_R-HSA-169911	1/50	0.726999	0.889909	5.43775	-1.73372	PSMB8
CDK-mediated phosphorylation and removal of Cdc6_Homo sapiens_R-HSA-69017	1/50	0.726999	0.889909	5.46949	-1.74384	PSMB8
Regulation of ornithine decarboxylase (ODC)_Homo sapiens_R-HSA-350562	1/50	0.726999	0.889909	5.66865	-1.80733	PSMB8
Deadenylation-dependent mRNA decay_Homo sapiens_R-HSA-429914	1/50	0.726999	0.889909	5.8262	-1.85757	XRN1
Phase II conjugation_Homo sapiens_R-HSA-156580	2/100	0.729557	0.891681	3.61768	-1.14072	SULT1A1;MGST1
Ion homeostasis_Homo sapiens_R-HSA-5578775	1/51	0.734006	0.891689	5.25204	-1.62413	ATP1B3
Vpu mediated degradation of CD4_Homo sapiens_R-HSA-180534	1/51	0.734006	0.891689	5.35402	-1.65567	PSMB8
Autodegradation of the E3 ubiquitin ligase COP1_Homo sapiens_R-HSA-349425	1/51	0.734006	0.891689	5.36581	-1.65932	PSMB8
Cargo trafficking to the periciliary membrane_Homo sapiens_R-HSA-5620920	1/51	0.734006	0.891689	5.5216	-1.70749	ASAP1
Glycerophospholipid biosynthesis_Homo sapiens_R-HSA-1483206	2/102	0.739551	0.891887	3.51972	-1.06194	PNPLA3;PNPLA2
p53-Independent DNA Damage Response_Homo sapiens_R-HSA-69610	1/52	0.740833	0.891887	5.35141	-1.60532	PSMB8
p53-Independent G1/S DNA damage checkpoint_Homo sapiens_R-HSA-69613	1/52	0.740833	0.891887	5.35642	-1.60682	PSMB8
Ubiquitin Mediated Degradation of Phosphorylated Cdc25A_Homo sapiens_R-HSA-69601	1/52	0.740833	0.891887	5.36086	-1.60816	PSMB8
Deposition of new CENPA-containing nucleosomes at the centromere_Homo sapiens_R-HSA-606279	1/52	0.740833	0.891887	5.61523	-1.68446	CENPA
Nucleosome assembly_Homo sapiens_R-HSA-774815	1/52	0.740833	0.891887	5.63134	-1.68929	CENPA
GPVI-mediated activation cascade_Homo sapiens_R-HSA-114604	1/53	0.747484	0.895451	5.00086	-1.45546	PIK3CD
Vif-mediated degradation of APOBEC3G_Homo sapiens_R-HSA-180585	1/53	0.747484	0.895451	5.3469	-1.55617	PSMB8
XBP1(S) activates chaperone genes_Homo sapiens_R-HSA-381038	1/53	0.747484	0.895451	5.92339	-1.72395	FKBP14
TCF dependent signaling in response to WNT_Homo sapiens_R-HSA-201681	4/199	0.753047	0.895451	3.48817	-0.989341	FZD1;MYC;CAV1;PSMB8
AUF1 (hnRNP D0) binds and destabilizes mRNA_Homo sapiens_R-HSA-450408	1/54	0.753966	0.895451	5.18705	-1.46486	PSMB8
Degradation of AXIN_Homo sapiens_R-HSA-4641257	1/54	0.753966	0.895451	5.28742	-1.49321	PSMB8
Stabilization of p53_Homo sapiens_R-HSA-69541	1/54	0.753966	0.895451	5.29842	-1.49632	PSMB8
SCF-beta-TrCP mediated degradation of Emi1_Homo sapiens_R-HSA-174113	1/54	0.753966	0.895451	5.31045	-1.49971	PSMB8
Golgi Associated Vesicle Biogenesis_Homo sapiens_R-HSA-432722	1/54	0.753966	0.895451	6.00048	-1.69458	YIPF6
Hh mutants that don't undergo autocatalytic processing are degraded by ERAD_Homo sapiens_R-HSA-5362768	1/55	0.760282	0.895451	5.26409	-1.44271	PSMB8
Ion transport by P-type ATPases_Homo sapiens_R-HSA-936837	1/55	0.760282	0.895451	5.56574	-1.52538	ATP1B3
IRE1alpha activates chaperones_Homo sapiens_R-HSA-381070	1/55	0.760282	0.895451	5.88854	-1.61385	FKBP14
Mitotic Prometaphase_Homo sapiens_R-HSA-68877	2/107	0.763164	0.895451	3.61612	-0.977374	CENPA;MAD2L1
Disease_Homo sapiens_R-HSA-1643685	16/725	0.763215	0.895451	3.71097	-1.00276	SDC3;PIK3CD;FGF1;FGF2;PSMB8;ACACA;DCN;ADAMTS15;RBP4;MYC;CD19;CD36;FMOD;TAF4;B2M;FGF10
Degradation of DVL_Homo sapiens_R-HSA-4641258	1/56	0.766435	0.895451	5.26243	-1.39983	PSMB8
Nucleotide Excision Repair_Homo sapiens_R-HSA-5696398	2/108	0.767658	0.895451	3.57674	-0.94573	POLD2;ACTB
Constitutive Signaling by NOTCH1 HD+PEST Domain Mutants_Homo sapiens_R-HSA-2894862	1/57	0.772431	0.895451	5.04354	-1.3023	MYC
Constitutive Signaling by NOTCH1 PEST Domain Mutants_Homo sapiens_R-HSA-2644606	1/57	0.772431	0.895451	5.05559	-1.30542	MYC
Signaling by NOTCH1 HD+PEST Domain Mutants in Cancer_Homo sapiens_R-HSA-2894858	1/57	0.772431	0.895451	5.08799	-1.31378	MYC
Signaling by NOTCH1 in Cancer_Homo sapiens_R-HSA-2644603	1/57	0.772431	0.895451	5.09749	-1.31623	MYC
Signaling by NOTCH1 PEST Domain Mutants in Cancer_Homo sapiens_R-HSA-2644602	1/57	0.772431	0.895451	5.11019	-1.31951	MYC
tRNA processing in the nucleus_Homo sapiens_R-HSA-6784531	1/57	0.772431	0.895451	5.20957	-1.34517	RPPH1
Hh mutants abrogate ligand secretion_Homo sapiens_R-HSA-5387390	1/57	0.772431	0.895451	5.26795	-1.36025	PSMB8
Formation of the beta-catenin:TCF transactivating complex_Homo sapiens_R-HSA-201722	1/58	0.778274	0.895451	5.03258	-1.26155	MYC
CDT1 association with the CDC6:ORC:origin complex_Homo sapiens_R-HSA-68827	1/58	0.778274	0.895451	5.21601	-1.30753	PSMB8
B-WICH complex positively regulates rRNA expression_Homo sapiens_R-HSA-5250924	1/58	0.778274	0.895451	5.26161	-1.31896	ACTB
NIK-->noncanonical NF-kB signaling_Homo sapiens_R-HSA-5676590	1/58	0.778274	0.895451	5.28398	-1.32457	PSMB8
Degradation of GLI1 by the proteasome_Homo sapiens_R-HSA-5610780	1/59	0.783966	0.895451	5.00298	-1.21767	PSMB8
GLI3 is processed to GLI3R by the proteasome_Homo sapiens_R-HSA-5610785	1/59	0.783966	0.895451	5.05515	-1.23037	PSMB8
Degradation of GLI2 by the proteasome_Homo sapiens_R-HSA-5610783	1/59	0.783966	0.895451	5.06291	-1.23226	PSMB8
SCF(Skp2)-mediated degradation of p27/p21_Homo sapiens_R-HSA-187577	1/59	0.783966	0.895451	5.07641	-1.23554	PSMB8
The role of GTSE1 in G2/M progression after G2 checkpoint_Homo sapiens_R-HSA-8852276	1/59	0.783966	0.895451	5.17376	-1.25924	PSMB8
Telomere Maintenance_Homo sapiens_R-HSA-157579	1/59	0.783966	0.895451	5.59814	-1.36252	POLD2
Phospholipid metabolism_Homo sapiens_R-HSA-1483257	3/161	0.78413	0.895451	3.45763	-0.840829	PNPLA3;PIK3CD;PNPLA2
Cellular Senescence_Homo sapiens_R-HSA-2559583	3/161	0.78413	0.895451	3.79483	-0.922831	CDK6;E2F3;IGFBP7
Activated TLR4 signalling_Homo sapiens_R-HSA-166054	2/112	0.784899	0.895451	3.77683	-0.914751	MEF2C;CD36
Separation of Sister Chromatids_Homo sapiens_R-HSA-2467813	3/162	0.787634	0.895451	3.76857	-0.899641	CENPA;PSMB8;MAD2L1
MAP kinase activation in TLR cascade_Homo sapiens_R-HSA-450294	1/60	0.789513	0.895451	4.92401	-1.16373	MEF2C
PI Metabolism_Homo sapiens_R-HSA-1483255	1/60	0.789513	0.895451	5.36398	-1.26771	PIK3CD
Role of phospholipids in phagocytosis_Homo sapiens_R-HSA-2029485	1/60	0.789513	0.895451	5.47165	-1.29316	CD3G
Translocation of GLUT4 to the plasma membrane_Homo sapiens_R-HSA-1445148	1/60	0.789513	0.895451	5.69579	-1.34613	MYH13
Dectin-1 mediated noncanonical NF-kB signaling_Homo sapiens_R-HSA-5607761	1/61	0.794918	0.896447	5.29183	-1.21456	PSMB8
TP53 Regulates Transcription of DNA Repair Genes_Homo sapiens_R-HSA-6796648	1/61	0.794918	0.896447	5.30906	-1.21852	CDK12
Cell-cell junction organization_Homo sapiens_R-HSA-421270	1/61	0.794918	0.896447	5.51773	-1.26641	PARD6A
Ca2+ pathway_Homo sapiens_R-HSA-4086398	1/61	0.794918	0.896447	5.60831	-1.2872	GNG2
Asparagine N-linked glycosylation_Homo sapiens_R-HSA-446203	5/259	0.795973	0.896447	3.41247	-0.77869	TMED9;PMM1;ST3GAL5;COPG2;RENBP
Autodegradation of Cdh1 by Cdh1:APC/C_Homo sapiens_R-HSA-174084	1/62	0.800184	0.897413	5.16788	-1.15199	PSMB8
Gap-filling DNA repair synthesis and ligation in TC-NER_Homo sapiens_R-HSA-6782210	1/62	0.800184	0.897413	5.193	-1.15759	POLD2
Diseases associated with O-glycosylation of proteins_Homo sapiens_R-HSA-3906995	1/62	0.800184	0.897413	5.30484	-1.18252	ADAMTS15
Dual incision in TC-NER_Homo sapiens_R-HSA-6782135	1/63	0.805315	0.899399	5.03022	-1.08915	POLD2
p53-Dependent G1 DNA Damage Response_Homo sapiens_R-HSA-69563	1/63	0.805315	0.899399	5.17462	-1.12042	PSMB8
p53-Dependent G1/S DNA damage checkpoint_Homo sapiens_R-HSA-69580	1/63	0.805315	0.899399	5.18252	-1.12213	PSMB8
HDR through Homologous Recombination (HRR)_Homo sapiens_R-HSA-5685942	1/64	0.810315	0.901223	4.87185	-1.02471	POLD2
Hedgehog ligand biogenesis_Homo sapiens_R-HSA-5358346	1/64	0.810315	0.901223	5.22491	-1.09897	PSMB8
RNA Polymerase II Pre-transcription Events_Homo sapiens_R-HSA-674695	1/64	0.810315	0.901223	5.35671	-1.12669	TAF4
G1/S DNA Damage Checkpoints_Homo sapiens_R-HSA-69615	1/65	0.815187	0.905387	5.17391	-1.05723	PSMB8
APC/C:Cdc20 mediated degradation of Securin_Homo sapiens_R-HSA-174154	1/66	0.819933	0.906811	5.07386	-1.00733	PSMB8
Activation of NF-kappaB in B cells_Homo sapiens_R-HSA-1169091	1/66	0.819933	0.906811	5.12117	-1.01672	PSMB8
G2/M Transition_Homo sapiens_R-HSA-69275	3/173	0.823145	0.906811	3.81039	-0.741588	TUBA1A;FOXM1;PSMB8
Mitotic Anaphase_Homo sapiens_R-HSA-68882	3/173	0.823145	0.906811	3.97865	-0.774334	CENPA;PSMB8;MAD2L1
Toll Like Receptor 4 (TLR4) Cascade_Homo sapiens_R-HSA-166016	2/122	0.823162	0.906811	3.87261	-0.753618	MEF2C;CD36
Regulation of RAS by GAPs_Homo sapiens_R-HSA-5658442	1/67	0.824558	0.906811	5.04427	-0.973079	PSMB8
Transcription of the HIV genome_Homo sapiens_R-HSA-167172	1/67	0.824558	0.906811	5.30208	-1.02281	TAF4
Mitotic Metaphase and Anaphase_Homo sapiens_R-HSA-2555396	3/174	0.826108	0.906811	4.00319	-0.764727	CENPA;PSMB8;MAD2L1
C-type lectin receptors (CLRs)_Homo sapiens_R-HSA-5621481	2/123	0.826632	0.906811	3.95106	-0.752264	IL1B;PSMB8
Loss of Nlp from mitotic centrosomes_Homo sapiens_R-HSA-380259	1/69	0.833455	0.911805	5.17509	-0.942772	TUBA1A
Loss of proteins required for interphase microtubule organization†from the centrosome_Homo sapiens_R-HSA-380284	1/69	0.833455	0.911805	5.18828	-0.945175	TUBA1A
Clathrin derived vesicle budding_Homo sapiens_R-HSA-421837	1/70	0.837734	0.913995	5.33325	-0.944279	YIPF6
trans-Golgi Network Vesicle Budding_Homo sapiens_R-HSA-199992	1/70	0.837734	0.913995	5.34451	-0.946271	YIPF6
Intra-Golgi and retrograde Golgi-to-ER traffic_Homo sapiens_R-HSA-6811442	3/179	0.840293	0.915543	3.87431	-0.674148	TMED9;RACGAP1;COPG2
APC/C:Cdh1 mediated degradation of Cdc20 and other APC/C:Cdh1 targeted proteins in late mitosis/early G1_Homo sapiens_R-HSA-174178	1/71	0.841902	0.915761	4.93653	-0.849533	PSMB8
TRAF6 Mediated Induction of proinflammatory cytokines_Homo sapiens_R-HSA-168180	1/72	0.845964	0.915761	4.87764	-0.815924	MEF2C
Signaling by NOTCH1_Homo sapiens_R-HSA-1980143	1/72	0.845964	0.915761	5.12195	-0.856792	MYC
AURKA Activation by TPX2_Homo sapiens_R-HSA-8854518	1/72	0.845964	0.915761	5.16043	-0.863229	TUBA1A
Host Interactions of HIV factors_Homo sapiens_R-HSA-162909	2/129	0.846195	0.915761	4.14141	-0.69164	B2M;PSMB8
Cell Cycle Checkpoints_Homo sapiens_R-HSA-69620	3/182	0.848316	0.91682	4.2252	-0.695055	MCM7;PSMB8;MAD2L1
Positive epigenetic regulation of rRNA expression_Homo sapiens_R-HSA-5250913	1/73	0.849922	0.917321	4.93576	-0.80261	ACTB
ER to Golgi Anterograde Transport_Homo sapiens_R-HSA-199977	2/131	0.852257	0.918607	3.90233	-0.623855	TMED9;COPG2
Assembly of the primary cilium_Homo sapiens_R-HSA-5617833	3/187	0.86091	0.923688	3.88642	-0.582053	TUBA1A;ASAP1;RPGRIP1L
Transcription-Coupled Nucleotide Excision Repair (TC-NER)_Homo sapiens_R-HSA-6781827	1/76	0.861196	0.923688	4.9699	-0.742669	POLD2
Cell Cycle_Homo sapiens_R-HSA-1640170	11/566	0.861516	0.923688	4.26971	-0.636449	GINS1;TUBA1A;CDK6;MCM7;MYC;POLD2;E2F3;FOXM1;CENPA;PSMB8;MAD2L1
Metabolism of amino acids and derivatives_Homo sapiens_R-HSA-71291	6/335	0.861572	0.923688	3.82975	-0.570619	OAT;HDC;APIP;CDO1;KMO;PSMB8
RNA polymerase II transcribes snRNA genes_Homo sapiens_R-HSA-6807505	1/77	0.864763	0.925873	5.17724	-0.752254	ELL3
G alpha (q) signalling events_Homo sapiens_R-HSA-416476	3/191	0.870316	0.928268	3.93542	-0.546628	GNG2;ANXA1;AGT
RNA Polymerase I Transcription_Homo sapiens_R-HSA-73864	1/79	0.871624	0.928268	4.99502	-0.686299	PTRF
Centrosome maturation_Homo sapiens_R-HSA-380287	1/79	0.871624	0.928268	5.23031	-0.718627	TUBA1A
Recruitment of mitotic centrosome proteins and complexes_Homo sapiens_R-HSA-380270	1/79	0.871624	0.928268	5.238	-0.719683	TUBA1A
Regulation of HSF1-mediated heat shock response_Homo sapiens_R-HSA-3371453	1/80	0.874924	0.930548	4.91304	-0.656473	SERPINH1
Factors involved in megakaryocyte development and platelet production_Homo sapiens_R-HSA-983231	2/141	0.879421	0.931132	4.00432	-0.514523	EHD2;RACGAP1
MyD88 cascade initiated on plasma membrane_Homo sapiens_R-HSA-975871	1/82	0.881271	0.931132	4.86203	-0.614513	MEF2C
Toll Like Receptor 10 (TLR10) Cascade_Homo sapiens_R-HSA-168142	1/82	0.881271	0.931132	4.87212	-0.615787	MEF2C
Toll Like Receptor 5 (TLR5) Cascade_Homo sapiens_R-HSA-168176	1/82	0.881271	0.931132	4.87994	-0.616776	MEF2C
Degradation of beta-catenin by the destruction complex_Homo sapiens_R-HSA-195253	1/82	0.881271	0.931132	4.8898	-0.618022	PSMB8
Unfolded Protein Response (UPR)_Homo sapiens_R-HSA-381119	1/86	0.893017	0.942303	5.00177	-0.565948	FKBP14
Ion channel transport_Homo sapiens_R-HSA-983712	3/203	0.895246	0.942728	4.09257	-0.45287	ARHGEF9;ATP1B3;MCOLN2
Regulation of PLK1 Activity at G2/M Transition_Homo sapiens_R-HSA-2565942	1/87	0.895768	0.942728	4.77078	-0.52514	TUBA1A
G2/M Checkpoints_Homo sapiens_R-HSA-69481	2/150	0.89985	0.94405	4.44739	-0.469319	MCM7;PSMB8
Activation of anterior HOX genes in hindbrain development during early embryogenesis_Homo sapiens_R-HSA-5617472	1/89	0.901059	0.94405	4.6169	-0.48101	EGR2
Activation of HOX genes during differentiation_Homo sapiens_R-HSA-5619507	1/89	0.901059	0.94405	4.62474	-0.481827	EGR2
Regulation of TP53 Activity_Homo sapiens_R-HSA-5633007	2/151	0.90191	0.94405	4.0551	-0.418651	HIPK1;TAF4
Antigen processing: Ubiquitination & Proteasome degradation_Homo sapiens_R-HSA-983168	4/260	0.902902	0.94405	4.05757	-0.414446	RNF144B;HACE1;ASB2;PSMB8
L1CAM interactions_Homo sapiens_R-HSA-373760	1/96	0.917554	0.955367	4.52941	-0.389727	MSN
Cellular response to heat stress_Homo sapiens_R-HSA-3371556	1/96	0.917554	0.955367	4.70362	-0.404716	SERPINH1
MyD88-independent TLR3/TLR4 cascade_Homo sapiens_R-HSA-166166	1/97	0.919675	0.955367	4.49827	-0.376663	MEF2C
Toll Like Receptor 3 (TLR3) Cascade_Homo sapiens_R-HSA-168164	1/97	0.919675	0.955367	4.50693	-0.377387	MEF2C
TRIF-mediated TLR3/TLR4 signaling_Homo sapiens_R-HSA-937061	1/97	0.919675	0.955367	4.51703	-0.378233	MEF2C
Transport to the Golgi and subsequent modification_Homo sapiens_R-HSA-948021	2/162	0.922098	0.956647	4.07834	-0.330767	TMED9;COPG2
Stimuli-sensing channels_Homo sapiens_R-HSA-2672351	1/100	0.925716	0.95823	4.60391	-0.355365	MCOLN2
HIV Infection_Homo sapiens_R-HSA-162906	3/222	0.92601	0.95823	4.54849	-0.349642	TAF4;B2M;PSMB8
tRNA processing_Homo sapiens_R-HSA-72306	1/103	0.931304	0.962467	4.5884	-0.326554	RPPH1
HATs acetylate histones_Homo sapiens_R-HSA-3214847	1/107	0.938107	0.968252	4.48591	-0.286611	ACTB
Respiratory electron transport, ATP synthesis by chemiosmotic coupling, and heat production by uncoupling proteins._Homo sapiens_R-HSA-163200	1/109	0.941252	0.969088	4.5607	-0.276124	UCP2
O-linked glycosylation_Homo sapiens_R-HSA-5173105	1/110	0.942764	0.969088	4.53369	-0.267211	ADAMTS15
FCERI mediated NF-kB activation_Homo sapiens_R-HSA-2871837	1/111	0.944238	0.969088	4.3409	-0.24907	PSMB8
Transcriptional Regulation by TP53_Homo sapiens_R-HSA-3700989	5/348	0.945595	0.969088	4.21514	-0.235798	AIFM2;CDK12;BID;HIPK1;TAF4
HDR through Homologous Recombination (HR) or Single Strand Annealing (SSA)_Homo sapiens_R-HSA-5693567	1/112	0.945673	0.969088	4.42447	-0.247144	POLD2
Signaling by GPCR_Homo sapiens_R-HSA-372790	25/1293	0.946158	0.969088	4.24485	-0.234935	SUCNR1;PDE1B;RASGRF1;PIK3CD;CXCL13;FGF1;FGF2;C3;GNG2;PENK;PSAP;FZD1;ANXA1;DUSP1;PTCH1;FN1;PSMB8;AGT;TSHR;TIAM1;ARHGEF9;ADRB3;ACKR1;FGF10;PF4
Epigenetic regulation of gene expression_Homo sapiens_R-HSA-212165	1/115	0.949762	0.97154	4.38134	-0.225831	ACTB
RNA Polymerase I, RNA Polymerase III, and Mitochondrial Transcription_Homo sapiens_R-HSA-504046	1/116	0.951056	0.971625	4.32763	-0.217173	PTRF
Homology Directed Repair_Homo sapiens_R-HSA-5693538	1/118	0.953544	0.97293	4.44272	-0.21134	POLD2
Membrane Trafficking_Homo sapiens_R-HSA-199991	6/420	0.95992	0.977315	4.14138	-0.169403	DAB2;TMED9;RACGAP1;YIPF6;MYH13;COPG2
RNA Polymerase II Transcription_Homo sapiens_R-HSA-73857	1/124	0.960276	0.977315	4.35131	-0.176378	TAF4
Late Phase of HIV Life Cycle_Homo sapiens_R-HSA-162599	1/128	0.964214	0.980081	4.53696	-0.165336	TAF4
Organelle biogenesis and maintenance_Homo sapiens_R-HSA-1852241	4/326	0.969048	0.982865	4.18875	-0.131699	MEF2C;TUBA1A;ASAP1;RPGRIP1L
M Phase_Homo sapiens_R-HSA-68886	3/268	0.969401	0.982865	4.62912	-0.143859	CENPA;PSMB8;MAD2L1
HIV Life Cycle_Homo sapiens_R-HSA-162587	1/141	0.974514	0.986286	4.4857	-0.115804	TAF4
DNA Double-Strand Break Repair_Homo sapiens_R-HSA-5693532	1/145	0.977043	0.986286	4.38587	-0.101861	POLD2
DNA Repair_Homo sapiens_R-HSA-73894	3/285	0.978192	0.986286	4.29864	-0.09478	POLD2;ACTB;MUTYH
Chromatin modifying enzymes_Homo sapiens_R-HSA-3247509	2/226	0.980701	0.986286	4.22497	-0.0823352	PADI4;ACTB
Chromatin organization_Homo sapiens_R-HSA-4839726	2/226	0.980701	0.986286	4.23505	-0.0825317	PADI4;ACTB
Post-translational protein modification_Homo sapiens_R-HSA-597592	7/521	0.981114	0.986286	4.13983	-0.0789315	ADAMTS15;TMED9;PMM1;PLAUR;ST3GAL5;COPG2;RENBP
The citric acid (TCA) cycle and respiratory electron transport_Homo sapiens_R-HSA-1428517	1/153	0.981373	0.986286	4.29495	-0.080755	UCP2
Infectious disease_Homo sapiens_R-HSA-5663205	3/348	0.994065	0.997792	4.58019	-0.0272657	TAF4;B2M;PSMB8
GPCR downstream signaling_Homo sapiens_R-HSA-388396	14/983	0.995358	0.997843	4.09544	-0.0190564	ANXA1;SUCNR1;PDE1B;PIK3CD;CXCL13;AGT;TSHR;C3;TIAM1;ARHGEF9;GNG2;ADRB3;PENK;PF4
Generic Transcription Pathway_Homo sapiens_R-HSA-212436	6/812	0.999974	1	4.2648	-0.000109961	AIFM2;MYC;CDK12;BID;TAF4;HIPK1
Gene Expression_Homo sapiens_R-HSA-74160	14/1631	1	1	4.35608	-2.73233e-07	ADAR;HIPK1;ACTB;ELL3;PSMB8;RPPH1;XRN1;AIFM2;MYC;CDK12;BID;TAF4;PTRF;CD44

## Sheet: WikiPathways_UP
Term	Overlap	P-value	Adjusted P-value	Z-score	Combined Score	Genes
Complement and Coagulation Cascades_Homo sapiens_WP558	13/59	2.4074e-09	7.31851e-07	-1.93655	38.4302	C1QB;CFD;C1QA;CFH;PLAUR;PLAT;C4B;C3;THBD;C7;SERPING1;CFB;C1QC
Complement and Coagulation Cascades_Mus musculus_WP449	12/55	1.124e-08	1.70848e-06	-1.87688	34.354	C1QB;CFD;C3;C1QA;THBD;CFH;C7;PLAUR;SERPING1;PLAT;CFB;C1QC
Complement Activation_Homo sapiens_WP545	8/22	4.07307e-08	4.12738e-06	-1.87903	31.9741	C1QB;CFD;C3;C4B;C1QA;C7;CFB;C1QC
XPodNet - protein-protein interactions in the podocyte expanded by STRING_Mus musculus_WP2309	43/808	5.17138e-06	0.000318751	-2.14857	26.1531	CSF1R;COL18A1;TAGLN;SPARC;CFH;MCM7;NPR1;LAMC3;PIK3CD;NID1;CARF;NID2;ACTB;TUBA1A;PARD6A;LGALS1;RACGAP1;CD19;SIRPA;E2F3;IGFBP7;BID;MPDZ;WLS;KIRREL3;NTRK2;PRNP;ZHX2;ANXA2;TGFB3;CAV1;IGFBP2;FN1;PLAUR;PARVA;TIAM1;PTPRC;CDK6;WT1;PECAM1;VIM;ANGPTL4;ENG
Adipogenesis genes_Mus musculus_WP447	14/128	5.24261e-06	0.000318751	-1.78836	21.7442	FZD1;CFD;EGR2;MEF2C;PTGIS;ADIPOQ;RETN;AGT;LIPE;FABP4;LEP;PNPLA3;PLIN1;PCK1
Senescence and Autophagy in Cancer_Homo sapiens_WP615	12/105	1.56865e-05	0.000774229	-1.79148	19.8186	COL1A1;COL3A1;RNASEL;GSN;SPARC;IGFBP5;IL1B;FN1;PLAT;IGFBP7;IRF5;CD44
Complement Activation, Classical Pathway_Mus musculus_WP200	5/14	1.78276e-05	0.000774229	-1.13676	12.4302	C1QB;C3;C1QA;C7;C1QC
Adipogenesis_Homo sapiens_WP236	13/130	2.97999e-05	0.0011324	-1.7095	17.8147	FZD1;CFD;EGR2;MEF2C;PTGIS;ADIPOQ;RETN;AGT;LIPE;LEP;PNPLA3;PLIN1;PCK1
PodNet: protein-protein interactions in the podocyte_Mus musculus_WP2310	20/305	0.000126053	0.00425778	-1.95182	17.525	KIRREL3;COL18A1;TAGLN;ZHX2;SPARC;CFH;TGFB3;IGFBP2;PLAUR;PIK3CD;PARVA;NID1;NID2;ACTB;PARD6A;LGALS1;WT1;SIRPA;IGFBP7;ANGPTL4
Focal Adhesion-PI3K-Akt-mTOR-signaling pathway_Mus musculus_WP2841	19/303	0.000325149	0.0092682	-2.12418	17.0597	CSF1R;TNXB;PFKFB3;LAMC3;FN1;PIK3CD;PPP2R3A;FGF1;FGF2;ACACA;COL1A1;LIPE;COL3A1;COL1A2;GNG2;COL5A1;ITGB7;FGF21;FGF10
PPAR signaling pathway_Mus musculus_WP2316	8/68	0.000335362	0.0092682	-1.61246	12.9002	FABP4;ADIPOQ;DBI;CD36;PLIN1;ANGPTL4;PCK1;PLTP
miRNA targets in ECM and membrane receptors_Homo sapiens_WP2911	6/41	0.000574155	0.0145453	-1.43398	10.7012	COL3A1;COL1A2;TNXB;COL5A1;FN1;COL6A3
Prostaglandin Synthesis and Regulation_Homo sapiens_WP98	5/30	0.000904775	0.0196466	-1.29593	9.08167	PTGIS;ANXA1;ANXA2;S100A6;S100A10
Prostaglandin Synthesis and Regulation_Mus musculus_WP374	5/30	0.000904775	0.0196466	-1.22345	8.57371	PTGIS;ANXA1;ANXA2;S100A6;S100A10
Focal Adhesion_Mus musculus_WP85	13/185	0.00099218	0.0201082	-1.74716	12.0827	TNXB;CAV2;LAMC3;TNK2;CAV1;FN1;PIK3CD;ACTB;COL1A1;COL3A1;COL1A2;COL5A1;ITGB7
Focal Adhesion_Homo sapiens_WP306	13/191	0.00132716	0.0252161	-1.77892	11.7848	TNXB;CAV2;LAMC3;TNK2;CAV1;FN1;PIK3CD;ACTB;COL1A1;COL3A1;COL1A2;COL5A1;ITGB7
Leptin and adiponectin_Mus musculus_WP683	3/10	0.00175003	0.0312946	0.341089	-2.16527	LEP;ADIPOQ;ACACA
AMPK Signaling_Homo sapiens_WP1403	7/69	0.00189608	0.0320227	-1.50801	9.45216	LIPE;PFKFB3;LEP;FASN;ADIPOQ;PIK3CD;ACACA
Folic Acid Network_Mus musculus_WP1273	4/22	0.00215205	0.0344327	-0.606662	3.72572	PTGIS;GPX3;KMO;PTGES
Oxidative Damage_Mus musculus_WP1496	5/37	0.00238942	0.0363192	-1.16188	7.01393	C1QB;C1QA;TNK2;TRAF1;C1QC
Selenium Micronutrient Network_Mus musculus_WP1272	4/23	0.00255298	0.0369574	-0.549221	3.27912	PTGIS;GPX3;KMO;PTGES
Spinal Cord Injury_Homo sapiens_WP2431	9/119	0.00353979	0.0489135	-1.43073	8.0746	C1QB;EGR1;LGALS3;ANXA1;LEP;MYC;IL1B;VIM;AQP1
Oxidative Stress_Mus musculus_WP412	4/26	0.00405707	0.0536239	-0.683354	3.76343	GPX3;MGST1;CYBA;SOD3
Regulation of Actin Cytoskeleton_Mus musculus_WP523	10/148	0.00485751	0.0598113	-1.4655	7.80704	GSN;LIMK1;FN1;MSN;PIK3CD;FGF1;FGF2;ACTB;FGF21;FGF10
Metastatic brain tumor_Homo sapiens_WP2249	3/14	0.00491869	0.0598113	0.480228	-2.55227	CDK6;MYC;E2F3
Regulation of Actin Cytoskeleton_Homo sapiens_WP51	10/150	0.00533415	0.0623686	-1.48029	7.7473	GSN;LIMK1;FN1;MSN;PIK3CD;FGF1;FGF2;ACTB;FGF21;FGF10
Myometrial Relaxation and Contraction Pathways_Mus musculus_WP385	10/151	0.00558581	0.062892	-1.37966	7.15701	CNN2;ACTA2;CACNB3;GNG2;IGFBP5;IGFBP4;IL1B;IGFBP2;IGFBP6;ACTB
Inflammatory Response Pathway_Homo sapiens_WP453	4/30	0.00686225	0.0707941	-0.495245	2.46717	COL1A1;COL3A1;COL1A2;FN1
Inflammatory Response Pathway_Mus musculus_WP458	4/30	0.00686225	0.0707941	-0.432494	2.15456	COL1A1;COL3A1;COL1A2;FN1
Myometrial Relaxation and Contraction Pathways_Homo sapiens_WP289	10/156	0.00698626	0.0707941	-1.33223	6.61294	CNN2;ACTA2;CACNB3;GNG2;IGFBP5;IGFBP4;IL1B;IGFBP2;IGFBP6;ACTB
Differentiation Pathway_Homo sapiens_WP2848	5/48	0.00746198	0.0731755	-0.878779	4.3042	CSF1R;TGFB3;FGF1;FGF2;FGF10
Oxidative Stress_Homo sapiens_WP408	4/31	0.00772239	0.0733627	-0.506281	2.46236	GPX3;MGST1;CYBA;SOD3
Statin Pathway_Mus musculus_WP1	3/17	0.00868033	0.0799643	1.08798	-5.1643	ABCA1;APOE;PLTP
Vitamin B12 Metabolism_Homo sapiens_WP1533	5/53	0.011274	0.100803	-0.83574	3.74851	ABCA1;IL1B;PLAT;APOE;SOD3
G13 Signaling Pathway_Mus musculus_WP298	4/35	0.011862	0.100862	-0.26649	1.18173	TNK2;LIMK1;ARHGDIB;PIK3CD
BDNF signaling pathway_Homo sapiens_WP2380	9/144	0.0119442	0.100862	-1.25191	5.54283	EGR1;NTRK2;TIAM1;EGR2;MEF2C;CRTC1;NCF2;RASGRF1;SIRPA
Allograft Rejection_Homo sapiens_WP2328	6/78	0.0148743	0.12221	-0.968348	4.07493	C3;TUBA1B;COL5A1;IL1B;VIM;CXCL13
Tamoxifen metabolism_Homo sapiens_WP691	3/21	0.0157426	0.125941	0.815647	-3.38606	SULT1A1;CYP1B1;CYP2E1
Endochondral Ossification_Mus musculus_WP1270	5/59	0.0173762	0.135445	-0.717853	2.90921	MEF2C;PTCH1;SERPINH1;PLAT;FGF2
G13 Signaling Pathway_Homo sapiens_WP524	4/40	0.0187408	0.14243	-0.266709	1.06072	TNK2;LIMK1;ARHGDIB;PIK3CD
Eicosanoid Synthesis_Homo sapiens_WP167	3/24	0.022644	0.167897	0.905179	-3.42869	PTGIS;PNPLA3;PTGES
Vitamin A and Carotenoid Metabolism_Homo sapiens_WP716	4/43	0.0238443	0.168808	-0.297296	1.11076	SULT1A1;RBP4;CYP2E1;CD36
Endochondral Ossification_Homo sapiens_WP474	5/64	0.0238775	0.168808	-0.629388	2.35065	MEF2C;PTCH1;SERPINH1;PLAT;FGF2
Selenium Micronutrient Network_Homo sapiens_WP15	6/90	0.0280015	0.189284	-0.800552	2.86237	ABCA1;GPX3;IL1B;PLAT;KMO;SOD3
PPAR Alpha Pathway_Homo sapiens_WP2878	3/26	0.028019	0.189284	0.766406	-2.73981	MYC;DBI;PLTP
Aryl Hydrocarbon Receptor Pathway_Homo sapiens_WP2873	4/46	0.0297124	0.190481	-0.238774	0.839574	IL1B;MYOF;MGST1;CYP1B1
Aryl Hydrocarbon Receptor_Homo sapiens_WP2586	4/46	0.0297124	0.190481	-0.233718	0.821799	MYC;CYP1B1;CD36;FGF21
Folate Metabolism_Homo sapiens_WP176	5/68	0.0300759	0.190481	-0.457091	1.60166	ABCA1;GPX3;IL1B;PLAT;SOD3
ESC Pluripotency Pathways_Mus musculus_WP339	7/117	0.0309011	0.191713	-0.842224	2.92838	FZD1;MYC;PIK3CD;FGF1;FGF2;FGF21;FGF10
Nanoparticle-mediated activation of receptor signaling_Homo sapiens_WP2643	3/28	0.03401	0.206781	0.614616	-2.07808	COL1A1;FN1;PIK3CD
SREBP signalling_Homo sapiens_WP1982	5/71	0.0353316	0.210604	-0.329796	1.1025	RBP4;FASN;DBI;ACACA;FGF21
Primary Focal Segmental Glomerulosclerosis FSGS_Homo sapiens_WP2572	5/72	0.0372016	0.213569	-0.46508	1.53077	KIRREL3;WT1;PLAUR;PARVA;VIM
Matrix Metalloproteinases_Mus musculus_WP441	3/29	0.0372341	0.213569	1.19519	-3.93281	MMP7;MMP15;TIMP2
Matrix Metalloproteinases_Homo sapiens_WP129	3/30	0.0406087	0.224456	1.08223	-3.46723	MMP7;MMP15;TIMP2
Nuclear receptors in lipid metabolism and toxicity_Mus musculus_WP431	3/30	0.0406087	0.224456	1.16192	-3.72252	ABCA1;ABCD2;CYP2E1
Estrogen Receptor Pathway_Homo sapiens_WP2881	2/13	0.0423365	0.229827	3.50267	-11.0758	CYP1B1;PCK1
Statin Pathway_Homo sapiens_WP430	3/31	0.0441323	0.231314	1.14238	-3.56487	ABCA1;APOE;PLTP
Gastric Cancer Network 2_Homo sapiens_WP2363	3/31	0.0441323	0.231314	1.2842	-4.00741	RNF144B;MYC;S100A6
Wnt Signaling Pathway and Pluripotency_Homo sapiens_WP399	6/102	0.0471236	0.242806	-0.498169	1.5219	FZD1;MMP7;RACGAP1;MYC;PPP2R3A;CD44
Copper homeostasis_Homo sapiens_WP3286	4/54	0.0491983	0.249271	-0.0403908	0.121653	PRNP;STEAP4;MT3;SOD3
Apoptosis_Mus musculus_WP1254	5/79	0.0519744	0.255107	-0.337284	0.997351	DFFA;MYC;IRF5;TRAF1;BID
Pathogenic Escherichia coli infection_Homo sapiens_WP2272	4/55	0.0520285	0.255107	0.0981326	-0.290076	TUBA1C;TUBA1B;TUBA1A;ACTB
TGF-beta Signaling Pathway_Homo sapiens_WP366	7/132	0.0533842	0.2576	-0.348292	1.02058	DAB2;MEF2C;COL1A2;PARD6A;MYC;CAV1;FN1
Integrated Pancreatic Cancer Pathway_Homo sapiens_WP2377	9/192	0.059317	0.281756	-0.585543	1.65408	EGR1;DFFA;ANXA1;WT1;MYC;NOXA1;FGF1;BID;FGF2
Nuclear Receptors in Lipid Metabolism and Toxicity_Homo sapiens_WP299	3/36	0.0639103	0.298903	1.1489	-3.15978	ABCA1;ABCD2;CYP2E1
G1 to S cell cycle control_Mus musculus_WP413	4/60	0.0674755	0.310796	0.116319	-0.313596	CDK6;MCM7;MYC;E2F3
ACE Inhibitor Pathway_Homo sapiens_WP554	2/17	0.0690533	0.311681	4.17996	-11.1725	CMA1;AGT
Apoptosis_Homo sapiens_WP254	5/86	0.0697182	0.311681	-0.14748	0.392784	DFFA;MYC;IRF5;TRAF1;BID
Striated Muscle Contraction_Homo sapiens_WP383	3/38	0.0727834	0.316088	1.2745	-3.33954	ACTA2;TPM2;VIM
Retinol metabolism_Mus musculus_WP1259	3/38	0.0727834	0.316088	1.35278	-3.54465	RBP4;CYP2E1;CD36
SREBF and miR33 in cholesterol and lipid homeostasis_Homo sapiens_WP2011	2/18	0.0764073	0.318189	4.28775	-11.0267	ABCA1;FASN
Estrogen metabolism_Homo sapiens_WP697	2/18	0.0764073	0.318189	4.3303	-11.1361	SULT1A1;CYP1B1
Eicosanoid Synthesis_Mus musculus_WP318	2/18	0.0764073	0.318189	5.37935	-13.834	PTGIS;PTGES
TP53 Network_Homo sapiens_WP1742	2/19	0.0839952	0.34046	4.29445	-10.6373	MYC;BID
Overview of nanoparticle effects_Homo sapiens_WP3287	2/19	0.0839952	0.34046	4.71027	-11.6673	FN1;PIK3CD
TSH signaling pathway_Homo sapiens_WP2032	4/66	0.0887755	0.355102	0.288704	-0.699138	EGR1;GNG2;MYC;TSHR
FAS pathway and Stress induction of HSP regulation_Homo sapiens_WP314	3/42	0.0920518	0.358766	1.21799	-2.9054	DFFA;ARHGDIB;ACTB
Hair Follicle Development: Induction (Part 1 of 3)_Homo sapiens_WP2804	3/42	0.0920518	0.358766	1.33769	-3.19094	FZD1;PTCH1;MYC
Wnt Signaling Pathway and Pluripotency_Mus musculus_WP723	5/94	0.09358	0.360105	0.129776	-0.307431	FZD1;MMP7;RACGAP1;MYC;CD44
G1 to S cell cycle control_Homo sapiens_WP45	4/68	0.0965144	0.362227	0.357204	-0.835166	CDK6;MCM7;MYC;E2F3
Primary Focal Segmental Glomerulosclerosis FSGS_Mus musculus_WP2573	4/68	0.0965144	0.362227	0.46529	-1.08788	KIRREL3;WT1;PLAUR;VIM
Triacylglyceride Synthesis_Mus musculus_WP386	2/21	0.0998062	0.366716	4.71431	-10.8642	LIPE;PNPLA2
Spinal Cord Injury_Mus musculus_WP2432	5/96	0.100123	0.366716	0.292877	-0.674015	EGR1;ANXA1;IL1B;MYC;VIM
B Cell Receptor Signaling Pathway_Homo sapiens_WP23	5/97	0.103479	0.374494	0.201842	-0.457857	MEF2C;PTPRC;MYC;CD19;E2F3
Fatty Acid Biosynthesis_Homo sapiens_WP357	2/22	0.107998	0.377372	3.91933	-8.72303	FASN;ACACA
Fatty Acid Biosynthesis_Mus musculus_WP336	2/22	0.107998	0.377372	4.00472	-8.91308	FASN;ACACA
Transcription factor regulation in adipogenesis_Homo sapiens_WP3599	2/22	0.107998	0.377372	5.31458	-11.8284	LEP;ADIPOQ
Integrin-mediated Cell Adhesion_Mus musculus_WP6	5/99	0.110354	0.379044	0.391668	-0.863258	CAPN6;CAV2;CAV1;ITGB7;TNS1
Mecp2 and Associated Rett Syndrome_Mus musculus_WP2910	3/46	0.113176	0.379044	1.70574	-3.71648	MEF2C;FGF2;CDON
Alzheimers Disease_Mus musculus_WP2075	4/73	0.117172	0.379044	0.642462	-1.37751	IL1B;CACNA1C;APOE;BID
SIDS Susceptibility Pathways_Homo sapiens_WP706	7/160	0.117364	0.379044	0.228757	-0.490106	C4B;EGR1;NTRK2;MEF2C;IL1B;KCNQ1;FOXM1
Integrin-mediated Cell Adhesion_Homo sapiens_WP185	5/101	0.117446	0.379044	0.455304	-0.975161	CAPN6;CAV2;CAV1;ITGB7;TNS1
Hematopoietic Stem Cell Differentiation_Homo sapiens_WP2849	3/47	0.118722	0.379044	1.7214	-3.66826	IL1B;NCKAP1L;RUNX1
Sulindac Metabolic Pathway_Homo sapiens_WP2542	1/5	0.121624	0.379044	13.6978	-28.8589	CYP1B1
One carbon metabolism and related pathways_Mus musculus_WP1770	3/48	0.124366	0.379044	1.7041	-3.55223	GPX3;CDO1;SOD3
Mecp2 and Associated Rett Syndrome_Homo sapiens_WP3584	3/48	0.124366	0.379044	1.75955	-3.66783	MEF2C;FGF2;CDON
Cell Cycle_Homo sapiens_WP179	5/103	0.124747	0.379044	0.597301	-1.24326	CDK6;MCM7;E2F3;MPEG1;MAD2L1
Angiogenesis_Homo sapiens_WP1539	2/24	0.12488	0.379044	3.92698	-8.16967	TIMP2;FGF2
IL1 and megakaryotyces in obesity_Homo sapiens_WP2865	2/24	0.12488	0.379044	4.80121	-9.98843	IL1B;TIMP2
Triacylglyceride Synthesis_Homo sapiens_WP325	2/24	0.12488	0.379044	5.40081	-11.2358	LIPE;PNPLA2
Arrhythmogenic Right Ventricular Cardiomyopathy_Homo sapiens_WP2118	4/75	0.125932	0.379044	1.01153	-2.09591	CACNB3;ITGB7;CACNA1C;ACTB
Differentiation of white and brown adipocyte _Homo sapiens_WP2895	2/25	0.133544	0.398012	5.52307	-11.1197	LEP;ADIPOQ
Imatinib Resistance in Chronic Myeloid Leukemia_Homo sapiens_WP2946	3/50	0.135937	0.401211	1.70223	-3.39691	CSF1R;CDK6;MYC
Regulation of Cardiac Hypertrophy by miR-208_Mus musculus_WP1526	1/6	0.144116	0.409803	18.0776	-35.0189	HOPX
Thyroxine (Thyroid Hormone) Production_Homo sapiens_WP1981	1/6	0.144116	0.409803	18.4237	-35.6892	TSHR
Arylamine metabolism_Homo sapiens_WP694	1/6	0.144116	0.409803	24.9811	-48.3919	SULT1A1
MicroRNAs in Cardiomyocyte Hypertrophy_Mus musculus_WP1560	4/79	0.14424	0.409803	0.965976	-1.8704	FZD1;PIK3CD;FGF2;AGT
EGFR1 Signaling Pathway_Mus musculus_WP572	7/171	0.150124	0.422573	0.681294	-1.29193	DUSP1;CAV2;MYC;TNK2;CAV1;PIK3CD;ASAP1
Apoptosis-related network due to altered Notch3 in ovarian cancer_Homo sapiens_WP2864	3/53	0.153943	0.425443	1.76762	-3.30751	VIM;TRAF1;APOE
Cardiac Progenitor Differentiation_Homo sapiens_WP2406	3/53	0.153943	0.425443	1.87125	-3.50142	MEF2C;SIRPA;FGF2
Melatonin metabolism and effects_Homo sapiens_WP3298	2/28	0.160268	0.438904	4.3099	-7.89103	CYP1B1;APOE
Glial Cell Differentiation_Homo sapiens_WP2276	1/7	0.166033	0.438904	15.4473	-27.7367	MSN
Pentose Phosphate Pathway_Homo sapiens_WP134	1/7	0.166033	0.438904	25.8531	-46.4211	PGD
Pentose Phosphate Pathway_Mus musculus_WP63	1/7	0.166033	0.438904	27.8797	-50.0599	PGD
Fatty Acid Omega Oxidation_Mus musculus_WP33	1/7	0.166033	0.438904	28.4939	-51.1627	CYP2E1
NRF2 pathway_Homo sapiens_WP2884	6/146	0.172242	0.451392	1.00514	-1.7679	EGR1;SLC6A6;GPX3;SLC2A10;PGD;SOD3
Extracellular vesicle-mediated signaling in recipient cells_Homo sapiens_WP2870	2/30	0.178579	0.453229	3.92097	-6.75474	TGFB3;MFGE8
Glycogen Metabolism_Mus musculus_WP317	2/30	0.178579	0.453229	4.88093	-8.40848	PPP2R3A;PYGL
miRNA Regulation of DNA Damage Response_Homo sapiens_WP1530	4/87	0.183659	0.453229	1.25299	-2.12341	CDK6;MCM7;MYC;BID
ACE Inhibitor Pathway_Mus musculus_WP396	1/8	0.18739	0.453229	14.3847	-24.0882	AGT
Phase I biotransformations, non P450_Homo sapiens_WP136	1/8	0.18739	0.453229	15.8094	-26.4739	PON1
Dual hijack model of Vif in HIV infection_Homo sapiens_WP3300	1/8	0.18739	0.453229	16.561	-27.7324	RUNX1
ApoE and miR-146 in inflammation and atherosclerosis_Mus musculus_WP3592	1/8	0.18739	0.453229	18.258	-30.5742	APOE
NAD Biosynthesis II (from tryptophan)_Homo sapiens_WP2485	1/8	0.18739	0.453229	18.6454	-31.2229	KMO
Calcium Regulation in the Cardiac Cell_Mus musculus_WP553	6/150	0.187446	0.453229	1.21198	-2.02917	CACNB3;GNG2;ADRB3;ATP1B3;CACNA1C;CACNA1G
Ovarian Infertility Genes_Mus musculus_WP273	2/31	0.187852	0.453229	4.66851	-7.80623	EGR1;GDF9
PluriNetWork_Mus musculus_WP1763	10/284	0.194111	0.455767	1.14656	-1.87958	FZD1;GDF9;DFFA;MEF2C;NPR1;MYC;PIK3CD;CD44;TBX3;KLF2
p38 MAPK Signaling Pathway_Mus musculus_WP350	2/32	0.197188	0.455767	4.26992	-6.93262	MYC;RASGRF1
Ovarian Infertility Genes_Homo sapiens_WP34	2/32	0.197188	0.455767	4.43145	-7.1949	EGR1;GDF9
Monoamine Transport_Homo sapiens_WP727	2/32	0.197188	0.455767	4.68198	-7.60165	IL1B;AGT
TCR Signaling Pathway_Homo sapiens_WP69	4/90	0.19927	0.455767	1.57542	-2.54129	IL1B;CD3G;VIM;CD3D
Retinoblastoma (RB) in Cancer_Homo sapiens_WP2446	4/90	0.19927	0.455767	1.67138	-2.69609	CDK6;MCM7;MYC;E2F3
Fatty Acid Beta Oxidation_Mus musculus_WP1269	2/33	0.20658	0.455767	4.81308	-7.59055	LIPE;PNPLA2
EV release from cardiac cells and their functional effects_Homo sapiens_WP3297	1/9	0.208201	0.455767	14.6311	-22.9599	KLF2
Macrophage markers_Mus musculus_WP2271	1/9	0.208201	0.455767	16.3568	-25.6679	CD74
Benzo(a)pyrene metabolism_Homo sapiens_WP696	1/9	0.208201	0.455767	16.8862	-26.4987	CYP1B1
Folate-Alcohol and Cancer Pathway_Homo sapiens_WP1589	1/9	0.208201	0.455767	20.7598	-32.5774	CYP2E1
Composition of Lipid Particles_Homo sapiens_WP3601	1/9	0.208201	0.455767	22.7097	-35.6373	APOE
TNF alpha Signaling Pathway_Homo sapiens_WP231	4/92	0.209893	0.455767	1.78078	-2.78009	CYBA;TRAF1;PYGL;BID
Amino Acid metabolism_Mus musculus_WP662	4/92	0.209893	0.455767	1.86354	-2.90929	AOC3;OAT;HDC;PCK1
p38 MAPK Signaling Pathway_Homo sapiens_WP400	2/34	0.216017	0.46246	4.65311	-7.13041	MYC;RASGRF1
Fatty Acid Beta Oxidation_Homo sapiens_WP143	2/34	0.216017	0.46246	5.10653	-7.82522	LIPE;PNPLA2
miRNA regulation of DNA Damage Response_Mus musculus_WP2087	3/64	0.225199	0.47542	2.48205	-3.70016	CDK6;MCM7;BID
Alpha6-Beta4 Integrin Signaling Pathway_Mus musculus_WP488	3/64	0.225199	0.47542	2.5096	-3.74123	MMP7;PIK3CD;VIM
Liver X Receptor Pathway_Homo sapiens_WP2874	1/10	0.22848	0.47574	15.9167	-23.498	FASN
Osteoblast_Mus musculus_WP238	1/10	0.22848	0.47574	19.308	-28.5045	COL1A1
IL-1 Signaling Pathway_Mus musculus_WP37	2/36	0.234998	0.479458	4.54154	-6.57697	IL1B;SIRPA
Glycogen Metabolism_Homo sapiens_WP500	2/36	0.234998	0.479458	5.18889	-7.51445	PPP2R3A;PYGL
FAS pathway and Stress induction of HSP regulation_Mus musculus_WP571	2/36	0.234998	0.479458	5.26039	-7.61799	DFFA;ARHGDIB
AGE/RAGE pathway_Homo sapiens_WP2324	3/66	0.238801	0.48397	2.52662	-3.61844	LGALS3;MMP7;MSN
Serotonin Transporter Activity_Homo sapiens_WP1455	1/11	0.248241	0.493237	18.8072	-26.2052	IL1B
Estrogen metabolism_Mus musculus_WP1264	1/11	0.248241	0.493237	19.0928	-26.6031	CYP1B1
Ptf1a related regulatory pathway_Mus musculus_WP201	1/11	0.248241	0.493237	19.6832	-27.4258	FGF10
Metapathway biotransformation_Mus musculus_WP1251	5/132	0.250047	0.4936	2.07857	-2.88111	GPX3;MGST1;CYP1B1;KCNAB2;CYP2E1
DNA Damage Response_Homo sapiens_WP707	3/68	0.252537	0.495102	2.54902	-3.50795	CDK6;MYC;BID
Amyotrophic lateral sclerosis (ALS)_Homo sapiens_WP2447	2/38	0.254065	0.495102	4.89581	-6.70805	SLC1A2;BID
MicroRNAs in cardiomyocyte hypertrophy_Homo sapiens_WP1544	4/101	0.259436	0.502347	2.17032	-2.92829	FZD1;PIK3CD;FGF2;AGT
Oxidation by Cytochrome P450_Mus musculus_WP1274	2/39	0.263614	0.505087	5.36456	-7.15241	CYP1B1;CYP2E1
Toll-like Receptor Signaling Pathway_Homo sapiens_WP75	4/102	0.265083	0.505087	2.22937	-2.95995	IL1B;TLR8;PIK3CD;IRF5
Parkin-Ubiquitin Proteasomal System pathway_Homo sapiens_WP2359	3/70	0.266383	0.505087	2.88443	-3.81558	TUBA1C;TUBA1B;TUBA1A
MFAP5-mediated ovarian cancer cell motility and invasiveness_Homo sapiens_WP3301	1/12	0.267497	0.505087	15.6285	-20.6084	MFAP5
DNA Replication_Mus musculus_WP150	2/40	0.273164	0.512604	5.89224	-7.64626	MCM7;POLD2
Striated Muscle Contraction_Mus musculus_WP216	2/41	0.282708	0.521096	5.58432	-7.05489	ACTA2;VIM
TFs Regulate miRNAs related to cardiac hypertrophy_Homo sapiens_WP1559	1/13	0.28626	0.521096	12.7639	-15.9657	RASGRF1
Ganglio Sphingolipid Metabolism_Homo sapiens_WP1423	1/13	0.28626	0.521096	14.29	-17.8747	ST3GAL5
Homologous recombination_Mus musculus_WP1258	1/13	0.28626	0.521096	19.2771	-24.1129	POLD2
Homologous recombination_Homo sapiens_WP186	1/13	0.28626	0.521096	19.5943	-24.5097	POLD2
DNA Replication_Homo sapiens_WP466	2/42	0.292241	0.528817	5.84888	-7.19516	MCM7;POLD2
Leptin signaling pathway_Homo sapiens_WP2034	3/75	0.301329	0.536712	2.67368	-3.20722	IL1B;LEP;ACACA
Tryptophan metabolism_Mus musculus_WP79	2/43	0.301757	0.536712	5.46355	-6.54607	CYP1B1;CYP2E1
Biogenic Amine Synthesis_Mus musculus_WP522	1/14	0.304544	0.536712	16.1042	-19.1469	HDC
Osteoblast Signaling_Homo sapiens_WP322	1/14	0.304544	0.536712	17.3323	-20.6071	COL1A1
Metapathway biotransformation_Homo sapiens_WP702	6/178	0.305431	0.536712	2.33096	-2.76458	SULT1A1;GPX3;MGST1;CYP1B1;KCNAB2;CYP2E1
Heart Development_Mus musculus_WP2067	2/44	0.31125	0.543793	4.93457	-5.75943	MEF2C;FGF10
Leptin Insulin Overlap_Mus musculus_WP578	1/15	0.32236	0.556803	14.0863	-15.947	LEP
Biogenic Amine Synthesis_Homo sapiens_WP550	1/15	0.32236	0.556803	16.1014	-18.2282	HDC
Tryptophan metabolism_Homo sapiens_WP465	2/46	0.330149	0.561277	5.19838	-5.76089	CYP1B1;CYP2E1
Calcium Regulation in the Cardiac Cell_Homo sapiens_WP536	5/149	0.334317	0.561277	2.64135	-2.89404	CACNB3;GNG2;ADRB3;ATP1B3;CACNA1C
Heart Development_Homo sapiens_WP1591	2/47	0.339546	0.561277	4.84299	-5.23113	MEF2C;FGF10
Apoptosis Modulation by HSP70_Mus musculus_WP166	1/16	0.33972	0.561277	14.5418	-15.6998	BID
ID signaling pathway_Homo sapiens_WP53	1/16	0.33972	0.561277	15.7376	-16.9908	PAX5
Fatty Acid Omega Oxidation_Homo sapiens_WP206	1/16	0.33972	0.561277	17.0054	-18.3596	CYP2E1
TCA Cycle and PDHc_Homo sapiens_WP2453	1/16	0.33972	0.561277	17.4514	-18.8411	PCK1
Hedgehog Signaling Pathway_Homo sapiens_WP47	1/16	0.33972	0.561277	18.5254	-20.0007	PTCH1
Integrated Cancer Pathway_Homo sapiens_WP1971	2/48	0.348902	0.570139	5.04515	-5.31236	MYC;NOXA1
Glycolysis and Gluconeogenesis_Mus musculus_WP157	2/48	0.348902	0.570139	5.15488	-5.42791	ENO1;PCK1
SRF and miRs in Smooth Muscle Differentiation and Proliferation_Homo sapiens_WP1991	1/17	0.356637	0.570139	13.8662	-14.2965	MEF2C
Orphan GPCRs_Mus musculus_WP1398	1/17	0.356637	0.570139	16.0255	-16.5229	WLS
NOTCH1 regulation of human endothelial cell calcification_Homo sapiens_WP3413	1/17	0.356637	0.570139	16.8841	-17.4081	PLAT
Glutathione metabolism_Mus musculus_WP164	1/17	0.356637	0.570139	18.4371	-19.0093	GPX3
Glycolysis and Gluconeogenesis_Homo sapiens_WP534	2/49	0.358212	0.570139	5.20747	-5.34615	ENO1;PCK1
MAPK signaling pathway_Mus musculus_WP493	5/155	0.364774	0.577558	2.89317	-2.9177	MEF2C;TGFB3;DUSP1;MYC;IL1B
Alzheimers Disease_Homo sapiens_WP2059	4/120	0.369124	0.581418	3.08107	-3.07067	IL1B;CACNA1C;APOE;BID
TarBasePathway_Homo sapiens_WP1992	1/18	0.373121	0.581686	15.8915	-15.6667	KCNQ1
Sulfation Biotransformation Reaction_Homo sapiens_WP692	1/18	0.373121	0.581686	17.8469	-17.5944	SULT1A1
Wnt Signaling Pathway Netpath_Homo sapiens_WP363	2/51	0.376683	0.584242	4.98639	-4.86847	CDK6;MYC
Purine metabolism_Mus musculus_WP2185	5/158	0.380032	0.586446	2.92856	-2.83338	PDE1B;NPR1;POLD2;AK5;AMPD3
miRNAs involved in DNA damage response_Homo sapiens_WP1545	2/52	0.385836	0.588616	5.13994	-4.89499	CDK6;MYC
Serotonin Receptor 4/6/7 and NR3C Signaling_Homo sapiens_WP734	1/19	0.389184	0.588616	12.6509	-11.9387	EGR1
Apoptosis Modulation by HSP70_Homo sapiens_WP384	1/19	0.389184	0.588616	13.6888	-12.9182	BID
Blood Clotting Cascade_Mus musculus_WP460	1/19	0.389184	0.588616	15.5353	-14.6607	PLAT
Interferon type I signaling pathways_Homo sapiens_WP585	2/54	0.403961	0.598301	4.97303	-4.50774	PTPRC;PIK3CD
Serotonin Receptor 2 and ELK-SRF/GATA4 signaling_Homo sapiens_WP732	1/20	0.404835	0.598301	12.3701	-11.186	RASGRF1
EBV LMP1 signaling_Mus musculus_WP1243	1/20	0.404835	0.598301	12.4191	-11.2303	TRAF1
Urea cycle and metabolism of amino groups_Homo sapiens_WP497	1/20	0.404835	0.598301	15.0707	-13.628	OAT
EGF/EGFR Signaling Pathway_Homo sapiens_WP437	5/163	0.405428	0.598301	3.21827	-2.90549	MEF2C;CAV2;TNK2;CAV1;ASAP1
RANKL/RANK Signaling Pathway_Homo sapiens_WP2018	2/55	0.412928	0.606426	4.78294	-4.23043	VCAM1;TRAF1
Chemokine signaling pathway_Mus musculus_WP2292	5/165	0.415555	0.607349	3.30089	-2.89865	TIAM1;GNG2;PIK3CD;CXCL13;PF4
Apoptosis Modulation and Signaling_Homo sapiens_WP1772	3/93	0.426776	0.614997	3.8693	-3.29469	DFFA;AIFM2;BID
MAPK Signaling Pathway_Homo sapiens_WP382	5/168	0.430692	0.614997	3.30762	-2.78621	MEF2C;TGFB3;DUSP1;MYC;IL1B
Signal Transduction of S1P Receptor_Mus musculus_WP57	1/22	0.434948	0.614997	11.6976	-9.73862	RACGAP1
Type II diabetes mellitus_Homo sapiens_WP1584	1/22	0.434948	0.614997	13.1172	-10.9205	ADIPOQ
Blood Clotting Cascade_Homo sapiens_WP272	1/22	0.434948	0.614997	13.8567	-11.5361	PLAT
Nicotine Activity on Dopaminergic Neurons_Homo sapiens_WP1602	1/22	0.434948	0.614997	14.4841	-12.0584	GNG2
Hedgehog Signaling Pathway_Mus musculus_WP116	1/22	0.434948	0.614997	15.046	-12.5262	PTCH1
Wnt Signaling Pathway_Mus musculus_WP403	2/58	0.439414	0.618435	5.16516	-4.24738	FZD1;MYC
SIDS Susceptibility Pathways_Mus musculus_WP1266	2/59	0.448097	0.62103	5.28181	-4.23994	KCNQ1;FOXM1
Preimplantation Embryo_Homo sapiens_WP3527	2/59	0.448097	0.62103	5.60358	-4.49824	EGR1;TBX3
EBV LMP1 signaling_Homo sapiens_WP262	1/23	0.44943	0.62103	11.8361	-9.46627	TRAF1
Glutathione metabolism_Homo sapiens_WP100	1/23	0.44943	0.62103	16.3773	-13.0981	GPX3
Oxidation by Cytochrome P450_Homo sapiens_WP43	2/62	0.473682	0.642792	5.16545	-3.85972	CYP1B1;CYP2E1
IL-7 Signaling Pathway_Homo sapiens_WP205	1/25	0.47729	0.642792	10.8843	-8.05035	MYC
Signal Transduction of S1P Receptor_Homo sapiens_WP26	1/25	0.47729	0.642792	10.9235	-8.07936	RACGAP1
Physiological and Pathological Hypertrophy of the Heart_Homo sapiens_WP1528	1/25	0.47729	0.642792	12.2515	-9.06157	AGT
Cytokines and Inflammatory Response (BioCarta)_Mus musculus_WP222	1/25	0.47729	0.642792	13.3372	-9.86463	IL1B
Ectoderm Differentiation_Homo sapiens_WP2858	4/139	0.477865	0.642792	3.91331	-2.88969	ARHGEF9;MYC;CDON;LY6E
Neural Crest Differentiation_Homo sapiens_WP2064	3/101	0.480223	0.642971	4.04436	-2.96656	MYC;PMP22;FGF2
Regulation of toll-like receptor signaling pathway_Homo sapiens_WP1449	4/141	0.488942	0.642971	3.98083	-2.84833	IL1B;TLR8;PIK3CD;IRF5
p53 signaling_Mus musculus_WP2902	2/64	0.490336	0.642971	5.25599	-3.74576	CDK6;BID
EPO Receptor Signaling_Homo sapiens_WP581	1/26	0.490688	0.642971	11.2798	-8.03059	PTPRC
EPO Receptor Signaling_Mus musculus_WP1249	1/26	0.490688	0.642971	11.2894	-8.03742	PTPRC
Cytokines and Inflammatory Response_Homo sapiens_WP530	1/26	0.490688	0.642971	13.6233	-9.69907	IL1B
Rac1/Pak1/p38/MMP-2 pathway_Homo sapiens_WP3303	2/67	0.514685	0.66865	4.97424	-3.30389	MYC;FN1
Wnt Signaling Pathway_Homo sapiens_WP428	2/67	0.514685	0.66865	5.21757	-3.46551	FZD1;MYC
Hypothetical Network for Drug Addiction_Mus musculus_WP1246	1/30	0.54094	0.696804	9.93253	-6.10302	ZHX2
Glutathione and one carbon metabolism_Mus musculus_WP730	1/30	0.54094	0.696804	12.2766	-7.5433	GPX3
IL17 signaling pathway_Homo sapiens_WP2112	1/31	0.552709	0.70291	8.82465	-5.23234	IL17RC
Bladder Cancer_Homo sapiens_WP2828	1/31	0.552709	0.70291	9.6129	-5.69971	MYC
Insulin Signaling_Mus musculus_WP65	4/154	0.558332	0.70291	4.21863	-2.45863	EGR1;EHD2;LIPE;PIK3CD
Integrated Breast Cancer Pathway_Homo sapiens_WP1984	4/155	0.563459	0.70291	4.35551	-2.49858	ANXA1;MYC;NOXA1;BID
Hypothetical Network for Drug Addiction_Homo sapiens_WP666	1/32	0.564178	0.70291	9.54474	-5.46328	ZHX2
Type II interferon signaling (IFNG)_Mus musculus_WP1253	1/32	0.564178	0.70291	9.96076	-5.7014	IL1B
Constitutive Androstane Receptor Pathway_Homo sapiens_WP2875	1/32	0.564178	0.70291	10.1812	-5.82757	SULT1A1
Monoamine GPCRs_Mus musculus_WP570	1/32	0.564178	0.70291	11.8535	-6.78475	ADRB3
Peptide GPCRs_Homo sapiens_WP24	2/74	0.568428	0.705314	5.09611	-2.87869	ACKR1;TSHR
Toll Like Receptor signaling_Mus musculus_WP88	1/33	0.575353	0.708126	10.3405	-5.71597	MAL
Monoamine GPCRs_Homo sapiens_WP58	1/33	0.575353	0.708126	11.6346	-6.43128	ADRB3
GPCRs, Other_Mus musculus_WP41	2/76	0.582972	0.712686	5.2016	-2.80686	FZD1;ACKR1
Circadian rythm related genes_Homo sapiens_WP3594	5/200	0.583746	0.712686	4.19594	-2.25862	EGR1;CRTC1;LEP;ADIPOQ;PRKCDBP
Insulin Signaling_Homo sapiens_WP481	4/160	0.588598	0.715735	4.39508	-2.32944	EGR1;EHD2;LIPE;PIK3CD
TOR Signaling_Homo sapiens_WP1471	1/36	0.60719	0.733094	10.3203	-5.14892	ULK3
Odorant GPCRs_Mus musculus_WP1397	3/122	0.607697	0.733094	4.58021	-2.28131	GPR160;WLS;CMKLR1
Type II interferon signaling (IFNG)_Homo sapiens_WP619	1/37	0.617264	0.736442	9.40353	-4.53681	IL1B
Zinc homeostasis_Homo sapiens_WP3529	1/37	0.617264	0.736442	10.4506	-5.04199	MT3
Delta-Notch Signaling Pathway_Mus musculus_WP265	2/81	0.617739	0.736442	5.01551	-2.41592	MEF2C;MFNG
miRs in Muscle Cell Differentiation_Homo sapiens_WP2012	1/38	0.627081	0.744658	9.65954	-4.50792	MEF2C
Signaling Pathways in Glioblastoma_Homo sapiens_WP2261	2/83	0.631009	0.746408	5.45791	-2.51301	CDK6;PIK3CD
PDGF Pathway_Homo sapiens_WP2526	1/39	0.636646	0.750156	9.0183	-4.07214	TIAM1
GPCRs, Class A Rhodopsin-like_Mus musculus_WP189	4/171	0.640803	0.75214	4.37711	-1.94796	SUCNR1;ADRB3;TSHR;CMKLR1
IL-5 Signaling Pathway_Homo sapiens_WP127	1/40	0.645966	0.752389	8.99382	-3.93038	MYC
ATM Signaling Pathway_Homo sapiens_WP2516	1/40	0.645966	0.752389	10.2978	-4.50022	BID
NOD pathway_Homo sapiens_WP1433	1/41	0.655047	0.760055	9.1818	-3.88435	IL1B
TWEAK Signaling Pathway_Homo sapiens_WP2036	1/42	0.663896	0.761601	8.52159	-3.4907	TRAF1
IL-2 Signaling Pathway_Homo sapiens_WP49	1/42	0.663896	0.761601	9.10143	-3.72822	MYC
Splicing factor NOVA regulated synpatic proteins_Mus musculus_WP1983	1/42	0.663896	0.761601	10.3198	-4.2273	CAV2
IL-6 signaling pathway_Homo sapiens_WP364	1/43	0.672518	0.768592	8.61794	-3.41896	AGT
TNF-alpha NF-kB Signaling Pathway_Mus musculus_WP246	4/179	0.675943	0.769613	4.95349	-1.94002	MCM7;CAV1;KCNQ1;TRAF1
ErbB signaling pathway_Mus musculus_WP1261	1/46	0.697083	0.781968	8.34869	-3.01263	MYC
Selenium metabolism/Selenoproteins_Mus musculus_WP108	1/46	0.697083	0.781968	8.5097	-3.07073	GPX3
Notch Signaling Pathway_Homo sapiens_WP268	1/46	0.697083	0.781968	9.38365	-3.3861	MFNG
Notch Signaling Pathway_Mus musculus_WP29	1/46	0.697083	0.781968	9.43938	-3.4062	MFNG
TSLP Signaling Pathway_Homo sapiens_WP2203	1/47	0.704856	0.784894	7.9327	-2.77456	MYC
Selenium Metabolism and Selenoproteins_Homo sapiens_WP28	1/47	0.704856	0.784894	8.34444	-2.91857	GPX3
IL-3 Signaling Pathway_Homo sapiens_WP286	1/49	0.719809	0.795716	8.30219	-2.72951	PIK3CD
Cell Differentiation - Index_Homo sapiens_WP2029	1/49	0.719809	0.795716	8.94196	-2.93985	MEF2C
Id Signaling Pathway_Mus musculus_WP512	1/51	0.734006	0.80847	7.90114	-2.44334	PAX5
TGF Beta Signaling Pathway_Mus musculus_WP113	1/52	0.740833	0.813044	8.15654	-2.44681	ENG
IL-4 Signaling Pathway_Homo sapiens_WP395	1/54	0.753966	0.819594	7.60523	-2.14778	PIK3CD
Wnt Signaling Pathway NetPath_Mus musculus_WP539	2/106	0.758595	0.819594	5.27309	-1.45689	FZD1;DAB2
IL-1 signaling pathway_Homo sapiens_WP195	1/55	0.760282	0.819594	7.03344	-1.92763	IL1B
ErbB Signaling Pathway_Homo sapiens_WP673	1/55	0.760282	0.819594	7.49642	-2.05452	MYC
Cardiac Hypertrophic Response_Homo sapiens_WP2795	1/55	0.760282	0.819594	7.53106	-2.06401	FGF2
Proteasome Degradation_Mus musculus_WP519	1/56	0.766435	0.82041	7.57086	-2.01389	PSMB8
TGF-beta Receptor Signaling_Homo sapiens_WP560	1/56	0.766435	0.82041	7.70772	-2.05029	ENG
DNA Damage Response (only ATM dependent)_Homo sapiens_WP710	2/111	0.780697	0.832743	5.7457	-1.42245	MYC;PIK3CD
Non-odorant GPCRs_Mus musculus_WP1396	5/256	0.787671	0.837245	5.05292	-1.20601	FZD1;SUCNR1;ADRB3;ACKR1;TSHR
Notch Signaling Pathway_Homo sapiens_WP61	1/62	0.800184	0.844639	6.77813	-1.51094	MYC
Proteasome Degradation_Homo sapiens_WP183	1/62	0.800184	0.844639	7.32957	-1.63386	PSMB8
Oncostatin M Signaling Pathway_Homo sapiens_WP2374	1/65	0.815187	0.857497	6.76498	-1.38235	EGR1
Peptide GPCRs_Mus musculus_WP234	1/66	0.819933	0.859516	7.02993	-1.39567	TSHR
Kit Receptor Signaling Pathway_Mus musculus_WP407	1/67	0.824558	0.861394	6.75521	-1.30313	MPDZ
Endoderm Differentiation_Homo sapiens_WP2853	1/71	0.841902	0.876501	6.83111	-1.17557	DAB2
Mesodermal Commitment Pathway_Homo sapiens_WP2857	1/76	0.861196	0.893527	6.32288	-0.944849	TBX3
G Protein Signaling Pathways_Mus musculus_WP232	1/88	0.898448	0.928549	6.26787	-0.671206	PDE1B
Androgen receptor signaling pathway_Homo sapiens_WP138	1/89	0.901059	0.928549	6.15264	-0.64101	CAV1
Corticotropin-releasing hormone_Homo sapiens_WP2355	1/92	0.908497	0.928841	6.11898	-0.587198	ACACA
GPCRs, Other_Homo sapiens_WP117	1/93	0.910851	0.928841	5.93374	-0.554071	ACKR1
Electron Transport Chain_Mus musculus_WP295	1/93	0.910851	0.928841	6.36363	-0.594213	UCP2
G Protein Signaling Pathways_Homo sapiens_WP35	1/95	0.915378	0.928841	6.09283	-0.53872	PDE1B
IL-6 signaling Pathway_Mus musculus_WP387	1/97	0.919675	0.928841	6.092	-0.510114	PPP2R3A
IL-3 Signaling Pathway_Mus musculus_WP373	1/97	0.919675	0.928841	6.17161	-0.516779	PIK3CD
Electron Transport Chain_Homo sapiens_WP111	1/103	0.931304	0.937471	6.15347	-0.43794	UCP2
GPCRs, Class A Rhodopsin-like_Homo sapiens_WP455	3/259	0.963483	0.966663	5.44055	-0.20239	SUCNR1;ADRB3;CMKLR1
mRNA processing_Mus musculus_WP310	3/398	0.997974	0.997974	5.56349	-0.0112846	RNASEL;ADAR;CFB

## Sheet: MsigDB_ONCO_UP
Term	Overlap	P-value	Adjusted P-value	Z-score	Combined Score	Genes
CAHOY_ASTROGLIAL	21/100	7.81229e-14	7.22637e-12	-2.00131	60.4005	KIRREL3;TAGLN;SUCNR1;ANXA1;MYOF;DYSF;MSN;LTBP2;TBC1D2B;AEBP1;TRAF1;SPATA6;CP;C3;ACTA2;LGALS3;LOX;COL5A1;TSPO;SERPING1;FMOD
ESC_V6.5_UP_EARLY.V1_DN	28/172	5.37894e-15	9.95105e-13	-1.79223	58.8861	TAGLN;AHNAK;AEBP1;NID1;FGF2;LOXL1;TIMP2;CD37;IGFBP7;PTRF;B2M;ANXA1;GSN;ANXA2;CAV1;SERPINF1;PARVA;COL1A1;COL3A1;CCDC80;COL1A2;LOX;AXL;S100A6;PMP22;CPE;CD44;CFB
SNF5_DN.V1_UP	21/177	5.65558e-09	3.48761e-07	-1.70266	32.3345	CD53;SRPX;CSF1R;EGR2;COL15A1;TGFB3;ELN;FBLN1;AQP5;MT3;PSMB8;SLC6A6;ZNFX1;PTPRC;PENK;PRKCDBP;APOE;FMOD;CDO1;TMEM106A;C1QC
E2F1_UP.V1_DN	18/193	2.52545e-06	0.000116802	-1.72437	22.2255	TNXB;ANXA1;MMP7;TGFB3;NPR1;PLAT;AMPD3;PGD;KLF2;TSHR;C3;LIPE;COL3A1;DAB2;MYC;CYP1B1;STOM;ANGPTL4
ATF2_S_UP.V1_DN	17/187	6.74655e-06	0.000249622	-1.6215	19.3064	ITIH5;CSGALNACT1;COL15A1;PTGIS;VCAM1;IGFBP2;SDC3;TMEM176A;KCNAB2;KBTBD11;ACACA;WT1;CYP1B1;SERPING1;SIK2;ANGPTL4;FMOD
CRX_DN.V1_DN	14/134	8.95754e-06	0.000276191	-1.63562	19.0108	EGR1;STEAP4;ANXA2;TMEM176A;PLAT;CXCL13;BACH2;RBP4;S100A6;SERPING1;IRF5;TAGLN2;CD44;C1QC
RB_P107_DN.V1_UP	14/140	1.48371e-05	0.000392122	-1.57615	17.5242	TMEM45B;TAGLN;MCM7;DUSP1;SERPINF1;NRM;LOXL1;COL1A1;COL1A2;COL5A1;PRC1;SNCG;MFGE8;MAD2L1
STK33_UP	21/293	2.37219e-05	0.00054857	-1.54653	16.4692	ABCA1;EGR1;EGR2;ANXA1;ACSM3;USP53;CMTM3;DUSP1;NCF2;LIMK1;KMO;MPEG1;SULF2;THBD;FABP4;TYROBP;IL1B;COL6A3;CD36;VSIG4;ASB2
LEF1_UP.V1_UP	16/195	4.44401e-05	0.000822142	-1.62494	16.2841	EGR2;FN1;MSN;LTBP2;CRIP1;LOXL1;LGALS1;PDZD2;WT1;AXL;PRKCDBP;IGFBP7;VIM;IGFBP6;PLTP;OBSL1
P53_DN.V1_DN	16/192	3.68213e-05	0.000756882	-1.57172	16.0464	ECM1;MMP7;IGFBP2;KCNAB2;NID1;RENBP;KBTBD11;ACTA2;THBD;RASSF2;STOM;MAL;ST3GAL5;IGFBP7;VIM;GAS7
STK33_SKM_UP	20/290	6.32731e-05	0.00106414	-1.46743	14.1871	CD53;EGR1;ANXA1;SUCNR1;CMTM3;NCF2;DUSP1;KMO;MPEG1;SULF2;ACTA2;FCHSD1;THBD;FABP4;TYROBP;LGALS1;IL1B;CD36;VSIG4;ASB2
CORDENONSI_YAP_CONSERVED_SIGNATURE	8/57	9.5835e-05	0.00136381	-1.4963	13.8451	DAB2;AXL;DUSP1;HEXB;PMP22;ASAP1;FGF2;TNS1
MTOR_UP.V1_DN	15/184	8.22131e-05	0.00126745	-1.43702	13.5169	AOC3;ITIH5;ABCA1;MOXD1;SLC12A4;PTGIS;DUSP1;TREM2;AQP5;KLF2;OLFML3;MYC;KCNQ1;CPE;PLTP
RPS14_DN.V1_UP	15/192	0.000132486	0.0017507	-1.48777	13.2843	COLEC12;NCF2;F13A1;KMO;CTSS;KBTBD11;DCN;ACTA2;TYROBP;IL1B;ENPP2;CYP1B1;SIRPA;IGFBP7;RGL1
MEK_UP.V1_UP	15/196	0.000166404	0.00205232	-1.46579	12.7539	CSGALNACT1;MEF2C;SLC2A10;GPX3;UPK3B;LOXL1;SLC6A6;NPC2;ARHGDIB;S100A6;COTL1;TIMP2;CYP1B1;ANGPTL4;TNS3
CYCLIN_D1_KE_.V1_DN	14/194	0.000493839	0.00506031	-1.42348	10.8374	C1QB;CPA3;CD53;VCAM1;CAV1;COL3A1;TUBA1A;UCP2;PENK;NCKAP1L;CD37;PCK1;GPSM3;CFB
AKT_UP.V1_DN	14/187	0.0003408	0.0039405	-1.33023	10.6208	ITIH5;PTGIS;CAV2;TULP3;AQP5;NID1;IL17RC;KLF2;CNN2;POLD2;ANGPTL4;RECK;PLTP;MATN2
BMI1_DN.V1_UP	12/147	0.000409474	0.00445604	-1.35412	10.563	ACTA2;MFAP5;ABCA1;TAGLN;MMP7;MMP15;SIRPA;PLAT;LHFPL2;MFGE8;CTSS;FGF21
VEGF_A_UP.V1_UP	14/196	0.000547061	0.00506031	-1.3577	10.1976	TAGLN;ECM1;NCF2;SLC22A2;TRAF1;PSMB8;PTPRC;CD19;ENPP2;EMILIN1;IRF5;PLTP;LY6E;MATN2
TBK1.DF_UP	18/290	0.000522257	0.00506031	-1.20709	9.12239	GINS1;SRPX;MAST4;SLC2A10;CCDC109B;PLAUR;ENDOD1;PIK3CD;LSP1;PPP2R3A;PASK;RUNX1;DAB2;TUBA1A;SIRPA;BID;PRSS3;TNS3
P53_DN.V1_UP	13/194	0.00152707	0.012283	-1.33642	8.66586	ANXA1;MYOF;LHFPL2;LOXL1;COL3A1;AZGP1;COL1A2;AXL;AGR2;CPE;IGFBP6;PRSS3;CFB
HOXA9_DN.V1_UP	13/194	0.00152707	0.012283	-1.29457	8.39453	OAT;NCF2;MYOF;CCDC109B;SERPINB8;ACTA2;THBD;SCPEP1;TYROBP;PECAM1;CYP1B1;COL6A3;GAS7
RAF_UP.V1_UP	13/196	0.00167375	0.0129018	-1.27254	8.13496	CSGALNACT1;PARVA;TBC1D2B;PYGL;FGF1;CAPN6;GM2A;NPC2;COTL1;CYP1B1;ANGPTL4;JAM2;CD44
ATM_DN.V1_UP	11/146	0.00136342	0.0120111	-1.13109	7.46267	CPA3;LIPE;IGFBP4;CD19;DYSF;F13A1;PARVA;CD36;TRAF1;PLTP;ACACA
ESC_V6.5_UP_LATE.V1_DN	12/186	0.00311999	0.023088	-1.05222	6.07126	LGALS3;PTCD1;ANXA1;LOX;MYC;S100A6;SEPT1;ITGB7;ANGPTL4;BID;PTRF;JAM2
ATF2_UP.V1_DN	12/187	0.00325886	0.023188	-1.03896	5.94949	CSGALNACT1;ITIH5;PTGIS;VCAM1;CFH;SDC3;IGFBP2;STON1;CYP1B1;FMOD;ACACA;CFB
SNF5_DN.V1_DN	11/164	0.00340017	0.0232974	-1.0001	5.68449	CSGALNACT1;RBP4;FABP4;NPR1;GPX3;NPR3;TMEM176A;CCDC109B;MRVI1;ANGPTL4;CP
P53_DN.V2_DN	10/145	0.00420597	0.0277895	-0.926136	5.06712	CFD;LIPE;FABP4;ACSM3;IGFBP4;SERPINF1;SERPING1;IGFBP6;CENPA;RECK
WNT_UP.V1_DN	11/170	0.00446246	0.0284674	-0.920642	4.98256	ABCA1;MRAP;THBD;GPX3;CYBA;ADAR;IGFBP6;VIM;CDO1;AGT;CD44
MEL18_DN.V1_DN	10/148	0.00485751	0.0299547	-0.92946	4.95144	EGR1;RBP4;PENK;TMEM176A;STON1;APOE;DDX60;CRIP1;GAS7;LY6E
STK33_NOMO_UP	15/294	0.00910772	0.052654	-0.96159	4.51816	ABCA1;EGR2;RNASEL;ACSM3;USP53;DUSP1;LIMK1;KMO;THBD;DAB2;FABP4;IL1B;COL6A3;CYP2E1;C1QC
AKT_UP_MTOR_DN.V1_UP	11/184	0.00797187	0.047574	-0.912198	4.40759	SLC6A6;DUSP1;CCL6;KCNQ1;PON1;GPX8;CPE;TMCC3;PLAT;PYGL;LGMN
LEF1_UP.V1_DN	11/190	0.0100106	0.0561203	-0.931398	4.28826	MEF2C;PRSS1;RBP4;KCNQ1;AGR2;CYP1B1;CPE;MFGE8;TNS3;ELL3;PF4
TGFB_UP.V1_UP	11/192	0.0107725	0.0563601	-0.942569	4.27056	CSF1R;TAGLN;PFKFB3;MMD;PMP22;PIK3CD;LTBP2;TBC1D2B;FGF1;TBX3;JAM2
ERB2_UP.V1_UP	11/191	0.0103862	0.0563601	-0.918209	4.19371	CSGALNACT1;SLC6A6;DAB2;SLC2A10;NPC2;S100A6;CYP1B1;ANGPTL4;UPK3B;KMO;LOXL1
CSR_LATE_UP.V1_DN	10/170	0.0123709	0.0590876	-0.691002	3.03516	ANKRD29;CLEC3B;TNXB;GSN;RASSF2;CFH;IL1B;COL8A2;ELOVL6;TBC1D2B
KRAS.KIDNEY_UP.V1_DN	9/142	0.0109674	0.0563601	-0.609907	2.75241	ITIH5;THBD;LIPE;CSF1R;CLEC3B;TYROBP;RASGRF1;TREM2;SPATA6
PIGF_UP.V1_DN	10/194	0.0281335	0.113145	-0.756342	2.70074	COL18A1;IGFBP5;PDE1B;IGFBP2;ENPP2;IGFBP6;KCNAB2;CACNA1C;LOXL1;LY6E
KRAS.600.LUNG.BREAST_UP.V1_UP	14/288	0.0168924	0.0757457	-0.646675	2.63901	CDSN;PTGIS;LAMC3;PLAUR;RETN;TRAF1;TBX3;RBP4;MMP15;IL1B;CD37;ANGPTL4;PRSS3;CMKLR1
KRAS.PROSTATE_UP.V1_UP	9/143	0.011448	0.05724	-0.56743	2.53638	CFH;AHSG;RARRES2;LAPTM5;ANGPTL4;JAM2;GLB1L2;FGF21;ENG
BMI1_DN_MEL18_DN.V1_DN	9/147	0.0135293	0.062573	-0.584124	2.51343	RBP4;GPX3;PENK;TMEM176A;STON1;APOE;DDX60;LY6E;GAS7
KRAS.LUNG.BREAST_UP.V1_UP	9/145	0.0124563	0.0590876	-0.54512	2.39064	RBP4;CDSN;CD37;RETN;ANGPTL4;TRAF1;PRSS3;TBX3;CMKLR1
ESC_J1_UP_LATE.V1_UP	10/191	0.0256291	0.105364	-0.59612	2.1842	RBP4;DAB2;GSN;CAPN6;GPX3;IGFBP4;PARVA;MYO7A;LGMN;WLS
ESC_J1_UP_EARLY.V1_DN	10/179	0.0171963	0.0757457	-0.536279	2.17893	EGR1;TAGLN;RNASEL;ANXA1;PTGIS;MYC;FETUB;TREM2;PPP2R3A;ANGPTL4
CYCLIN_D1_UP.V1_UP	10/188	0.0232888	0.0979188	-0.572556	2.15269	EGR1;THBD;TAGLN;SLC12A4;MMP15;PDE1B;RASGRF1;MSN;TRAF1;KCNAB2
RAF_UP.V1_DN	9/194	0.0624773	0.206398	-0.457169	1.26771	ZHX2;IGFBP5;IGFBP4;CAV1;IGFBP2;AGR2;PMP22;CPE;MPDZ
CAMP_UP.V1_UP	9/200	0.0725919	0.223825	-0.438743	1.15078	IFITM3;CD74;TMED9;ELN;MYC;GPR160;COL6A3;CYBA;MAD2L1
AKT_UP.V1_UP	9/172	0.0333127	0.125772	-0.321299	1.093	SLC6A6;MMP15;KCNQ1;GPX8;TMCC3;PLAT;PYGL;BID;LGMN
CAMP_UP.V1_DN	9/200	0.0725919	0.223825	-0.40664	1.06658	OAT;PTPRC;ANXA1;IGFBP5;NCF2;TIMP2;AK5;KBTBD11;BACH2
CYCLIN_D1_UP.V1_DN	9/191	0.0577762	0.194338	-0.352771	1.00581	CPA3;CAV1;CD19;TPM2;UCP2;NCKAP1L;PBXIP1;PCK1;CFB
CYCLIN_D1_KE_.V1_UP	9/190	0.0562614	0.192747	-0.342755	0.986362	COL18A1;THBD;CDK6;MMP15;KCNAB2;TRAF1;CYP2E1;CRIP1;RUNX1
LTE2_UP.V1_UP	9/190	0.0562614	0.192747	-0.327058	0.94119	CSGALNACT1;DAB2;IGFBP5;NPC2;SLC2A10;GPX3;CYP1B1;KMO;TNS3
RB_P130_DN.V1_UP	8/133	0.0212343	0.0913569	-0.199501	0.768505	RACGAP1;POLD2;RASGRF1;CYBA;AQP5;RENBP;PF4;FGF10
RELA_DN.V1_UP	8/149	0.0381384	0.138345	-0.208919	0.682441	EGR1;THBD;IL1B;DYSF;KMO;FGF2;LGMN;GAS7
BMI1_DN.V1_DN	8/144	0.0321189	0.123792	-0.174361	0.599508	EGR1;GPX3;TMEM176A;STON1;MYH13;TSPO;DDX60;GAS7
MEL18_DN.V1_UP	8/141	0.0288375	0.113509	-0.133961	0.475036	ECM1;MMP7;MMP15;PLAUR;PLAT;LHFPL2;CTSS;FGF21
E2F3_UP.V1_UP	8/196	0.131459	0.32	-0.10376	0.210535	GINS1;TIAM1;DHRS13;EGR2;MMP15;FAM78A;PTCH1;GPR160
KRAS.DF.V1_DN	8/194	0.126124	0.32	-0.0496084	0.102714	TAGLN;TMEM168;TNXB;TGFB3;IGFBP2;SIRPA;PAX5;TAF4
MTOR_UP.N4.V1_UP	8/196	0.131459	0.32	-0.0361278	0.0733054	SLC6A6;APOL6;PECAM1;OBFC1;ELOVL6;FGF1;ACACA;LGMN
PKCA_DN.V1_DN	8/167	0.065873	0.210112	-0.00664885	0.0180851	CFD;CFH;AHSG;CD19;ITGB7;BID;CP;CD44
MYC_UP.V1_UP	1/186	0.992143	0.992143	3.47074	-0.0273772	HP
IL21_UP.V1_DN	2/187	0.95438	0.959567	3.39003	-0.158292	MPDZ;CMKLR1
MYC_UP.V1_DN	8/182	0.0965884	0.27074	0.0776331	-0.181452	GINS1;TUBA1A;PDZD2;AGPAT9;PLAT;ANGPTL4;PODN;NID2
ESC_V6.5_UP_LATE.V1_UP	8/190	0.115801	0.306045	0.123073	-0.265331	DAB2;RBP4;CAPN6;GPX3;CYBA;RECK;WLS;LGMN
CSR_EARLY_UP.V1_UP	2/164	0.925321	0.935434	3.94486	-0.306177	EHD4;PLAUR
PRC2_EZH2_UP.V1_UP	3/195	0.879156	0.903577	2.52855	-0.325659	PRSS1;OLFML2B;NPR3
PRC2_EDD_UP.V1_DN	3/194	0.876997	0.903577	2.59763	-0.340941	ENPP2;ANGPTL4;MPDZ
PRC2_EZH2_UP.V1_DN	3/194	0.876997	0.903577	2.60302	-0.341649	FZD1;ANGPTL4;PRSS3
NOTCH_DN.V1_UP	3/193	0.874805	0.903577	2.67257	-0.357468	PNPLA3;CRIP1;TNS1
CSR_EARLY_UP.V1_DN	2/154	0.907854	0.922819	3.89464	-0.376502	COL1A1;NDNF
JNK_DN.V1_DN	3/191	0.870316	0.903577	2.88501	-0.400726	NPR1;STON1;SERPING1
RAPA_EARLY_UP.V1_UP	8/183	0.0988837	0.273037	0.179884	-0.416217	PDE1B;TIMP2;SNCG;COPG2;CACNA1C;VSIG4;AEBP1;CDON
SRC_UP.V1_UP	3/188	0.863316	0.903577	3.04017	-0.446828	LGI4;LAMC3;LYVE1
ESC_J1_UP_LATE.V1_DN	8/186	0.105953	0.284076	0.207492	-0.46577	EGR1;PTGIS;MYC;ITGB7;ANGPTL4;PASK;PTRF;JAM2
ESC_J1_UP_EARLY.V1_UP	3/183	0.850911	0.903577	3.23276	-0.521922	DAB2;CACNB3;EPHB3
GCNP_SHH_UP_LATE.V1_UP	3/183	0.850911	0.903577	3.27549	-0.528819	PTPRC;PRC1;NUSAP1
KRAS.300_UP.V1_DN	2/143	0.884268	0.90381	4.65309	-0.572304	TAGLN;TREM2
KRAS.BREAST_UP.V1_UP	7/146	0.0817646	0.236351	0.233222	-0.583967	CDSN;CMA1;IL1B;TMEM176A;TLR8;TRAF1;CMKLR1
BMI1_DN_MEL18_DN.V1_UP	7/145	0.0794958	0.23344	0.242739	-0.614628	ABCA1;TAGLN;MMP7;PLAUR;PLAT;LHFPL2;FGF21
LTE2_UP.V1_DN	7/196	0.237768	0.453475	0.443157	-0.636577	CNN2;LGALS1;CAV1;TSPO;DDX60;PTGES;MATN2
RB_P130_DN.V1_DN	2/139	0.874386	0.903577	4.80156	-0.64453	B2M;CTSB
JAK2_DN.V1_DN	3/173	0.823145	0.890537	3.33104	-0.648295	RUFY2;IKZF2;MPDZ
ERB2_UP.V1_DN	7/197	0.241585	0.456053	0.461514	-0.655596	TIAM1;MYC;CAV1;DDX60;MPDZ;MATN2;MAD2L1
MEK_UP.V1_DN	4/196	0.742456	0.812748	2.23466	-0.665462	MYC;ELOVL6;DDX60;MPDZ
CSR_LATE_UP.V1_UP	3/172	0.82014	0.890537	3.37219	-0.668639	TPM2;LTBP2;FOXM1
KRAS.KIDNEY_UP.V1_UP	7/145	0.0794958	0.23344	0.274843	-0.695916	MEF2C;PECAM1;SPARCL1;CPE;COPG2;AK5;CP
PRC2_SUZ12_UP.V1_UP	7/194	0.230195	0.443605	0.48106	-0.706594	SLC6A6;ADRB3;PNPLA3;MYH13;KBTBD11;PF4;MARK1
KRAS.PROSTATE_UP.V1_DN	7/144	0.0772641	0.23344	0.279374	-0.715344	TAGLN;PTGIS;DZANK1;ITGB7;AK5;PPP1R9A;SOD3
IL21_UP.V1_UP	7/193	0.22644	0.443605	0.484318	-0.719345	CFD;GDF9;EGR2;ECM1;COL15A1;SPARCL1;TSHR
CAHOY_ASTROCYTIC	6/100	0.0434919	0.154731	0.230448	-0.722498	ABCD2;LGI4;SLC1A2;THRSP;MFGE8;AGT
NFE2L2.V2	11/481	0.690541	0.805548	1.97671	-0.731934	SLC6A6;CRTAP;MMP7;AIFM2;NCF2;LEP;HVCN1;MGST1;PGD;AGT;GAS7
ATF2_S_UP.V1_UP	7/193	0.22644	0.443605	0.501861	-0.745402	SLC13A3;ABCD2;APOL6;B3GALT2;DYSF;MYO7A;FOXM1
MTOR_UP.N4.V1_DN	4/193	0.731524	0.805548	2.4196	-0.756427	TPM2;PBXIP1;CYP2E1;IKZF2
DCA_UP.V1_DN	4/193	0.731524	0.805548	2.42103	-0.756873	SLC6A6;ARHGEF9;MFGE8;CDON
PRC2_SUZ12_UP.V1_DN	7/191	0.218995	0.443605	0.500027	-0.759395	SLC13A3;RNASEL;CYP1B1;UPK3B;PSMB8;CFB;CTSS
CTIP_DN.V1_UP	7/138	0.0646552	0.209846	0.285613	-0.782206	ORM1;CLEC3B;COL1A2;OLFML2B;TRAF1;CD34;FGF21
PRC1_BMI_UP.V1_DN	7/192	0.222706	0.443605	0.526927	-0.791393	EGR2;CDK6;CD5L;SLC1A2;PADI4;PAX5;IKZF2
IL2_UP.V1_UP	4/192	0.727804	0.805548	2.53285	-0.804747	EGR1;EHD2;EGR2;PTCH1
PTEN_DN.V1_UP	7/191	0.218995	0.443605	0.531966	-0.807901	COL15A1;VCAM1;LAMC3;MAL;COPG2;FGF1;AQP1
KRAS.DF.V1_UP	7/193	0.22644	0.443605	0.555224	-0.82466	SRPX;SLC2A10;COL6A3;OBFC1;PLAT;PRSS3;PITPNC1
PIGF_UP.V1_UP	4/191	0.724046	0.805548	2.55439	-0.824815	CPA3;FABP4;CFH;STON1
PRC1_BMI_UP.V1_UP	7/190	0.215306	0.443605	0.540663	-0.830294	LIPE;LAMC3;PNPLA3;MYH13;PLIN1;PCK1;KBTBD11
TGFB_UP.V1_DN	7/192	0.222706	0.443605	0.558625	-0.839	THBD;PTCH1;RASGRF1;IRF5;ANGPTL4;CYP2E1;RGL1
RAPA_EARLY_UP.V1_DN	7/191	0.218995	0.443605	0.580202	-0.881157	AOC3;AXL;KCNQ1;PTCH1;PLEKHO2;TAF4;ENG
RPS14_DN.V1_DN	4/187	0.708628	0.805548	2.68806	-0.925835	PRC1;PCK1;NID2;ENG
STK33_NOMO_DN	7/292	0.622563	0.762742	1.9599	-0.928818	POLD2;F13A1;SEPT1;ITGB7;OBSL1;VAT1L;MATN2
IL2_UP.V1_DN	5/196	0.565765	0.70246	1.69667	-0.966383	ABCD2;MMP7;PBXIP1;TNS3;CD34
KRAS.600.LUNG.BREAST_UP.V1_DN	7/289	0.61176	0.754504	1.98261	-0.974286	RARRES2;IGFBP2;SERPING1;CD36;UPK3B;FGF1;FGF21
SRC_UP.V1_DN	4/179	0.675943	0.805548	2.78777	-1.09182	GINS1;RACGAP1;PLAT;NID2
PRC2_EDD_UP.V1_UP	5/193	0.552025	0.690031	1.90426	-1.13144	LIPE;SLC12A4;FASN;TNK2;PNPLA3
GCNP_SHH_UP_EARLY.V1_DN	7/169	0.143873	0.341237	0.587942	-1.13992	EGR1;PDE1B;HTRA3;TMEM176A;CYBA;UPK3B;CFB
VEGF_A_UP.V1_DN	5/193	0.552025	0.690031	1.91941	-1.14044	CPA3;FABP4;CEP170;CENPA;MAD2L1
KRAS.300_UP.V1_UP	3/146	0.72567	0.805548	3.56775	-1.14404	RBP4;ANGPTL4;RETN
KRAS.AMP.LUNG_UP.V1_DN	3/146	0.72567	0.805548	3.59011	-1.1512	USP53;EMILIN2;CD34
KRAS.BREAST_UP.V1_DN	3/145	0.721366	0.805548	3.63639	-1.18768	NPR1;SERPING1;NDNF
MTOR_UP.V1_UP	7/170	0.146983	0.3442	0.620636	-1.19003	LGALS3;CMA1;PLAT;PYGL;BID;BACH2;TMEM106A
IL15_UP.V1_UP	5/192	0.547398	0.690031	1.97492	-1.19004	EGR1;EGR2;ECM1;PTCH1;LSP1
AKT_UP_MTOR_DN.V1_DN	7/183	0.190155	0.413867	0.718823	-1.19319	CAV2;POLD2;TULP3;AQP5;ANGPTL4;NID1;IL17RC
KRAS.AMP.LUNG_UP.V1_UP	3/144	0.717009	0.805548	3.67396	-1.2222	SLC6A6;MMP15;F13A1
DCA_UP.V1_UP	5/191	0.542749	0.690031	2.04754	-1.25127	RNASEL;LAMC3;SERPING1;COPG2;AK5
STK33_SKM_DN	9/288	0.318868	0.507608	1.11668	-1.27634	ORM1;PRSS1;NPR3;POLD2;ELOVL6;NID1;SERPINB8;CD3D;OBSL1
EGFR_UP.V1_DN	6/196	0.38715	0.534498	1.35603	-1.2868	CAV1;CPE;CYBA;DDX60;MPDZ;MATN2
STK33_DN	9/289	0.322419	0.507608	1.16079	-1.31391	ORM1;POLD2;ENDOD1;F13A1;ELOVL6;OBSL1;VAT1L;KBTBD11;MATN2
KRAS.600_UP.V1_UP	9/287	0.315325	0.507608	1.14398	-1.32033	RBP4;MMD;LAPTM5;TLR8;PLAT;ANGPTL4;RETN;TBX3;CMKLR1
TBK1.DF_DN	8/287	0.453884	0.621989	1.69218	-1.33668	MPHOSPH9;CDK6;STOM;ANGPTL4;DDX60;MPDZ;PSMB8;PTGES
HOXA9_DN.V1_DN	6/195	0.382577	0.532156	1.40278	-1.34783	GINS1;EGR1;IGFBP2;NPR3;ELOVL6;CRIP1
KRAS.600_UP.V1_DN	9/289	0.322419	0.507608	1.19671	-1.35456	THBD;TAGLN;SERPING1;FETUB;TREM2;CD36;SPATA6;EPHB3;MATN2
ATM_DN.V1_DN	6/149	0.183596	0.404349	0.80791	-1.36942	NTRK2;TAGLN;CLEC3B;ADRB3;CFH;RETN
PTEN_DN.V1_DN	5/187	0.523934	0.683758	2.17596	-1.40652	VIM;PRSS3;CDO1;CD3D;TBX3
PDGF_UP.V1_UP	6/146	0.172242	0.383912	0.880376	-1.54846	EGR1;PFKFB3;CDK6;SDC3;NCKAP1L;KBTBD11
ATF2_UP.V1_UP	6/192	0.368863	0.520914	1.5591	-1.55494	LIPE;FABP4;CD19;EMILIN2;FOXM1;CD3D
EGFR_UP.V1_UP	6/193	0.373433	0.523372	1.58625	-1.56248	CSGALNACT1;COTL1;CYP1B1;ANGPTL4;LHFPL2;TNS3
JNK_DN.V1_UP	6/192	0.368863	0.520914	1.5879	-1.58366	RASSF2;ELN;PECAM1;CD37;RGL1;NID2
CAHOY_NEURONAL	2/100	0.729557	0.805548	5.06802	-1.59804	MEF2C;PENK
WNT_UP.V1_UP	5/180	0.490241	0.657208	2.27629	-1.62267	CD74;SERPINF1;HTRA3;POLD2;CYP2E1
SIRNA_EIF4GI_DN	2/99	0.724439	0.805548	5.06423	-1.63249	MFAP5;PMP22
SIRNA_EIF4GI_UP	2/95	0.703145	0.805548	4.76374	-1.67775	PSAP;PYGL
GCNP_SHH_UP_EARLY.V1_UP	6/174	0.287649	0.503825	1.34773	-1.67929	PRC1;SDC3;E2F3;IRF5;RETN;MPDZ
NOTCH_DN.V1_DN	6/189	0.35517	0.520914	1.63116	-1.6885	ABCA1;ORM1;PLAT;NID1;KLF2;TBX3
E2F1_UP.V1_UP	6/189	0.35517	0.520914	1.63388	-1.69133	CMA1;PRC1;TPM2;SIRPA;CYBA;E2F3
JAK2_DN.V1_UP	6/188	0.350614	0.520914	1.61672	-1.69443	ACTA2;RBP4;MYH13;CYP1B1;COL6A3;JAM2
IL15_UP.V1_DN	6/190	0.359731	0.520914	1.66245	-1.69968	ABCD2;KCNQ1;PBXIP1;RETN;TNS3;LYVE1
PDGF_ERK_DN.V1_DN	4/149	0.532222	0.683758	2.73841	-1.7271	SULT1A1;EGR1;DUSP1;MYC
P53_DN.V2_UP	4/148	0.526909	0.683758	2.7295	-1.74887	PRRG3;CD5L;NCKAP1L;ANGPTL4
ESC_V6.5_UP_EARLY.V1_UP	6/170	0.270101	0.485132	1.34307	-1.75802	WT1;CLEC11A;ENPP2;F13A1;ENG;RUNX1
E2F3_UP.V1_DN	6/183	0.327919	0.507608	1.58521	-1.76749	THBD;RUFY2;PLAT;TREM2;NCKAP1L;PODN
PKCA_DN.V1_UP	6/170	0.270101	0.485132	1.39193	-1.82198	MRAP;FBLN1;CD36;PCK1;PASK;DDX60
GCNP_SHH_UP_LATE.V1_DN	6/180	0.314396	0.507608	1.5755	-1.82302	CNN2;TGFB3;SERPINF1;PSMB8;S100A11;WLS
CRX_NRL_DN.V1_DN	3/130	0.65044	0.786479	4.32082	-1.85842	EGR1;RBP4;MFNG
RB_P107_DN.V1_DN	3/128	0.640073	0.779036	4.34125	-1.93695	ANXA1;ELOVL6;PGD
KRAS.LUNG.BREAST_UP.V1_DN	4/145	0.510799	0.674984	2.93408	-1.97105	RARRES2;IGFBP2;CD36;UPK3B
KRAS.LUNG_UP.V1_DN	4/145	0.510799	0.674984	2.93554	-1.97203	IGFBP2;PALM;UPK3B;EPHB3
RB_DN.V1_DN	6/126	0.10502	0.284076	0.887827	-2.00081	MOXD1;COL18A1;CAV1;TMCC3;CD44;DKK3
PDGF_UP.V1_DN	6/142	0.157577	0.355509	1.09937	-2.03146	PRSS1;COL1A2;ADRB3;LIMK1;PLAT;PF4
NRL_DN.V1_DN	6/134	0.130014	0.32	1.00501	-2.05034	MOXD1;TMED9;MFNG;ARHGDIB;DYSF;PECAM1
KRAS.LUNG_UP.V1_UP	6/141	0.154	0.351728	1.14145	-2.13543	RBP4;NDNF;ANGPTL4;RETN;MT3;TBX3
CRX_DN.V1_UP	6/136	0.136673	0.328371	1.10615	-2.20143	MEF2C;AGR2;NRM;GPSM3;AQP1;GAS7
ALK_DN.V1_DN	5/148	0.329259	0.507608	2.00816	-2.23088	CNTNAP2;TIAM1;PENK;IGFBP6;CMKLR1
PDGF_ERK_DN.V1_UP	5/147	0.324209	0.507608	2.01056	-2.26462	COL1A1;CDK6;PMP22;NCKAP1L;KBTBD11
CTIP_DN.V1_DN	4/141	0.488942	0.657208	3.17132	-2.26911	CD53;RASGRF1;TREM2;CMKLR1
ALK_DN.V1_UP	5/145	0.314136	0.507608	1.98814	-2.30212	STEAP4;OLFML3;ENPP2;ANGPTL4;FGF21
PTEN_DN.V2_DN	5/144	0.309115	0.507608	2.02586	-2.37845	TMEM176A;SERPINH1;RPGRIP1L;TBX3;LOXL1
BRCA1_DN.V1_DN	5/143	0.304105	0.507608	2.00682	-2.38888	RBP4;OLFML2B;GM2A;PPP1R9A;LYVE1
PTEN_DN.V2_UP	5/143	0.304105	0.507608	2.05831	-2.45018	IL1B;ARHGDIB;ANGPTL4;LSP1;NID2
BRCA1_DN.V1_UP	5/141	0.294125	0.503825	2.07843	-2.54348	RCN3;B3GALT2;CD3D;CD34;CMKLR1
RELA_DN.V1_DN	5/141	0.294125	0.503825	2.10271	-2.57319	CD53;C7;TMEM176A;TRAF1;CDON
NRL_DN.V1_UP	4/136	0.461081	0.627206	3.4069	-2.63755	MEF2C;IGFBP5;AQP1;GAS7
CRX_NRL_DN.V1_UP	5/140	0.289156	0.503825	2.14176	-2.65748	MEF2C;NRM;MYO7A;AQP1;GAS7
RB_DN.V1_UP	5/137	0.274346	0.48802	2.10101	-2.71738	PMM1;MCM7;TNFRSF18;MYC;SULF2
CAHOY_OLIGODENDROCUTIC	4/100	0.253812	0.464904	2.23921	-3.07032	CNTNAP2;NRM;ELOVL6;DKK3
EIF4E_DN	4/100	0.253812	0.464904	2.26467	-3.10523	C3;CYP1B1;ANGPTL4;LOXL1
EIF4E_UP	4/100	0.253812	0.464904	2.31593	-3.17551	PRSS1;CACNB3;LAMC3;FETUB
BCAT.100_UP.V1_DN	1/45	0.689106	0.805548	12.043	-4.48434	IGFBP5
BCAT.100_UP.V1_UP	4/49	0.0363617	0.134538	1.64101	-5.43869	ENPP2;PTRF;TBX3;RUNX1
BCAT_BILD_ET_AL_UP	3/49	0.130106	0.32	3.52183	-7.18244	TAGLN;SIRPA;FHDC1
BCAT_GDS748_UP	3/48	0.124366	0.32	3.463	-7.21871	SRPX;COTL1;RUNX1
TBK1.DN.48HRS_DN	2/50	0.367474	0.520914	7.57649	-7.58485	ST3GAL5;PSMB8
TBK1.DN.48HRS_UP	2/50	0.367474	0.520914	7.62525	-7.63366	FKBP14;APOE
KRAS.50_UP.V1_UP	2/48	0.348902	0.520914	7.6094	-8.01242	RBP4;ANGPTL4
YAP1_UP	2/47	0.339546	0.519141	8.33921	-9.00756	MSN;CDK14
GLI1_UP.V1_DN	1/29	0.528861	0.683758	14.3178	-9.12087	RUNX1
GLI1_UP.V1_UP	2/27	0.151249	0.349764	6.97861	-13.1814	CSGALNACT1;IGFBP6
SINGH_KRAS_DEPENDENCY_SIGNATURE_	2/20	0.0918001	0.261277	10.1618	-24.2679	TMEM45B;AMPD3
HINATA_NFKB_IMMU_INF	1/17	0.356637	0.520914	23.7467	-24.4837	IL1B
HINATA_NFKB_MATRIX	1/10	0.22848	0.443605	23.804	-35.1419	FN1

## Sheet: Hallmark_UP
Overlap Results
Collection(s):	H
# overlaps shown:	34
# genesets in collections:	50
# genes in comparison (n):	444
# genes in universe (N):	45956
Gene Set Name	# Genes in Gene Set (K)	Description	# Genes in Overlap (k)	k/K	p-value	FDR q-value
HALLMARK_EPITHELIAL_MESENCHYMAL_TRANSITION	200	Genes defining epithelial-mesenchymal transition, as in wound healing, fibrosis and metastasis.	33	0.165	1.35e-30	6.74e-29
HALLMARK_ADIPOGENESIS	200	Genes up-regulated during adipocyte differentiation (adipogenesis).	25	0.125	2.07e-20	5.17e-19
HALLMARK_KRAS_SIGNALING_UP	200	Genes up-regulated by KRAS activation.	22	0.11	6.49e-17	1.08e-15
HALLMARK_COAGULATION	138	Genes encoding components of blood coagulation system; also up-regulated in platelets.	19	0.1377	1.26e-16	1.57e-15
HALLMARK_MYOGENESIS	200	Genes involved in development of skeletal muscle (myogenesis).	21	0.105	8.58e-16	8.58e-15
HALLMARK_COMPLEMENT	200	Genes encoding components of the complement system, which is part of the innate immune system.	20	0.1	1.08e-14	8.96e-14
HALLMARK_HYPOXIA	200	Genes up-regulated in response to low oxygen levels (hypoxia).	19	0.095	1.27e-13	7.96e-13
HALLMARK_INTERFERON_GAMMA_RESPONSE	200	Genes up-regulated in response to IFNG [GeneID=3458].	19	0.095	1.27e-13	7.96e-13
HALLMARK_APOPTOSIS	161	Genes mediating programmed cell death (apoptosis) by activation of caspases.	16	0.0994	5.53e-12	3.07e-11
HALLMARK_UV_RESPONSE_DN	144	Genes down-regulated in response to ultraviolet (UV) radiation.	14	0.0972	1.58e-10	7.92e-10
HALLMARK_IL2_STAT5_SIGNALING	200	Genes up-regulated by STAT5 in response to IL2 stimulation.	15	0.075	1.36e-09	5.65e-09
HALLMARK_XENOBIOTIC_METABOLISM	200	Genes encoding proteins involved in processing of drugs and other xenobiotics.	15	0.075	1.36e-09	5.65e-09
HALLMARK_APICAL_JUNCTION	200	Genes encoding components of apical junction complex.	13	0.065	9.26e-08	3.56e-07
HALLMARK_TNFA_SIGNALING_VIA_NFKB	200	Genes regulated by NF-kB in response to TNF [GeneID=7124].	12	0.06	6.8e-07	2.43e-06
HALLMARK_INTERFERON_ALPHA_RESPONSE	97	Genes up-regulated in response to alpha interferon proteins.	8	0.0825	4.86e-06	1.62e-05
HALLMARK_CHOLESTEROL_HOMEOSTASIS	74	Genes involved in cholesterol homeostasis.	7	0.0946	7.72e-06	2.41e-05
HALLMARK_ESTROGEN_RESPONSE_EARLY	200	Genes defining early response to estrogen.	10	0.05	2.82e-05	8.29e-05
HALLMARK_ALLOGRAFT_REJECTION	200	Genes up-regulated during transplant rejection.	9	0.045	0.000157	0.000413
HALLMARK_INFLAMMATORY_RESPONSE	200	Genes defining inflammatory response.	9	0.045	0.000157	0.000413
HALLMARK_ANDROGEN_RESPONSE	101	Genes defining response to androgens.	6	0.0594	0.00046	0.00115
HALLMARK_ESTROGEN_RESPONSE_LATE	200	Genes defining late response to estrogen.	8	0.04	0.000784	0.0017
HALLMARK_GLYCOLYSIS	200	Genes encoding proteins involved in glycolysis and gluconeogenesis.	8	0.04	0.000784	0.0017
HALLMARK_MTORC1_SIGNALING	200	Genes up-regulated through activation of mTORC1 complex.	8	0.04	0.000784	0.0017
HALLMARK_APICAL_SURFACE	44	Genes encoding proteins over-represented on the apical surface of epithelial cells, e.g., important for cell polarity (apical area).	4	0.0909	0.00086	0.00179
HALLMARK_REACTIVE_OXIGEN_SPECIES_PATHWAY	49	Genes up-regulated by reactive oxigen species (ROS).	4	0.0816	0.00129	0.00258
HALLMARK_IL6_JAK_STAT3_SIGNALING	87	Genes up-regulated by IL6 [GeneID=3569] via STAT3 [GeneID=6774], e.g., during acute phase response.	5	0.0575	0.00159	0.00305
HALLMARK_G2M_CHECKPOINT	200	Genes involved in the G2/M checkpoint, as in progression through the cell division cycle.	7	0.035	0.00348	0.00622
HALLMARK_MITOTIC_SPINDLE	200	Genes important for mitotic spindle assembly.	7	0.035	0.00348	0.00622
HALLMARK_FATTY_ACID_METABOLISM	158	Genes encoding proteins involved in metabolism of fatty acids.	6	0.038	0.00451	0.00777
HALLMARK_ANGIOGENESIS	36	Genes up-regulated during formation of blood vessels (angiogenesis).	3	0.0833	0.00505	0.00841
HALLMARK_WNT_BETA_CATENIN_SIGNALING	42	Genes up-regulated by activation of WNT signaling through accumulation of beta catenin CTNNB1 [GeneID=1499].	3	0.0714	0.00778	0.0125
HALLMARK_E2F_TARGETS	200	Genes encoding cell cycle related targets of E2F transcription factors.	6	0.03	0.0135	0.0205
HALLMARK_HEME_METABOLISM	200	Genes involved in metabolism of heme (a cofactor consisting of iron and porphyrin) and erythroblast differentiation.	6	0.03	0.0135	0.0205
HALLMARK_UV_RESPONSE_UP	158	Genes up-regulated in response to ultraviolet (UV) radiation.	5	0.0316	0.0191	0.028
Gene/Gene Set Overlap Matrix
Entrez Gene Id	Gene Symbol	Gene Description	HALLMARK_EPITHELIAL_MESENCHYMAL_TRANSITION	HALLMARK_ADIPOGENESIS	HALLMARK_KRAS_SIGNALING_UP	HALLMARK_COAGULATION	HALLMARK_MYOGENESIS	HALLMARK_COMPLEMENT	HALLMARK_HYPOXIA	HALLMARK_INTERFERON_GAMMA_RESPONSE	HALLMARK_APOPTOSIS	HALLMARK_UV_RESPONSE_DN	HALLMARK_IL2_STAT5_SIGNALING	HALLMARK_XENOBIOTIC_METABOLISM	HALLMARK_APICAL_JUNCTION	HALLMARK_TNFA_SIGNALING_VIA_NFKB	HALLMARK_INTERFERON_ALPHA_RESPONSE	HALLMARK_CHOLESTEROL_HOMEOSTASIS	HALLMARK_ESTROGEN_RESPONSE_EARLY	HALLMARK_ALLOGRAFT_REJECTION	HALLMARK_INFLAMMATORY_RESPONSE	HALLMARK_ANDROGEN_RESPONSE	HALLMARK_ESTROGEN_RESPONSE_LATE	HALLMARK_GLYCOLYSIS	HALLMARK_MTORC1_SIGNALING	HALLMARK_APICAL_SURFACE	HALLMARK_REACTIVE_OXIGEN_SPECIES_PATHWAY	HALLMARK_IL6_JAK_STAT3_SIGNALING	HALLMARK_G2M_CHECKPOINT	HALLMARK_MITOTIC_SPINDLE	HALLMARK_FATTY_ACID_METABOLISM	HALLMARK_ANGIOGENESIS	HALLMARK_WNT_BETA_CATENIN_SIGNALING	HALLMARK_E2F_TARGETS	HALLMARK_HEME_METABOLISM	HALLMARK_UV_RESPONSE_UP
5329	PLAUR	plasminogen activator, urokinase receptor	HALLMARK_EPITHELIAL_MESENCHYMAL_TRANSITION		HALLMARK_KRAS_SIGNALING_UP			HALLMARK_COMPLEMENT	HALLMARK_HYPOXIA							HALLMARK_TNFA_SIGNALING_VIA_NFKB		HALLMARK_CHOLESTEROL_HOMEOSTASIS			HALLMARK_INFLAMMATORY_RESPONSE					HALLMARK_APICAL_SURFACE
6678	SPARC	secreted protein, acidic, cysteine-rich (osteonectin)	HALLMARK_EPITHELIAL_MESENCHYMAL_TRANSITION			HALLMARK_COAGULATION	HALLMARK_MYOGENESIS
2335	FN1	fibronectin 1	HALLMARK_EPITHELIAL_MESENCHYMAL_TRANSITION			HALLMARK_COAGULATION		HALLMARK_COMPLEMENT
1281	COL3A1	collagen, type III, alpha 1	HALLMARK_EPITHELIAL_MESENCHYMAL_TRANSITION				HALLMARK_MYOGENESIS					HALLMARK_UV_RESPONSE_DN																				HALLMARK_ANGIOGENESIS
1277	COL1A1	collagen, type I, alpha 1	HALLMARK_EPITHELIAL_MESENCHYMAL_TRANSITION				HALLMARK_MYOGENESIS					HALLMARK_UV_RESPONSE_DN
1293	COL6A3	collagen, type VI, alpha 3	HALLMARK_EPITHELIAL_MESENCHYMAL_TRANSITION				HALLMARK_MYOGENESIS
2247	FGF2	fibroblast growth factor 2 (basic)	HALLMARK_EPITHELIAL_MESENCHYMAL_TRANSITION				HALLMARK_MYOGENESIS
6876	TAGLN	transgelin	HALLMARK_EPITHELIAL_MESENCHYMAL_TRANSITION				HALLMARK_MYOGENESIS
7169	TPM2	tropomyosin 2 (beta)	HALLMARK_EPITHELIAL_MESENCHYMAL_TRANSITION				HALLMARK_MYOGENESIS
1634	DCN	decorin	HALLMARK_EPITHELIAL_MESENCHYMAL_TRANSITION						HALLMARK_HYPOXIA		HALLMARK_APOPTOSIS													HALLMARK_GLYCOLYSIS
1289	COL5A1	collagen, type V, alpha 1	HALLMARK_EPITHELIAL_MESENCHYMAL_TRANSITION						HALLMARK_HYPOXIA															HALLMARK_GLYCOLYSIS
4015	LOX	lysyl oxidase	HALLMARK_EPITHELIAL_MESENCHYMAL_TRANSITION						HALLMARK_HYPOXIA
7412	VCAM1	vascular cell adhesion molecule 1	HALLMARK_EPITHELIAL_MESENCHYMAL_TRANSITION							HALLMARK_INTERFERON_GAMMA_RESPONSE					HALLMARK_APICAL_JUNCTION
960	CD44	CD44 molecule (Indian blood group)	HALLMARK_EPITHELIAL_MESENCHYMAL_TRANSITION								HALLMARK_APOPTOSIS		HALLMARK_IL2_STAT5_SIGNALING			HALLMARK_TNFA_SIGNALING_VIA_NFKB			HALLMARK_ESTROGEN_RESPONSE_EARLY				HALLMARK_ESTROGEN_RESPONSE_LATE	HALLMARK_GLYCOLYSIS				HALLMARK_IL6_JAK_STAT3_SIGNALING
1278	COL1A2	collagen, type I, alpha 2	HALLMARK_EPITHELIAL_MESENCHYMAL_TRANSITION									HALLMARK_UV_RESPONSE_DN
1601	DAB2	disabled homolog 2, mitogen-responsive phosphoprotein (Drosophila)	HALLMARK_EPITHELIAL_MESENCHYMAL_TRANSITION									HALLMARK_UV_RESPONSE_DN
5376	PMP22	peripheral myelin protein 22	HALLMARK_EPITHELIAL_MESENCHYMAL_TRANSITION									HALLMARK_UV_RESPONSE_DN
1893	ECM1	extracellular matrix protein 1	HALLMARK_EPITHELIAL_MESENCHYMAL_TRANSITION										HALLMARK_IL2_STAT5_SIGNALING
3487	IGFBP4	insulin-like growth factor binding protein 4	HALLMARK_EPITHELIAL_MESENCHYMAL_TRANSITION											HALLMARK_XENOBIOTIC_METABOLISM					HALLMARK_ESTROGEN_RESPONSE_EARLY				HALLMARK_ESTROGEN_RESPONSE_LATE
2192	FBLN1	fibulin 1	HALLMARK_EPITHELIAL_MESENCHYMAL_TRANSITION											HALLMARK_XENOBIOTIC_METABOLISM
871	SERPINH1	serpin peptidase inhibitor, clade H (heat shock protein 47), member 1, (collagen binding protein 1)	HALLMARK_EPITHELIAL_MESENCHYMAL_TRANSITION																						HALLMARK_MTORC1_SIGNALING
3956	LGALS1	lectin, galactoside-binding, soluble, 1	HALLMARK_EPITHELIAL_MESENCHYMAL_TRANSITION																												HALLMARK_FATTY_ACID_METABOLISM
4176	MCM7	minichromosome maintenance complex component 7	HALLMARK_EPITHELIAL_MESENCHYMAL_TRANSITION																															HALLMARK_E2F_TARGETS
3485	IGFBP2	insulin-like growth factor binding protein 2, 36kDa	HALLMARK_EPITHELIAL_MESENCHYMAL_TRANSITION																																	HALLMARK_UV_RESPONSE_UP
1296	COL8A2	collagen, type VIII, alpha 2	HALLMARK_EPITHELIAL_MESENCHYMAL_TRANSITION
2006	ELN	elastin	HALLMARK_EPITHELIAL_MESENCHYMAL_TRANSITION
22795	NID2	nidogen 2 (osteonidogen)	HALLMARK_EPITHELIAL_MESENCHYMAL_TRANSITION
2331	FMOD	fibromodulin	HALLMARK_EPITHELIAL_MESENCHYMAL_TRANSITION
4016	LOXL1	lysyl oxidase-like 1	HALLMARK_EPITHELIAL_MESENCHYMAL_TRANSITION
4147	MATN2	matrilin 2	HALLMARK_EPITHELIAL_MESENCHYMAL_TRANSITION
59	ACTA2	actin, alpha 2, smooth muscle, aorta	HALLMARK_EPITHELIAL_MESENCHYMAL_TRANSITION
7431	VIM	vimentin	HALLMARK_EPITHELIAL_MESENCHYMAL_TRANSITION
8076	MFAP5	microfibrillar associated protein 5	HALLMARK_EPITHELIAL_MESENCHYMAL_TRANSITION
51129	ANGPTL4	angiopoietin-like 4		HALLMARK_ADIPOGENESIS	HALLMARK_KRAS_SIGNALING_UP				HALLMARK_HYPOXIA															HALLMARK_GLYCOLYSIS
56729	RETN	resistin		HALLMARK_ADIPOGENESIS	HALLMARK_KRAS_SIGNALING_UP
8404	SPARCL1	SPARC-like 1 (hevin)		HALLMARK_ADIPOGENESIS	HALLMARK_KRAS_SIGNALING_UP
718	C3	complement component 3		HALLMARK_ADIPOGENESIS		HALLMARK_COAGULATION		HALLMARK_COMPLEMENT																											HALLMARK_HEME_METABOLISM
948	CD36	CD36 molecule (thrombospondin receptor)		HALLMARK_ADIPOGENESIS			HALLMARK_MYOGENESIS	HALLMARK_COMPLEMENT						HALLMARK_XENOBIOTIC_METABOLISM														HALLMARK_IL6_JAK_STAT3_SIGNALING			HALLMARK_FATTY_ACID_METABOLISM
2878	GPX3	glutathione peroxidase 3 (plasma)		HALLMARK_ADIPOGENESIS			HALLMARK_MYOGENESIS				HALLMARK_APOPTOSIS																HALLMARK_REACTIVE_OXIGEN_SPECIES_PATHWAY									HALLMARK_UV_RESPONSE_UP
1306	COL15A1	collagen, type XV, alpha 1		HALLMARK_ADIPOGENESIS			HALLMARK_MYOGENESIS
5209	PFKFB3	6-phosphofructo-2-kinase/fructose-2,6-biphosphatase 3		HALLMARK_ADIPOGENESIS					HALLMARK_HYPOXIA							HALLMARK_TNFA_SIGNALING_VIA_NFKB
284119	PTRF	polymerase I and transcript release factor		HALLMARK_ADIPOGENESIS					HALLMARK_HYPOXIA
80760	ITIH5	inter-alpha-trypsin inhibitor heavy chain family, member 5		HALLMARK_ADIPOGENESIS									HALLMARK_IL2_STAT5_SIGNALING
348	APOE	apolipoprotein E		HALLMARK_ADIPOGENESIS										HALLMARK_XENOBIOTIC_METABOLISM
19	ABCA1	ATP-binding cassette, sub-family A (ABC1), member 1		HALLMARK_ADIPOGENESIS												HALLMARK_TNFA_SIGNALING_VIA_NFKB					HALLMARK_INFLAMMATORY_RESPONSE
79071	ELOVL6	ELOVL fatty acid elongase 6		HALLMARK_ADIPOGENESIS																					HALLMARK_MTORC1_SIGNALING
7351	UCP2	uncoupling protein 2 (mitochondrial, proton carrier)		HALLMARK_ADIPOGENESIS																															HALLMARK_HEME_METABOLISM
6817	SULT1A1	sulfotransferase family, cytosolic, 1A, phenol-preferring, member 1		HALLMARK_ADIPOGENESIS																																HALLMARK_UV_RESPONSE_UP
2040	STOM	stomatin		HALLMARK_ADIPOGENESIS
3991	LIPE	lipase, hormone-sensitive		HALLMARK_ADIPOGENESIS
2167	FABP4	fatty acid binding protein 4, adipocyte		HALLMARK_ADIPOGENESIS
3952	LEP	leptin		HALLMARK_ADIPOGENESIS
483	ATP1B3	ATPase, Na+/K+ transporting, beta 3 polypeptide		HALLMARK_ADIPOGENESIS
5004	ORM1	orosomucoid 1		HALLMARK_ADIPOGENESIS
5168	ENPP2	ectonucleotide pyrophosphatase/phosphodiesterase 2		HALLMARK_ADIPOGENESIS
56246	MRAP	melanocortin 2 receptor accessory protein		HALLMARK_ADIPOGENESIS
6623	SNCG	synuclein, gamma (breast cancer-specific protein 1)		HALLMARK_ADIPOGENESIS
9370	ADIPOQ	adiponectin, C1Q and collagen domain containing		HALLMARK_ADIPOGENESIS
629	CFB	complement factor B			HALLMARK_KRAS_SIGNALING_UP	HALLMARK_COAGULATION		HALLMARK_COMPLEMENT		HALLMARK_INTERFERON_GAMMA_RESPONSE				HALLMARK_XENOBIOTIC_METABOLISM
3075	CFH	complement factor H			HALLMARK_KRAS_SIGNALING_UP	HALLMARK_COAGULATION		HALLMARK_COMPLEMENT		HALLMARK_INTERFERON_GAMMA_RESPONSE
5327	PLAT	plasminogen activator, tissue			HALLMARK_KRAS_SIGNALING_UP	HALLMARK_COAGULATION		HALLMARK_COMPLEMENT			HALLMARK_APOPTOSIS
5175	PECAM1	platelet/endothelial cell adhesion molecule			HALLMARK_KRAS_SIGNALING_UP	HALLMARK_COAGULATION									HALLMARK_APICAL_JUNCTION
1520	CTSS	cathepsin S			HALLMARK_KRAS_SIGNALING_UP			HALLMARK_COMPLEMENT												HALLMARK_ALLOGRAFT_REJECTION
5696	PSMB8	proteasome (prosome, macropain) subunit, beta type, 8 (large multifunctional peptidase 7)			HALLMARK_KRAS_SIGNALING_UP					HALLMARK_INTERFERON_GAMMA_RESPONSE							HALLMARK_INTERFERON_ALPHA_RESPONSE
1240	CMKLR1	chemokine-like receptor 1			HALLMARK_KRAS_SIGNALING_UP					HALLMARK_INTERFERON_GAMMA_RESPONSE											HALLMARK_INFLAMMATORY_RESPONSE
3553	IL1B	interleukin 1, beta			HALLMARK_KRAS_SIGNALING_UP						HALLMARK_APOPTOSIS					HALLMARK_TNFA_SIGNALING_VIA_NFKB				HALLMARK_ALLOGRAFT_REJECTION	HALLMARK_INFLAMMATORY_RESPONSE							HALLMARK_IL6_JAK_STAT3_SIGNALING
7185	TRAF1	TNF receptor-associated factor 1			HALLMARK_KRAS_SIGNALING_UP								HALLMARK_IL2_STAT5_SIGNALING		HALLMARK_APICAL_JUNCTION	HALLMARK_TNFA_SIGNALING_VIA_NFKB
5950	RBP4	retinol binding protein 4, plasma			HALLMARK_KRAS_SIGNALING_UP									HALLMARK_XENOBIOTIC_METABOLISM
1363	CPE	carboxypeptidase E			HALLMARK_KRAS_SIGNALING_UP																		HALLMARK_ESTROGEN_RESPONSE_LATE
2022	ENG	endoglin			HALLMARK_KRAS_SIGNALING_UP
2162	F13A1	coagulation factor XIII, A1 polypeptide			HALLMARK_KRAS_SIGNALING_UP
23531	MMD	monocyte to macrophage differentiation-associated			HALLMARK_KRAS_SIGNALING_UP
51311	TLR8	toll-like receptor 8			HALLMARK_KRAS_SIGNALING_UP
55365	TMEM176A	transmembrane protein 176A			HALLMARK_KRAS_SIGNALING_UP
7805	LAPTM5	lysosomal protein transmembrane 5			HALLMARK_KRAS_SIGNALING_UP
951	CD37	CD37 molecule			HALLMARK_KRAS_SIGNALING_UP
2934	GSN	gelsolin				HALLMARK_COAGULATION	HALLMARK_MYOGENESIS				HALLMARK_APOPTOSIS																			HALLMARK_MITOTIC_SPINDLE
1675	CFD	complement factor D (adipsin)				HALLMARK_COAGULATION	HALLMARK_MYOGENESIS
710	SERPING1	serpin peptidase inhibitor, clade G (C1 inhibitor), member 1				HALLMARK_COAGULATION		HALLMARK_COMPLEMENT		HALLMARK_INTERFERON_GAMMA_RESPONSE
5641	LGMN	legumain				HALLMARK_COAGULATION		HALLMARK_COMPLEMENT										HALLMARK_CHOLESTEROL_HOMEOSTASIS							HALLMARK_MTORC1_SIGNALING
1508	CTSB	cathepsin B				HALLMARK_COAGULATION		HALLMARK_COMPLEMENT																											HALLMARK_HEME_METABOLISM
4324	MMP15	matrix metallopeptidase 15 (membrane-inserted)				HALLMARK_COAGULATION		HALLMARK_COMPLEMENT
712	C1QA	complement component 1, q subcomponent, A chain				HALLMARK_COAGULATION		HALLMARK_COMPLEMENT
301	ANXA1	annexin A1				HALLMARK_COAGULATION					HALLMARK_APOPTOSIS
5196	PF4	platelet factor 4				HALLMARK_COAGULATION														HALLMARK_ALLOGRAFT_REJECTION								HALLMARK_IL6_JAK_STAT3_SIGNALING				HALLMARK_ANGIOGENESIS
7056	THBD	thrombomodulin				HALLMARK_COAGULATION																										HALLMARK_ANGIOGENESIS
4316	MMP7	matrix metallopeptidase 7 (matrilysin, uterine)				HALLMARK_COAGULATION
7018	TF	transferrin				HALLMARK_COAGULATION
5621	PRNP	prion protein					HALLMARK_MYOGENESIS						HALLMARK_IL2_STAT5_SIGNALING														HALLMARK_REACTIVE_OXIGEN_SPECIES_PATHWAY
6319	SCD	stearoyl-CoA desaturase (delta-9-desaturase)					HALLMARK_MYOGENESIS											HALLMARK_CHOLESTEROL_HOMEOSTASIS				HALLMARK_ANDROGEN_RESPONSE			HALLMARK_MTORC1_SIGNALING
4046	LSP1	lymphocyte-specific protein 1					HALLMARK_MYOGENESIS																				HALLMARK_REACTIVE_OXIGEN_SPECIES_PATHWAY
165	AEBP1	AE binding protein 1					HALLMARK_MYOGENESIS
2049	EPHB3	EPH receptor B3					HALLMARK_MYOGENESIS
3490	IGFBP7	insulin-like growth factor binding protein 7					HALLMARK_MYOGENESIS
4208	MEF2C	myocyte enhancer factor 2C					HALLMARK_MYOGENESIS
5740	PTGIS	prostaglandin I2 (prostacyclin) synthase					HALLMARK_MYOGENESIS
6649	SOD3	superoxide dismutase 3, extracellular					HALLMARK_MYOGENESIS
1356	CP	ceruloplasmin (ferroxidase)						HALLMARK_COMPLEMENT	HALLMARK_HYPOXIA
3958	LGALS3	lectin, galactoside-binding, soluble, 3						HALLMARK_COMPLEMENT			HALLMARK_APOPTOSIS							HALLMARK_CHOLESTEROL_HOMEOSTASIS
7077	TIMP2	TIMP metallopeptidase inhibitor 2						HALLMARK_COMPLEMENT			HALLMARK_APOPTOSIS
4504	MT3	metallothionein 3						HALLMARK_COMPLEMENT
54331	GNG2	guanine nucleotide binding protein (G protein), gamma 2						HALLMARK_COMPLEMENT
5646	PRSS3	protease, serine, 3						HALLMARK_COMPLEMENT
714	C1QC	complement component 1, q subcomponent, C chain						HALLMARK_COMPLEMENT
857	CAV1	caveolin 1, caveolae protein, 22kDa							HALLMARK_HYPOXIA		HALLMARK_APOPTOSIS	HALLMARK_UV_RESPONSE_DN											HALLMARK_ESTROGEN_RESPONSE_LATE
1843	DUSP1	dual specificity phosphatase 1							HALLMARK_HYPOXIA			HALLMARK_UV_RESPONSE_DN				HALLMARK_TNFA_SIGNALING_VIA_NFKB
302	ANXA2	annexin A2							HALLMARK_HYPOXIA			HALLMARK_UV_RESPONSE_DN
6533	SLC6A6	solute carrier family 6 (neurotransmitter transporter, taurine), member 6							HALLMARK_HYPOXIA					HALLMARK_XENOBIOTIC_METABOLISM											HALLMARK_MTORC1_SIGNALING
9672	SDC3	syndecan 3							HALLMARK_HYPOXIA						HALLMARK_APICAL_JUNCTION									HALLMARK_GLYCOLYSIS
2023	ENO1	enolase 1, (alpha)							HALLMARK_HYPOXIA															HALLMARK_GLYCOLYSIS	HALLMARK_MTORC1_SIGNALING
8406	SRPX	sushi-repeat containing protein, X-linked							HALLMARK_HYPOXIA																	HALLMARK_APICAL_SURFACE
112464	PRKCDBP	protein kinase C, delta binding protein							HALLMARK_HYPOXIA
272	AMPD3	adenosine monophosphate deaminase 3							HALLMARK_HYPOXIA
5105	PCK1	phosphoenolpyruvate carboxykinase 1 (soluble)							HALLMARK_HYPOXIA
7043	TGFB3	transforming growth factor, beta 3							HALLMARK_HYPOXIA
10410	IFITM3	interferon induced transmembrane protein 3								HALLMARK_INTERFERON_GAMMA_RESPONSE	HALLMARK_APOPTOSIS		HALLMARK_IL2_STAT5_SIGNALING				HALLMARK_INTERFERON_ALPHA_RESPONSE
567	B2M	beta-2-microglobulin								HALLMARK_INTERFERON_GAMMA_RESPONSE							HALLMARK_INTERFERON_ALPHA_RESPONSE			HALLMARK_ALLOGRAFT_REJECTION		HALLMARK_ANDROGEN_RESPONSE
972	CD74	CD74 molecule, major histocompatibility complex, class II invariant chain								HALLMARK_INTERFERON_GAMMA_RESPONSE							HALLMARK_INTERFERON_ALPHA_RESPONSE			HALLMARK_ALLOGRAFT_REJECTION
4061	LY6E	lymphocyte antigen 6 complex, locus E								HALLMARK_INTERFERON_GAMMA_RESPONSE							HALLMARK_INTERFERON_ALPHA_RESPONSE				HALLMARK_INFLAMMATORY_RESPONSE
103	ADAR	adenosine deaminase, RNA-specific								HALLMARK_INTERFERON_GAMMA_RESPONSE							HALLMARK_INTERFERON_ALPHA_RESPONSE
10581	IFITM2	interferon induced transmembrane protein 2 (1-8D)								HALLMARK_INTERFERON_GAMMA_RESPONSE							HALLMARK_INTERFERON_ALPHA_RESPONSE
55601	DDX60	DEAD (Asp-Glu-Ala-Asp) box polypeptide 60								HALLMARK_INTERFERON_GAMMA_RESPONSE							HALLMARK_INTERFERON_ALPHA_RESPONSE
3123	HLA-DRB1	major histocompatibility complex, class II, DR beta 1								HALLMARK_INTERFERON_GAMMA_RESPONSE
3663	IRF5	interferon regulatory factor 5								HALLMARK_INTERFERON_GAMMA_RESPONSE
3695	ITGB7	integrin, beta 7								HALLMARK_INTERFERON_GAMMA_RESPONSE
57169	ZNFX1	zinc finger, NFX1-type containing 1								HALLMARK_INTERFERON_GAMMA_RESPONSE
80830	APOL6	apolipoprotein L, 6								HALLMARK_INTERFERON_GAMMA_RESPONSE
8869	ST3GAL5	ST3 beta-galactoside alpha-2,3-sialyltransferase 5								HALLMARK_INTERFERON_GAMMA_RESPONSE
637	BID	BH3 interacting domain death agonist									HALLMARK_APOPTOSIS																									HALLMARK_UV_RESPONSE_UP
706	TSPO	translocator protein (18kDa)									HALLMARK_APOPTOSIS
1676	DFFA	DNA fragmentation factor, 45kDa, alpha polypeptide									HALLMARK_APOPTOSIS
3489	IGFBP6	insulin-like growth factor binding protein 6									HALLMARK_APOPTOSIS
6041	RNASEL	ribonuclease L (2',5'-oligoisoadenylate synthetase-dependent)									HALLMARK_APOPTOSIS
4609	MYC	v-myc myelocytomatosis viral oncogene homolog (avian)										HALLMARK_UV_RESPONSE_DN	HALLMARK_IL2_STAT5_SIGNALING			HALLMARK_TNFA_SIGNALING_VIA_NFKB			HALLMARK_ESTROGEN_RESPONSE_EARLY		HALLMARK_INFLAMMATORY_RESPONSE								HALLMARK_G2M_CHECKPOINT				HALLMARK_WNT_BETA_CATENIN_SIGNALING	HALLMARK_E2F_TARGETS
3488	IGFBP5	insulin-like growth factor binding protein 5										HALLMARK_UV_RESPONSE_DN													HALLMARK_MTORC1_SIGNALING
23229	ARHGEF9	Cdc42 guanine nucleotide exchange factor (GEF) 9										HALLMARK_UV_RESPONSE_DN
50937	CDON	Cdon homolog (mouse)										HALLMARK_UV_RESPONSE_DN
5293	PIK3CD	phosphoinositide-3-kinase, catalytic, delta polypeptide										HALLMARK_UV_RESPONSE_DN
861	RUNX1	runt-related transcription factor 1										HALLMARK_UV_RESPONSE_DN
7074	TIAM1	T-cell lymphoma invasion and metastasis 1											HALLMARK_IL2_STAT5_SIGNALING						HALLMARK_ESTROGEN_RESPONSE_EARLY				HALLMARK_ESTROGEN_RESPONSE_LATE							HALLMARK_MITOTIC_SPINDLE
5727	PTCH1	patched 1											HALLMARK_IL2_STAT5_SIGNALING																				HALLMARK_WNT_BETA_CATENIN_SIGNALING
22807	IKZF2	IKAROS family zinc finger 2 (Helios)											HALLMARK_IL2_STAT5_SIGNALING
5179	PENK	proenkephalin											HALLMARK_IL2_STAT5_SIGNALING
79026	AHNAK	AHNAK nucleoprotein											HALLMARK_IL2_STAT5_SIGNALING
79971	WLS	wntless homolog (Drosophila)											HALLMARK_IL2_STAT5_SIGNALING
84525	HOPX	HOP homeobox											HALLMARK_IL2_STAT5_SIGNALING
8784	TNFRSF18	tumor necrosis factor receptor superfamily, member 18											HALLMARK_IL2_STAT5_SIGNALING
9536	PTGES	prostaglandin E synthase												HALLMARK_XENOBIOTIC_METABOLISM					HALLMARK_ESTROGEN_RESPONSE_EARLY				HALLMARK_ESTROGEN_RESPONSE_LATE
1036	CDO1	cysteine dioxygenase, type I												HALLMARK_XENOBIOTIC_METABOLISM																						HALLMARK_UV_RESPONSE_UP
5372	PMM1	phosphomannomutase 1												HALLMARK_XENOBIOTIC_METABOLISM
225	ABCD2	ATP-binding cassette, sub-family D (ALD), member 2												HALLMARK_XENOBIOTIC_METABOLISM
1571	CYP2E1	cytochrome P450, family 2, subfamily E, polypeptide 1												HALLMARK_XENOBIOTIC_METABOLISM
26998	FETUB	fetuin B												HALLMARK_XENOBIOTIC_METABOLISM
5226	PGD	phosphogluconate dehydrogenase												HALLMARK_XENOBIOTIC_METABOLISM
6560	SLC12A4	solute carrier family 12 (potassium/chloride transporters), member 4												HALLMARK_XENOBIOTIC_METABOLISM
5788	PTPRC	protein tyrosine phosphatase, receptor type, C													HALLMARK_APICAL_JUNCTION					HALLMARK_ALLOGRAFT_REJECTION
54509	RHOF	ras homolog gene family, member F (in filopodia)													HALLMARK_APICAL_JUNCTION															HALLMARK_MITOTIC_SPINDLE
1041	CDSN	corneodesmosin													HALLMARK_APICAL_JUNCTION
1265	CNN2	calponin 2													HALLMARK_APICAL_JUNCTION
140885	SIRPA	signal-regulatory protein alpha													HALLMARK_APICAL_JUNCTION
4478	MSN	moesin													HALLMARK_APICAL_JUNCTION
55742	PARVA	parvin, alpha													HALLMARK_APICAL_JUNCTION
60	ACTB	actin, beta													HALLMARK_APICAL_JUNCTION
947	CD34	CD34 molecule													HALLMARK_APICAL_JUNCTION
10365	KLF2	Kruppel-like factor 2 (lung)														HALLMARK_TNFA_SIGNALING_VIA_NFKB
1958	EGR1	early growth response 1														HALLMARK_TNFA_SIGNALING_VIA_NFKB
1959	EGR2	early growth response 2														HALLMARK_TNFA_SIGNALING_VIA_NFKB
5271	SERPINB8	serpin peptidase inhibitor, clade B (ovalbumin), member 8														HALLMARK_TNFA_SIGNALING_VIA_NFKB
2194	FASN	fatty acid synthase																HALLMARK_CHOLESTEROL_HOMEOSTASIS	HALLMARK_ESTROGEN_RESPONSE_EARLY												HALLMARK_FATTY_ACID_METABOLISM
493869	GPX8	glutathione peroxidase 8 (putative)																HALLMARK_CHOLESTEROL_HOMEOSTASIS
6282	S100A11	S100 calcium binding protein A11																HALLMARK_CHOLESTEROL_HOMEOSTASIS
26509	MYOF	myoferlin																	HALLMARK_ESTROGEN_RESPONSE_EARLY				HALLMARK_ESTROGEN_RESPONSE_LATE
23052	ENDOD1	endonuclease domain containing 1																	HALLMARK_ESTROGEN_RESPONSE_EARLY																HALLMARK_HEME_METABOLISM
375449	MAST4	microtubule associated serine/threonine kinase family member 4																	HALLMARK_ESTROGEN_RESPONSE_EARLY
56944	OLFML3	olfactomedin-like 3																	HALLMARK_ESTROGEN_RESPONSE_EARLY
10563	CXCL13	chemokine (C-X-C motif) ligand 13																		HALLMARK_ALLOGRAFT_REJECTION								HALLMARK_IL6_JAK_STAT3_SIGNALING
915	CD3D	CD3d molecule, delta (CD3-TCR complex)																		HALLMARK_ALLOGRAFT_REJECTION
917	CD3G	CD3g molecule, gamma (CD3-TCR complex)																		HALLMARK_ALLOGRAFT_REJECTION
255488	RNF144B	ring finger protein 144B																			HALLMARK_INFLAMMATORY_RESPONSE
558	AXL	AXL receptor tyrosine kinase																			HALLMARK_INFLAMMATORY_RESPONSE
6506	SLC1A2	solute carrier family 1 (glial high affinity glutamate transporter), member 2																			HALLMARK_INFLAMMATORY_RESPONSE
1021	CDK6	cyclin-dependent kinase 6																				HALLMARK_ANDROGEN_RESPONSE
1622	DBI	diazepam binding inhibitor (GABA receptor modulator, acyl-CoA binding protein)																				HALLMARK_ANDROGEN_RESPONSE
563	AZGP1	alpha-2-glycoprotein 1, zinc-binding																				HALLMARK_ANDROGEN_RESPONSE
79689	STEAP4	STEAP family member 4																				HALLMARK_ANDROGEN_RESPONSE
10551	AGR2	anterior gradient homolog 2 (Xenopus laevis)																					HALLMARK_ESTROGEN_RESPONSE_LATE
1058	CENPA	centromere protein A																						HALLMARK_GLYCOLYSIS					HALLMARK_G2M_CHECKPOINT
5836	PYGL	phosphorylase, glycogen, liver																						HALLMARK_GLYCOLYSIS
31	ACACA	acetyl-CoA carboxylase alpha																							HALLMARK_MTORC1_SIGNALING
4118	MAL	mal, T-cell differentiation protein																								HALLMARK_APICAL_SURFACE
55959	SULF2	sulfatase 2																								HALLMARK_APICAL_SURFACE
4257	MGST1	microsomal glutathione S-transferase 1																									HALLMARK_REACTIVE_OXIGEN_SPECIES_PATHWAY
29127	RACGAP1	Rac GTPase activating protein 1																											HALLMARK_G2M_CHECKPOINT	HALLMARK_MITOTIC_SPINDLE				HALLMARK_E2F_TARGETS
51203	NUSAP1	nucleolar and spindle associated protein 1																											HALLMARK_G2M_CHECKPOINT	HALLMARK_MITOTIC_SPINDLE
9055	PRC1	protein regulator of cytokinesis 1																											HALLMARK_G2M_CHECKPOINT	HALLMARK_MITOTIC_SPINDLE
4085	MAD2L1	MAD2 mitotic arrest deficient-like 1 (yeast)																											HALLMARK_G2M_CHECKPOINT					HALLMARK_E2F_TARGETS
1871	E2F3	E2F transcription factor 3																											HALLMARK_G2M_CHECKPOINT
55201	MAP1S	microtubule-associated protein 1S																												HALLMARK_MITOTIC_SPINDLE
6281	S100A10	S100 calcium binding protein A10																													HALLMARK_FATTY_ACID_METABOLISM
6296	ACSM3	acyl-CoA synthetase medium-chain family member 3																													HALLMARK_FATTY_ACID_METABOLISM
8639	AOC3	amine oxidase, copper containing 3 (vascular adhesion protein 1)																													HALLMARK_FATTY_ACID_METABOLISM
8321	FZD1	frizzled family receptor 1																															HALLMARK_WNT_BETA_CATENIN_SIGNALING
5425	POLD2	polymerase (DNA directed), delta 2, regulatory subunit 50kDa																																HALLMARK_E2F_TARGETS
9837	GINS1	GINS complex subunit 1 (Psf1 homolog)																																HALLMARK_E2F_TARGETS
51312	SLC25A37	solute carrier family 25, member 37																																	HALLMARK_HEME_METABOLISM
7145	TNS1	tensin 1																																	HALLMARK_HEME_METABOLISM
26207	PITPNC1	phosphatidylinositol transfer protein, cytoplasmic 1
2760	GM2A	GM2 ganglioside activator
286451	YIPF6	Yip1 domain family, member 6
858	CAV2	caveolin 2
4053	LTBP2	latent transforming growth factor beta binding protein 2
80761	UPK3B	uroplakin 3B
4942	OAT	ornithine aminotransferase
54558	SPATA6	spermatogenesis associated 6
55033	FKBP14	FK506 binding protein 14, 22 kDa
10184	LHFPL2	lipoma HMGIC fusion partner-like 2
10188	TNK2	tyrosine kinase, non-receptor, 2
10198	MPHOSPH9	M-phase phosphoprotein 9
10319	LAMC3	laminin, gamma 3
10335	MRVI1	murine retrovirus integration site 1 homolog
10376	TUBA1B	tubulin, alpha 1b
10491	CRTAP	cartilage associated protein
10577	NPC2	Niemann-Pick disease, type C2
10811	NOXA1	NADPH oxidase activator 1
10894	LYVE1	lymphatic vessel endothelial hyaluronan receptor 1
11037	STON1	stonin 1
11117	EMILIN1	elastin microfibril interfacer 1
11270	NRM	nurim (nuclear envelope membrane protein)
11326	VSIG4	V-set and immunoglobulin domain containing 4
113277	TMEM106A	transmembrane protein 106A
114881	OSBPL7	oxysterol binding protein-like 7
120224	TMEM45B	transmembrane protein 45B
1215	CMA1	chymase 1, mast cell
123920	CMTM3	CKLF-like MARVEL transmembrane domain containing 3
124599	CD300LB	CD300 molecule-like family member b
124936	CYB5D2	cytochrome b5 domain containing 2
127435	PODN	podocan
128218	TMEM125	transmembrane protein 125
132884	EVC2	Ellis van Creveld syndrome 2
1359	CPA3	carboxypeptidase A3 (mast cell)
1396	CRIP1	cysteine-rich protein 1 (intestinal)
1436	CSF1R	colony stimulating factor 1 receptor
145748	LYSMD4	LysM, putative peptidoglycan-binding, domain containing 4
147015	DHRS13	dehydrogenase/reductase (SDR family) member 13
147463	ANKRD29	ankyrin repeat domain 29
150372	NFAM1	NFAT activating protein with ITAM motif 1
151887	CCDC80	coiled-coil domain containing 80
152519	NIPAL1	NIPA-like domain containing 1
153201	SLC36A2	solute carrier family 36 (proton/amino acid symporter), member 2
1535	CYBA	cytochrome b-245, alpha polypeptide
1545	CYP1B1	cytochrome P450, family 1, subfamily B, polypeptide 1
155	ADRB3	adrenergic, beta-3-, receptor
163175	LGI4	leucine-rich repeat LGI family, member 4
164312	LRRN4	leucine rich repeat neuronal 4
168330	TRY5	protease, serine, 3 pseudogene
170689	ADAMTS15	ADAM metallopeptidase with thrombospondin type 1 motif, 15
1731	SEPT1	septin 1
183	AGT	angiotensinogen (serpin peptidase inhibitor, clade A, member 8)
197	AHSG	alpha-2-HS-glycoprotein
203430	ZCCHC5	zinc finger, CCHC domain containing 5
204851	HIPK1	homeodomain interacting protein kinase 1
219972	MPEG1	macrophage expressed 1
221692	PHACTR1	phosphatase and actin regulator 1
2246	FGF1	fibroblast growth factor 1 (acidic)
2255	FGF10	fibroblast growth factor 10
22882	ZHX2	zinc fingers and homeoboxes 2
23037	PDZD2	PDZ domain containing 2
2305	FOXM1	forkhead box M1
23102	TBC1D2B	TBC1 domain family, member 2B
23178	PASK	PAS domain containing serine/threonine kinase
23179	RGL1	ral guanine nucleotide dissociation stimulator-like 1
23235	SIK2	salt-inducible kinase 2
23322	RPGRIP1L	RPGRIP1-like
23331	TTC28	tetratricopeptide repeat domain 28
23363	OBSL1	obscurin-like 1
23373	CRTC1	CREB regulated transcription coactivator 1
23406	COTL1	coactosin-like 1 (Dictyostelium)
23569	PADI4	peptidyl arginine deiminase, type IV
255231	MCOLN2	mucolipin 2
256076	COL6A5	collagen, type VI, alpha 5
256472	TMEM151A	transmembrane protein 151A
25903	OLFML2B	olfactomedin-like 2B
25989	ULK3	unc-51-like kinase 3 (C. elegans)
26002	MOXD1	monooxygenase, DBH-like 1
26010	SPATS2L	spermatogenesis associated, serine-rich 2-like
26024	PTCD1	pentatricopeptide repeat domain 1
26047	CNTNAP2	contactin associated protein-like 2
26289	AK5	adenylate kinase 5
26291	FGF21	fibroblast growth factor 21
2661	GDF9	growth differentiation factor 9
26958	COPG2	coatomer protein complex, subunit gamma 2
26996	GPR160	G protein-coupled receptor 160
27122	DKK3	dickkopf homolog 3 (Xenopus laevis)
27245	AHDC1	AT hook, DNA binding motif, containing 1
27294	DHDH	dihydrodiol dehydrogenase (dimeric)
285025	CCDC141	coiled-coil domain containing 141
286336	FAM78A	family with sequence similarity 78, member A
286753	TUSC5	tumor suppressor candidate 5
29989	OBP2B	odorant binding protein 2B
3067	HDC	histidine decarboxylase
3071	NCKAP1L	NCK-associated protein 1-like
3074	HEXB	hexosaminidase B (beta polypeptide)
30844	EHD4	EH-domain containing 4
30846	EHD2	EH-domain containing 2
3119	HLA-DQB1	major histocompatibility complex, class II, DQ beta 1
3240	HP	haptoglobin
339745	SPOPL	speckle-type POZ protein-like
340526	RGAG4	retrotransposon gag domain containing 4
349136	WDR86	WD repeat domain 86
358	AQP1	aquaporin 1 (Colton blood group)
362	AQP5	aquaporin 5
374655	ZNF710	zinc finger protein 710
3784	KCNQ1	potassium voltage-gated channel, KQT-like subfamily, member 1
389813	C9orf172	chromosome 9 open reading frame 172
397	ARHGDIB	Rho GDP dissociation inhibitor (GDI) beta
3984	LIMK1	LIM domain kinase 1
4139	MARK1	MAP/microtubule affinity-regulating kinase 1
4162	MCAM	melanoma cell adhesion molecule
4240	MFGE8	milk fat globule-EGF factor 8 protein
4242	MFNG	MFNG O-fucosylpeptide 3-beta-N-acetylglucosaminyltransferase
4360	MRC1	mannose receptor, C type 1
441549	CDNF	cerebral dopamine neurotrophic factor
441631	TSPAN11	tetraspanin 11
4595	MUTYH	mutY homolog (E. coli)
4647	MYO7A	myosin VIIA
4688	NCF2	neutrophil cytosolic factor 2
4811	NID1	nidogen 1
4881	NPR1	natriuretic peptide receptor A/guanylate cyclase A (atrionatriuretic peptide receptor A)
4883	NPR3	natriuretic peptide receptor C/guanylate cyclase C (atrionatriuretic peptide receptor C)
4915	NTRK2	neurotrophic tyrosine kinase, receptor, type 2
5064	PALM	paralemmin
5079	PAX5	paired box 5
50807	ASAP1	ArfGAP with SH3 domain, ankyrin repeat and PH domain 1
50855	PARD6A	par-6 partitioning defective 6 homolog alpha (C. elegans)
51074	APIP	APAF1 interacting protein
5153	PDE1B	phosphodiesterase 1B, calmodulin-dependent
51676	ASB2	ankyrin repeat and SOCS box containing 2
51755	CDK12	cyclin-dependent kinase 12
5176	SERPINF1	serpin peptidase inhibitor, clade F (alpha-2 antiplasmin, pigment epithelium derived factor), member 1
5218	CDK14	cyclin-dependent kinase 14
5225	PGC	progastricsin (pepsinogen C)
5346	PLIN1	perilipin 1
5360	PLTP	phospholipid transfer protein
53827	FXYD5	FXYD domain containing ion transport regulator 5
54209	TREM2	triggering receptor expressed on myeloid cells 2
5444	PON1	paraoxonase 1
54464	XRN1	5'-3' exoribonuclease 1
54532	USP53	ubiquitin specific peptidase 53
54732	TMED9	transmembrane emp24 protein transport domain containing 9
55013	CCDC109B	coiled-coil domain containing 109B
5523	PPP2R3A	protein phosphatase 2, regulatory subunit B'', alpha
55607	PPP1R9A	protein phosphatase 1, regulatory subunit 9A
55680	RUFY2	RUN and FYVE domain containing 2
55790	CSGALNACT1	chondroitin sulfate N-acetylgalactosaminyltransferase 1
5644	PRSS1	protease, serine, 1 (trypsin 1)
5660	PSAP	prosaposin
56670	SUCNR1	succinate receptor 1
57104	PNPLA2	patatin-like phospholipase domain containing 2
57326	PBXIP1	pre-B-cell leukemia homeobox interacting protein 1
57333	RCN3	reticulocalbin 3, EF-hand calcium binding domain
57458	TMCC3	transmembrane and coiled-coil domain family 3
57531	HACE1	HECT domain and ankyrin repeat containing, E3 ubiquitin protein ligase 1
57687	VAT1L	vesicle amine transport protein 1 homolog (T. californica)-like
57705	WDFY4	WDFY family member 4
58494	JAM2	junctional adhesion molecule 2
5919	RARRES2	retinoic acid receptor responder (tazarotene induced) 2
5923	RASGRF1	Ras protein-specific guanine nucleotide-releasing factor 1
59342	SCPEP1	serine carboxypeptidase 1
5968	REG1B	regenerating islet-derived 1 beta
5973	RENBP	renin binding protein
60468	BACH2	BTB and CNC homology 1, basic leucine zipper transcription factor 2
6277	S100A6	S100 calcium binding protein A6
6320	CLEC11A	C-type lectin domain family 11, member A
63924	CIDEC	cell death-inducing DFFA-like effector c
63940	GPSM3	G-protein signaling modulator 3
64418	TMEM168	transmembrane protein 168
64759	TNS3	tensin 3
64849	SLC13A3	solute carrier family 13 (sodium-dependent dicarboxylate transporter), member 3
65059	RAPH1	Ras association (RalGDS/AF-6) and pleckstrin homology domains 1
6582	SLC22A2	solute carrier family 22 (organic cation transporter), member 2
65998	C11orf95	chromosome 11 open reading frame 95
6874	TAF4	TAF4 RNA polymerase II, TATA box binding protein (TBP)-associated factor, 135kDa
6926	TBX3	T-box 3
7069	THRSP	thyroid hormone responsive
7123	CLEC3B	C-type lectin domain family 3, member B
713	C1QB	complement component 1, q subcomponent, B chain
7148	TNXB	tenascin XB
7205	TRIP6	thyroid hormone receptor interactor 6
721	C4B	complement component 4B (Chido blood group)
7253	TSHR	thyroid stimulating hormone receptor
7289	TULP3	tubby like protein 3
729359	PLIN4	perilipin 4
730	C7	complement component 7
7305	TYROBP	TYRO protein tyrosine kinase binding protein
7490	WT1	Wilms tumor 1
761	CA3	carbonic anhydrase III, muscle specific
768	CA9	carbonic anhydrase IX
775	CACNA1C	calcium channel, voltage-dependent, L type, alpha 1C subunit
7764	ZNF217	zinc finger protein 217
784	CACNB3	calcium channel, voltage-dependent, beta 3 subunit
7846	TUBA1A	tubulin, alpha 1a
79057	PRRG3	proline rich Gla (G-carboxyglutamic acid) 3 (transmembrane)
79762	C1orf115	chromosome 1 open reading frame 115
79991	OBFC1	oligonucleotide/oligosaccharide-binding fold containing 1
80237	ELL3	elongation factor RNA polymerase II-like 3
80301	PLEKHO2	pleckstrin homology domain containing, family O member 2
80339	PNPLA3	patatin-like phospholipase domain containing 3
80781	COL18A1	collagen, type XVIII, alpha 1
81031	SLC2A10	solute carrier family 2 (facilitated glucose transporter), member 10
81035	COLEC12	collectin sub-family member 12
81618	ITM2C	integral membrane protein 2C
827	CAPN6	calpain 6
8291	DYSF	dysferlin, limb girdle muscular dystrophy 2B (autosomal recessive)
83992	CTTNBP2	cortactin binding protein 2
84000	TMPRSS13	transmembrane protease, serine 13
84034	EMILIN2	elastin microfibril interfacer 2
8407	TAGLN2	transgelin 2
84329	HVCN1	hydrogen voltage-gated channel 1
8434	RECK	reversion-inducing-cysteine-rich protein with kazal motifs
84623	KIRREL3	kin of IRRE like 3 (Drosophila)
84790	TUBA1C	tubulin, alpha 1c
84803	AGPAT9	1-acylglycerol-3-phosphate O-acyltransferase 9
84818	IL17RC	interleukin 17 receptor C
84883	AIFM2	apoptosis-inducing factor, mitochondrion-associated, 2
8514	KCNAB2	potassium voltage-gated channel, shaker-related subfamily, beta member 2
8522	GAS7	growth arrest-specific 7
85462	FHDC1	FH2 domain containing 1
85495	RPPH1	ribonuclease P RNA component H1
8564	KMO	kynurenine 3-monooxygenase (kynurenine 3-hydroxylase)
8603	FAM193A	family with sequence similarity 193, member A
8707	B3GALT2	UDP-Gal:betaGlcNAc beta 1,3-galactosyltransferase, polypeptide 2
8735	MYH13	myosin, heavy chain 13, skeletal muscle
8777	MPDZ	multiple PDZ domain protein
8913	CACNA1G	calcium channel, voltage-dependent, T type, alpha 1G subunit
89848	FCHSD1	FCH and double SH3 domains 1
89944	GLB1L2	galactosidase, beta 1-like 2
922	CD5L	CD5 molecule-like
930	CD19	CD19 molecule
93035	PKHD1L1	polycystic kidney and hepatic disease 1 (autosomal recessive)-like 1
94031	HTRA3	HtrA serine peptidase 3
963	CD53	CD53 molecule
9770	RASSF2	Ras association (RalGDS/AF-6) domain family member 2
9859	CEP170	centrosomal protein 170kDa
9920	KBTBD11	kelch repeat and BTB (POZ) domain containing 11

[truncated: 11 more sheets: GSEA_ACINAR, GSEA_MESEN, GSEA_EMT, GSEA_KRAS_UP, GSEA_PI3K-AKT, GSEA_IL6_JAK_STAT3, GSEA_MAPK, GSEA_WNT3A_TARGETS, GSEA_CELL_CYCLE_MITOTIC, GSEA_CELL_CYCLE_CHECKPOINTS, GSEA_POS_REG_CELL_CYCLE_DIVISIO]
