# Supplementary material for: HNF1A recruits KDM6A to activate differentiated acinar cell programs that suppress pancreatic cancer
Source: EMBO J. 2020 Mar 10;39(9):e102808. doi: 10.15252/embj.2019102808 (PMC7196917; doi:10.15252/embj.2019102808)
Supplement: Supplementary file 8 — Dataset EV3 [file EMBJ-39-e102808-s008.zip › EMBOJ-2019-102808R_Dataset_EV3/EMBOJ-2019-102808R_Dataset_EV3.xlsx]

## Sheet: DEseq2_all
GENE	ENSEMBL GENE STABLE ID	baseMean	log2FoldChange	lfcSE	stat	pvalue	padj
Muc4	ENSMUSG00000079620	473.345	-7.67272	0.252698	-30.3632	1.68368e-202	3.56232e-198
Alb	ENSMUSG00000029368	459.664	-7.27833	0.25229	-28.849	5.21609e-183	5.5181e-179
Proc	ENSMUSG00000024386	299.783	-4.93649	0.209266	-23.5896	4.92756e-123	3.47524e-119
Kcnj13	ENSMUSG00000079436	136.295	-4.60549	0.295324	-15.5947	7.90742e-55	1.67305e-51
Serpina10	ENSMUSG00000061947	141.744	-4.56667	0.26965	-16.9356	2.46003e-64	8.67489e-61
F2	ENSMUSG00000027249	68.5632	-4.31062	0.268128	-16.0768	3.71325e-58	8.72943e-55
Scn4b	ENSMUSG00000046480	69.2913	-3.98451	0.27482	-14.4986	1.23618e-47	2.1796e-44
Pkd1l2	ENSMUSG00000034416	150.447	-3.79179	0.235674	-16.0891	3.04171e-58	8.04456e-55
Cfi	ENSMUSG00000058952	334.129	-3.6998	0.207615	-17.8205	4.90122e-71	2.5925e-67
Anks4b	ENSMUSG00000030909	97.754	-3.68435	0.275224	-13.3867	7.22894e-41	8.99705e-38
Gp2	ENSMUSG00000030954	63849.4	-3.60123	0.25695	-14.0153	1.25664e-44	1.77253e-41
Krt20	ENSMUSG00000035775	2754.93	-3.46309	0.29433	-11.766	5.84173e-32	3.86248e-29
0610031O16Rik	ENSMUSG00000099146	4.3302	-0.165048	0.192232	-0.858585	0.390569	0.869182
Pah	ENSMUSG00000020051	439.185	-3.4471	0.231721	-14.8761	4.71335e-50	9.06591e-47
Rnf186	ENSMUSG00000070661	38.2448	-3.36212	0.285171	-11.7899	4.40208e-32	3.00449e-29
Wfdc15b	ENSMUSG00000018211	67.4907	-3.3261	0.254111	-13.0892	3.79765e-39	4.22899e-36
Cdhr2	ENSMUSG00000034918	27.8957	-3.12712	0.291569	-10.7251	7.75655e-27	4.20803e-24
Pga5	ENSMUSG00000024738	851.693	-3.09488	0.258743	-11.9612	5.67318e-33	4.44567e-30
0610043K17Rik	ENSMUSG00000087361	4.29828	-0.281024	0.254878	-1.10258	0.270209	0.789416
1010001B22Rik	ENSMUSG00000097863	4.89853	-0.118848	0.240369	-0.49444	0.620996	0.945524
Agt	ENSMUSG00000031980	293.947	-3.07242	0.190651	-16.1154	1.98788e-58	6.00852e-55
A1cf	ENSMUSG00000052595	87.2227	-2.94308	0.239852	-12.2704	1.3056e-34	1.151e-31
Habp2	ENSMUSG00000025075	1445.79	-2.93621	0.223449	-13.1404	1.93184e-39	2.27077e-36
Tmprss6	ENSMUSG00000016942	43.3253	-2.92496	0.277324	-10.5471	5.23858e-26	2.70336e-23
Cyp3a13	ENSMUSG00000029727	54.1546	-2.87026	0.252951	-11.3471	7.6669e-30	4.50601e-27
Apoc1	ENSMUSG00000040564	111.969	-2.86614	0.2415	-11.8681	1.73384e-32	1.22282e-29
Ambp	ENSMUSG00000028356	1191.67	-2.83023	0.304007	-9.30975	1.28134e-20	5.42212e-18
Mapk15	ENSMUSG00000063704	95.6541	-2.80973	0.226155	-12.4239	1.93866e-35	1.7834e-32
Tmem171	ENSMUSG00000052485	70.7528	-2.75223	0.281306	-9.78377	1.32194e-22	6.08034e-20
Gal	ENSMUSG00000024907	296.547	-2.70151	0.209196	-12.9138	3.76136e-38	3.97914e-35
Zfp750	ENSMUSG00000039238	240.813	-2.67513	0.187158	-14.2934	2.40507e-46	3.91434e-43
1110017D15Rik	ENSMUSG00000028441	4.34446	0.223561	0.240915	0.927966	0.353425	0.849379
Ffar2	ENSMUSG00000051314	136.812	-2.66294	0.249063	-10.6919	1.11128e-26	5.87814e-24
Anxa13	ENSMUSG00000055114	154.047	-2.64412	0.220106	-12.013	3.03772e-33	2.472e-30
Vtn	ENSMUSG00000017344	3703.85	-2.6123	0.148953	-17.5378	7.37505e-69	3.12082e-65
Tmprss4	ENSMUSG00000032091	149.09	-2.60026	0.218097	-11.9225	9.03692e-33	6.59321e-30
Tm4sf4	ENSMUSG00000027801	1133.85	-2.54834	0.179078	-14.2303	5.9429e-46	8.98142e-43
Ugt2b35	ENSMUSG00000035811	177.234	-2.52221	0.27703	-9.10448	8.66841e-20	3.33466e-17
Mia	ENSMUSG00000089661	427.825	-2.43082	0.249302	-9.75051	1.83548e-22	8.26281e-20
1110035H17Rik	ENSMUSG00000099098	4.00827	0.366194	0.291648	1.2556	0.20926	0.726238
Akr1c19	ENSMUSG00000071551	130.365	-2.41423	0.207323	-11.6448	2.43871e-31	1.51759e-28
Crp	ENSMUSG00000037942	35.5583	-2.41194	0.27927	-8.6366	5.79088e-18	1.97618e-15
Ttr	ENSMUSG00000061808	2149.72	-2.39739	0.20441	-11.7283	9.12291e-32	5.84917e-29
Ces3a	ENSMUSG00000069922	70.3333	-2.33889	0.28656	-8.16194	3.29678e-16	1.02578e-13
Itih4	ENSMUSG00000021922	35.0666	-2.30269	0.309605	-7.43751	1.02598e-13	2.35952e-11
Cyp2c68	ENSMUSG00000074882	16.501	-2.29834	0.309935	-7.41556	1.21112e-13	2.72605e-11
Ces1e	ENSMUSG00000061959	164.894	-2.22706	0.173639	-12.8258	1.17535e-37	1.18419e-34
Cdkl1	ENSMUSG00000020990	117.953	-2.22082	0.222569	-9.97811	1.90048e-23	8.93565e-21
Gc	ENSMUSG00000035540	3770.24	-2.19343	0.20059	-10.9349	7.852e-28	4.49007e-25
Gsta3	ENSMUSG00000025934	425.821	-2.18476	0.179459	-12.1742	4.26788e-34	3.61199e-31
Cldn9	ENSMUSG00000066720	21.7989	-2.15422	0.301844	-7.13686	9.54843e-13	1.9059e-10
1200007C13Rik	ENSMUSG00000087684	3.73189	-0.439978	0.28932	-1.52073	0.128327	0.607686
Tmem116	ENSMUSG00000029452	80.0744	-2.11522	0.305106	-6.93273	4.12784e-12	7.52904e-10
Sult1d1	ENSMUSG00000029273	24.6652	-2.09816	0.308142	-6.80907	9.82322e-12	1.71768e-09
S100a14	ENSMUSG00000042306	17.6752	-2.06285	0.30996	-6.6552	2.82907e-11	4.67637e-09
Cyp4f15	ENSMUSG00000073424	51.9803	-2.0605	0.308325	-6.6829	2.34257e-11	3.90268e-09
Ugt2b34	ENSMUSG00000029260	691.954	-2.04299	0.171327	-11.9245	8.81883e-33	6.59321e-30
B4galnt2	ENSMUSG00000013418	16.3593	-2.03998	0.299086	-6.82073	9.05815e-12	1.5971e-09
Pla2g2f	ENSMUSG00000028749	142.891	-2.0361	0.2305	-8.83342	1.01527e-18	3.64086e-16
Rab37	ENSMUSG00000020732	165.844	-2.02813	0.199534	-10.1644	2.85996e-24	1.37525e-21
Ascl2	ENSMUSG00000009248	27.6383	-2.01488	0.285366	-7.06069	1.65673e-12	3.15794e-10
Pkd1l1	ENSMUSG00000046634	50.7263	-2.01308	0.309418	-6.50602	7.71654e-11	1.21841e-08
Serpina1b	ENSMUSG00000071178	22.1179	-2.0043	0.309785	-6.46998	9.80141e-11	1.48127e-08
Khdc1a	ENSMUSG00000067750	22.5058	-2.00036	0.307905	-6.49667	8.21157e-11	1.28697e-08
Sgpp2	ENSMUSG00000032908	151.216	-1.98708	0.215429	-9.22384	2.86655e-20	1.18923e-17
Slc17a4	ENSMUSG00000021336	40.0051	-1.98506	0.280175	-7.08506	1.38982e-12	2.67326e-10
Erich5	ENSMUSG00000044726	205.011	-1.97632	0.244138	-8.09511	5.72125e-16	1.63581e-13
Pla2g2d	ENSMUSG00000041202	34.4624	-1.97608	0.270651	-7.30122	2.85179e-13	6.09476e-11
Serpina5	ENSMUSG00000041550	10.8162	-1.96587	0.308469	-6.37297	1.85402e-10	2.74317e-08
Ghrl	ENSMUSG00000064177	203.673	-1.93685	0.216597	-8.94219	3.81546e-19	1.41627e-16
Inmt	ENSMUSG00000003477	11.8074	-1.86835	0.309143	-6.04365	1.50667e-09	1.94378e-07
Serpinf2	ENSMUSG00000038224	245.24	-1.84284	0.302708	-6.08782	1.14456e-09	1.51353e-07
1600025M17Rik	ENSMUSG00000085114	3.41413	-0.00439035	0.261687	-0.0167771	0.986614	0.998392
Wfdc3	ENSMUSG00000076434	38.7572	-1.83623	0.276722	-6.63564	3.23098e-11	5.29931e-09
1700001C19Rik	ENSMUSG00000047150	5.04984	-0.177283	0.279689	-0.633856	0.526175	0.916884
1700001G11Rik	ENSMUSG00000085984	3.48476	-0.00746273	0.279774	-0.0266741	0.97872	0.996736
1700001J03Rik	ENSMUSG00000095040	4.39986	0.195859	0.267383	0.732503	0.463861	0.896496
Cyp4f14	ENSMUSG00000024292	24.7579	-1.82534	0.295914	-6.16849	6.8946e-10	9.44703e-08
Azgp1	ENSMUSG00000037053	72.1172	-1.82326	0.285854	-6.37829	1.79072e-10	2.66817e-08
1700001L19Rik	ENSMUSG00000021534	4.48625	-0.1896	0.295243	-0.642181	0.520756	0.915751
Cyp2j5	ENSMUSG00000052520	18.6371	-1.81532	0.302083	-6.00933	1.86294e-09	2.37446e-07
Pla2g1b	ENSMUSG00000029522	684.294	-1.80185	0.244953	-7.35589	1.89659e-13	4.13691e-11
1700003F12Rik	ENSMUSG00000038523	5.12356	0.232931	0.299042	0.778925	0.436024	0.886625
Chrdl2	ENSMUSG00000030732	19.6125	-1.79966	0.305658	-5.88782	3.91327e-09	4.78595e-07
Sema4g	ENSMUSG00000025207	150.995	-1.78015	0.174811	-10.1833	2.35518e-24	1.15886e-21
1700003M07Rik	ENSMUSG00000085389	3.54037	-0.668681	0.293079	-2.28158	0.0225144	0.247717
Sdr9c7	ENSMUSG00000040127	15.4539	-1.77544	0.309682	-5.73311	9.86037e-09	1.10971e-06
5033403H07Rik	ENSMUSG00000106352	9.25426	-1.77396	0.308087	-5.75799	8.51205e-09	9.78793e-07
1700007K13Rik	ENSMUSG00000026831	4.42649	0.0771235	0.265451	0.290537	0.771405	0.971444
Cabp2	ENSMUSG00000024857	527.894	-1.76803	0.218066	-8.10775	5.15647e-16	1.49453e-13
1700008B11Rik	ENSMUSG00000104872	4.83803	0.186364	0.305321	0.610387	0.541605	0.921387
Cabp2	ENSMUSG00000097733	527.894	-1.76803	0.218066	-8.10775	5.15647e-16	1.49453e-13
Kcnk16	ENSMUSG00000023387	313.604	-1.76452	0.139885	-12.6141	1.76469e-36	1.69715e-33
Bco1	ENSMUSG00000031845	16.9254	-1.76283	0.304534	-5.78861	7.09732e-09	8.29641e-07
1700010N08Rik	ENSMUSG00000101855	3.95452	-0.164134	0.186354	-0.880761	0.378447	0.863009
Tmigd3	ENSMUSG00000074344	10.0337	-1.76029	0.309959	-5.67913	1.35383e-08	1.49189e-06
2810459M11Rik	ENSMUSG00000026227	63.9577	-1.75925	0.233118	-7.54659	4.46814e-14	1.07428e-11
Vil1	ENSMUSG00000026175	282.761	-1.7542	0.29306	-5.9858	2.15333e-09	2.71192e-07
1700015E13Rik	ENSMUSG00000042800	4.74923	-0.37682	0.28295	-1.33176	0.182941	0.691092
1700016D06Rik	ENSMUSG00000031509	3.69076	0.0296585	0.247532	0.119817	0.904628	0.989087
Cd3e	ENSMUSG00000032093	38.5014	-1.75192	0.299303	-5.85332	4.81852e-09	5.85871e-07
Plch2	ENSMUSG00000029055	166.032	-1.74647	0.274831	-6.35472	2.088e-10	3.04676e-08
Gm14207	ENSMUSG00000074912	34.9143	-1.72697	0.27554	-6.26757	3.66717e-10	5.24257e-08
Hgfac	ENSMUSG00000029102	354.24	-1.7181	0.22479	-7.64312	2.12021e-14	5.34042e-12
Ppp1r1b	ENSMUSG00000061718	255.325	-1.70653	0.219565	-7.77231	7.70698e-15	1.98859e-12
Kif12	ENSMUSG00000028357	631.337	-1.66455	0.121409	-13.7103	8.80698e-43	1.16461e-39
Apcs	ENSMUSG00000026542	66.0261	-1.60897	0.238926	-6.73418	1.6486e-11	2.79049e-09
Spink4	ENSMUSG00000028415	10.687	-1.60523	0.307823	-5.21478	1.8404e-07	1.67842e-05
1700011H14Rik	ENSMUSG00000021850	206.403	-1.60252	0.195626	-8.19178	2.57399e-16	8.25159e-14
Igfals	ENSMUSG00000046070	220.527	-1.59767	0.148038	-10.7923	3.74227e-27	2.08366e-24
Cldn8	ENSMUSG00000050520	403.999	-1.59243	0.15518	-10.2618	1.0473e-24	5.27589e-22
Prok1	ENSMUSG00000070368	38.7647	-1.58561	0.308082	-5.14671	2.65093e-07	2.3666e-05
1700023H06Rik	ENSMUSG00000089827	4.46048	0.0115957	0.295034	0.0393029	0.968649	0.995711
Cys1	ENSMUSG00000062563	95.0219	-1.58484	0.197993	-8.0045	1.19954e-15	3.33945e-13
Atp6v1b1	ENSMUSG00000006269	41.8426	-1.58309	0.291124	-5.43784	5.39311e-08	5.2584e-06
Pbld2	ENSMUSG00000020072	683.543	-1.57077	0.192663	-8.15291	3.55259e-16	1.0738e-13
Fam183b	ENSMUSG00000049154	74.7048	-1.53215	0.213299	-7.18308	6.81587e-13	1.41383e-10
Vwa5b1	ENSMUSG00000028753	36.4271	-1.5311	0.302119	-5.06788	4.02268e-07	3.48819e-05
1700028B04Rik	ENSMUSG00000099417	4.22936	0.514075	0.282211	1.8216	0.0685159	0.459603
Hao2	ENSMUSG00000027870	10.5169	-1.52762	0.309708	-4.93246	8.12004e-07	6.50772e-05
C8b	ENSMUSG00000029656	14.1102	-1.52711	0.309027	-4.94166	7.74592e-07	6.23149e-05
1700028K03Rik	ENSMUSG00000089798	4.22269	-0.0331547	0.237972	-0.139322	0.889196	0.986475
Lrrc75b	ENSMUSG00000046807	316.169	-1.5252	0.162452	-9.38867	6.0765e-21	2.62381e-18
F5	ENSMUSG00000026579	177.704	-1.51996	0.234348	-6.48591	8.81968e-11	1.35222e-08
2410124H12Rik	ENSMUSG00000051297	11.1538	-1.51891	0.306802	-4.95077	7.39195e-07	6.13329e-05
Galr1	ENSMUSG00000024553	34.588	-1.50334	0.249035	-6.03666	1.57333e-09	2.01748e-07
Clic6	ENSMUSG00000022949	614.309	-1.50101	0.288729	-5.1987	2.00692e-07	1.82126e-05
Chga	ENSMUSG00000021194	5742.78	-1.49922	0.130555	-11.4834	1.59789e-30	9.65945e-28
Fxyd3	ENSMUSG00000057092	192.869	-1.49865	0.256075	-5.85238	4.8458e-09	5.85871e-07
RP24-499N24.6	ENSMUSG00000111528	10.1217	-1.4946	0.309142	-4.83466	1.33371e-06	9.97122e-05
1700036A12Rik	ENSMUSG00000095956	5.02714	0.193077	0.179127	1.07788	0.281087	0.799791
Tcf24	ENSMUSG00000099032	63.5256	-1.4941	0.208738	-7.15778	8.19953e-13	1.65224e-10
Gpa33	ENSMUSG00000000544	12.9357	-1.4883	0.307799	-4.8353	1.32946e-06	9.97122e-05
Sult1c2	ENSMUSG00000023122	130.24	-1.48681	0.208375	-7.13525	9.661e-13	1.91035e-10
Igsf23	ENSMUSG00000040498	245.243	-1.48382	0.244327	-6.07308	1.25479e-09	1.62877e-07
Mgst2	ENSMUSG00000074604	49.2768	-1.48125	0.259149	-5.71582	1.09176e-08	1.22219e-06
Urah	ENSMUSG00000025481	63.8038	-1.47867	0.263249	-5.61702	1.94279e-08	2.08658e-06
1700047K16Rik	ENSMUSG00000087347	5.54608	0.0582978	0.308346	0.189066	0.850041	0.980888
Lgals2	ENSMUSG00000043501	65.7019	-1.47825	0.240776	-6.13954	8.27597e-10	1.11531e-07
Cdhr5	ENSMUSG00000025497	33.8886	-1.47216	0.298725	-4.92814	8.30169e-07	6.62819e-05
Slc6a4	ENSMUSG00000020838	229.175	-1.45672	0.23017	-6.32887	2.46965e-10	3.57896e-08
Upk1a	ENSMUSG00000006313	35.5854	-1.45629	0.257815	-5.64861	1.61749e-08	1.76407e-06
1700049E15Rik	ENSMUSG00000085077	4.40345	-0.267382	0.266945	-1.00164	0.316518	0.822511
Casr	ENSMUSG00000051980	109.439	-1.45367	0.309913	-4.69056	2.72453e-06	0.000184542
Gucy2c	ENSMUSG00000042638	12.7669	-1.4517	0.30487	-4.76169	1.91977e-06	0.000134498
Gm42604	ENSMUSG00000106526	6.43843	-1.43921	0.301748	-4.76956	1.84628e-06	0.000130212
Fbp2	ENSMUSG00000021456	43.059	-1.43537	0.296213	-4.84573	1.26144e-06	9.53201e-05
Rbbp8nl	ENSMUSG00000038980	26.9625	-1.43093	0.25949	-5.5144	3.49978e-08	3.54298e-06
Slc22a8	ENSMUSG00000063796	7.65065	-1.43073	0.300175	-4.76631	1.87626e-06	0.000131887
G430095P16Rik	ENSMUSG00000074203	31.9322	-1.42391	0.254923	-5.58565	2.32822e-08	2.42662e-06
1700061G19Rik	ENSMUSG00000024209	5.64876	0.228312	0.307015	0.743652	0.457087	0.893539
Fam210b	ENSMUSG00000027495	1567.15	-1.41975	0.180138	-7.88149	3.23511e-15	8.45044e-13
1700066B19Rik	ENSMUSG00000073598	3.52422	-0.23293	0.280965	-0.829037	0.407083	0.873875
Cym	ENSMUSG00000046213	35.4157	-1.41606	0.307418	-4.6063	4.099e-06	0.000266851
1700067K01Rik	ENSMUSG00000046408	4.82441	0.177952	0.300129	0.592918	0.553236	0.925472
Nags	ENSMUSG00000048217	10.3378	-1.41286	0.30637	-4.61162	3.99542e-06	0.000261719
Gm37459	ENSMUSG00000104283	16.6232	-1.40585	0.302162	-4.65264	3.27706e-06	0.000218038
Mgam	ENSMUSG00000068587	167.144	-1.40098	0.286803	-4.8848	1.03532e-06	8.05345e-05
Tmem221	ENSMUSG00000043664	125.96	-1.40003	0.207589	-6.74422	1.53853e-11	2.64652e-09
Gabrp	ENSMUSG00000020159	151.046	-1.39268	0.26531	-5.24925	1.52716e-07	1.43608e-05
Nr1h4	ENSMUSG00000047638	205.645	-1.3792	0.230541	-5.98245	2.19807e-09	2.75188e-07
Sec14l4	ENSMUSG00000019368	150.345	-1.37567	0.223037	-6.16789	6.92074e-10	9.44703e-08
Cpm	ENSMUSG00000020183	125.347	-1.3755	0.26117	-5.26668	1.38914e-07	1.318e-05
1700095J03Rik	ENSMUSG00000085407	4.3701	-0.0108569	0.293669	-0.03697	0.970509	0.995782
1700016L21Rik	ENSMUSG00000101483	29.0531	-1.37497	0.309858	-4.43741	9.10484e-06	0.000536602
Cphx1	ENSMUSG00000095975	24.3014	-1.3674	0.291546	-4.69015	2.73001e-06	0.000184542
Soat2	ENSMUSG00000023045	66.5959	-1.35947	0.251652	-5.40217	6.58384e-08	6.3421e-06
1700102P08Rik	ENSMUSG00000032611	4.12361	0.0589638	0.296996	0.198534	0.842627	0.979593
1700105P06Rik	ENSMUSG00000099923	4.3218	-0.152268	0.302067	-0.504086	0.614201	0.94408
Defb1	ENSMUSG00000044748	15.1124	-1.35866	0.304693	-4.4591	8.23029e-06	0.000491605
1700108N11Rik	ENSMUSG00000084837	3.77587	-0.0416381	0.282874	-0.147197	0.882977	0.985599
Rtn4rl1	ENSMUSG00000045287	161.44	-1.35838	0.19168	-7.08675	1.37303e-12	2.66518e-10
Prlr	ENSMUSG00000005268	229.826	-1.35664	0.261227	-5.19334	2.0656e-07	1.85974e-05
Aqp4	ENSMUSG00000024411	338.883	-1.35636	0.147191	-9.21497	3.11353e-20	1.24294e-17
Gm572	ENSMUSG00000070577	33.9197	-1.35568	0.264955	-5.11666	3.10996e-07	2.73032e-05
Dclk3	ENSMUSG00000032500	27.8524	-1.34929	0.272817	-4.94577	7.58438e-07	6.20142e-05
Myo15b	ENSMUSG00000034427	1214.59	-1.34905	0.164168	-8.21752	2.0776e-16	6.76275e-14
4930415O20Rik	ENSMUSG00000022993	214.778	-1.34577	0.178063	-7.55781	4.09906e-14	9.96873e-12
Eci3	ENSMUSG00000021416	73.4003	-1.33652	0.239598	-5.57816	2.43078e-08	2.5211e-06
Gjb6	ENSMUSG00000040055	45.4365	-1.33549	0.296791	-4.49977	6.8028e-06	0.000420858
Tmem27	ENSMUSG00000015401	609.685	-1.3351	0.233911	-5.70774	1.14489e-08	1.27492e-06
Pklr	ENSMUSG00000041237	109.86	-1.3289	0.306772	-4.33188	1.47839e-05	0.000804105
a	ENSMUSG00000027596	8.63418	-1.32561	0.3087	-4.29417	1.75347e-05	0.000911548
Smim6	ENSMUSG00000075420	267.413	-1.31997	0.19122	-6.90287	5.09629e-12	9.13791e-10
Gm15895	ENSMUSG00000085068	14.8343	-1.30573	0.305202	-4.27826	1.88361e-05	0.000969672
Cckbr	ENSMUSG00000030898	51.9705	-1.30307	0.270364	-4.81968	1.43786e-06	0.000106744
Ttc16	ENSMUSG00000039021	36.1749	-1.30255	0.309826	-4.20414	2.62081e-05	0.00129862
Slc22a1	ENSMUSG00000023829	61.7117	-1.30247	0.250571	-5.19802	2.01425e-07	1.82126e-05
Gm5590	ENSMUSG00000046372	29.3407	-1.27295	0.282941	-4.49898	6.82807e-06	0.00042119
Rasd1	ENSMUSG00000049892	185.163	-1.27136	0.177391	-7.16698	7.66721e-13	1.55984e-10
Oprk1	ENSMUSG00000025905	16.7325	-1.2665	0.309942	-4.08625	4.38403e-05	0.00203415
Dmbt1	ENSMUSG00000047517	89298.4	-1.26537	0.225499	-5.61141	2.00686e-08	2.12306e-06
F10	ENSMUSG00000031444	38.0727	-1.26464	0.304289	-4.15605	3.23793e-05	0.0015749
Tstd1	ENSMUSG00000103711	129.672	-1.26351	0.190714	-6.62517	3.46839e-11	5.64494e-09
Slc2a2	ENSMUSG00000027690	607.239	-1.26303	0.206283	-6.12279	9.1951e-10	1.23133e-07
Wfdc16	ENSMUSG00000070530	6.95607	-1.26187	0.300132	-4.2044	2.6178e-05	0.00129862
A330094K24Rik	ENSMUSG00000097666	28.7098	-1.25611	0.260724	-4.81778	1.45164e-06	0.000107017
Baiap3	ENSMUSG00000047507	443.446	-1.25453	0.136085	-9.21868	3.00771e-20	1.22379e-17
Fam83e	ENSMUSG00000054161	20.5893	-1.25056	0.296615	-4.2161	2.48568e-05	0.00124331
Notum	ENSMUSG00000042988	30.6321	-1.24952	0.286966	-4.35425	1.33526e-05	0.000741509
Mia2	ENSMUSG00000035349	171.844	-1.24724	0.18945	-6.58348	4.59559e-11	7.36618e-09
D630039A03Rik	ENSMUSG00000052117	674.993	-1.23784	0.182384	-6.787	1.14491e-11	1.98558e-09
Stra6l	ENSMUSG00000028327	78.6913	-1.2356	0.257827	-4.79238	1.64817e-06	0.000119424
1810019N24Rik	ENSMUSG00000097115	5.29624	-0.0394802	0.217391	-0.181609	0.85589	0.982026
Mfsd4a	ENSMUSG00000059149	502.403	-1.23066	0.178944	-6.87736	6.09726e-12	1.08408e-09
9230105E05Rik	ENSMUSG00000090191	44.4633	-1.22431	0.277946	-4.40486	1.05852e-05	0.00061528
Cdh16	ENSMUSG00000031881	25.9576	-1.22015	0.277469	-4.39744	1.09533e-05	0.000633196
Cpb2	ENSMUSG00000021999	7.3176	-1.20997	0.303244	-3.99009	6.60495e-05	0.00288139
Ribc1	ENSMUSG00000025257	41.4792	-1.20544	0.309787	-3.8912	9.97504e-05	0.00405869
Amy2a1	ENSMUSG00000070360	578945	-1.20116	0.173456	-6.92491	4.36266e-12	7.88933e-10
Pzp	ENSMUSG00000030359	25.4877	-1.20023	0.280622	-4.27705	1.8939e-05	0.000972599
Slc22a2	ENSMUSG00000040966	28.8479	-1.19007	0.271234	-4.3876	1.14607e-05	0.000658931
Tcea3	ENSMUSG00000001604	310.373	-1.18704	0.162244	-7.31637	2.54776e-13	5.50056e-11
Sugct	ENSMUSG00000055137	25.3525	-1.18084	0.282244	-4.18377	2.86719e-05	0.00140426
Gpx3	ENSMUSG00000018339	849.643	-1.17724	0.208664	-5.64179	1.68294e-08	1.82603e-06
Cpn1	ENSMUSG00000025196	2067.68	-1.1763	0.293367	-4.00967	6.08037e-05	0.00268577
Sytl3	ENSMUSG00000041831	22.2096	-1.17362	0.299616	-3.91708	8.96263e-05	0.00372557
Scnn1b	ENSMUSG00000030873	131.242	-1.17319	0.208114	-5.63728	1.72758e-08	1.86491e-06
Psd2	ENSMUSG00000024347	481.032	-1.17195	0.272986	-4.29306	1.76229e-05	0.000913887
Mep1a	ENSMUSG00000023914	30.4049	-1.16485	0.279482	-4.16789	3.07428e-05	0.00149875
Nr1i2	ENSMUSG00000022809	22.8296	-1.15576	0.308166	-3.75044	0.000176524	0.00659874
Myl10	ENSMUSG00000005474	40.1809	-1.14701	0.278242	-4.12237	3.74995e-05	0.00177896
Hmgcs2	ENSMUSG00000027875	3402.37	-1.14566	0.231694	-4.94472	7.62545e-07	6.20142e-05
Dnajc22	ENSMUSG00000038009	290.956	-1.14566	0.282096	-4.06122	4.88169e-05	0.00220698
Gm17025	ENSMUSG00000091492	11.6461	-1.14032	0.30662	-3.71899	0.000200018	0.0073728
Xlr3b	ENSMUSG00000073125	164.803	-1.13933	0.305246	-3.73251	0.000189585	0.00706203
2200002J24Rik	ENSMUSG00000013083	91.295	-1.13595	0.26227	-4.33124	1.48273e-05	0.000804399
AC163033.2	ENSMUSG00000112388	52.9897	-1.12929	0.241196	-4.68206	2.84007e-06	0.00019137
Tmem82	ENSMUSG00000043085	38.5411	-1.12815	0.229973	-4.90559	9.31457e-07	7.32631e-05
2010015M23Rik	ENSMUSG00000096983	5.0085	0.163762	0.308451	0.530916	0.595477	0.938694
Ggh	ENSMUSG00000073987	2836.14	-1.12507	0.145265	-7.74498	9.55999e-15	2.43699e-12
Gm609	ENSMUSG00000053182	153.289	-1.12117	0.202786	-5.52883	3.22372e-08	3.2792e-06
Gm13003	ENSMUSG00000085833	25.9618	-1.11845	0.260724	-4.28978	1.7885e-05	0.000925208
2010109A12Rik	ENSMUSG00000029384	4.93693	-0.126571	0.260336	-0.486183	0.626837	0.945972
Th	ENSMUSG00000000214	44.9524	-1.11742	0.300082	-3.72373	0.000196303	0.00727386
Tspan8	ENSMUSG00000034127	109.134	-1.10974	0.271735	-4.0839	4.42868e-05	0.00205037
Atp7b	ENSMUSG00000006567	103.719	-1.1073	0.284056	-3.89817	9.69204e-05	0.00395877
Slc16a9	ENSMUSG00000037762	119.797	-1.10715	0.191115	-5.79311	6.90947e-09	8.1217e-07
Aox3	ENSMUSG00000064294	56.5659	-1.10658	0.308913	-3.58217	0.00034075	0.0113716
2010308F09Rik	ENSMUSG00000100714	4.51037	-0.268507	0.29198	-0.919608	0.357778	0.852592
Serpina1d	ENSMUSG00000071177	6.94526	-1.10453	0.292336	-3.77829	0.000157911	0.00599834
Serpina6	ENSMUSG00000060807	22.7143	-1.10184	0.282918	-3.89454	NA	NA
Gm44122	ENSMUSG00000107751	11.3545	-1.09936	0.309812	-3.54848	0.000387461	0.0127494
Pllp	ENSMUSG00000031775	12.4848	-1.0984	0.309891	-3.54447	0.000393396	0.0128846
Ubxn10	ENSMUSG00000043621	85.8607	-1.09456	0.224346	-4.87891	1.06673e-06	8.26735e-05
Cyp2c44	ENSMUSG00000025197	16.9978	-1.09357	0.30952	-3.53312	0.000410689	0.0134095
Trim71	ENSMUSG00000079259	7.33817	-1.09008	0.297761	-3.66093	0.000251304	0.00877408
Gprc5c	ENSMUSG00000051043	613.3	-1.08206	0.2256	-4.79634	1.61589e-06	0.000117893
Slc44a4	ENSMUSG00000007034	75.0627	-1.08097	0.273247	-3.956	7.62149e-05	0.00324458
Ddc	ENSMUSG00000020182	1659.79	-1.07663	0.212872	-5.05766	4.24422e-07	3.62094e-05
Smad6	ENSMUSG00000036867	227.224	-1.07552	0.273183	-3.937	8.25079e-05	0.00347749
Gm830	ENSMUSG00000084939	746.677	-1.07248	0.219196	-4.89278	9.94223e-07	7.79103e-05
2210407C18Rik	ENSMUSG00000037145	5.58444	-0.887987	0.306645	-2.89582	0.00378172	0.0737714
2210408F21Rik	ENSMUSG00000087380	3.59212	-0.104341	0.26438	-0.394665	0.69309	0.958845
Ugt8a	ENSMUSG00000032854	87.766	-1.07121	0.250655	-4.27364	1.9231e-05	0.000982823
9130409J20Rik	ENSMUSG00000085683	32.7863	-1.06977	0.280809	-3.80962	0.000139183	0.00539346
Gm12343	ENSMUSG00000087398	6.11299	-1.06973	0.297152	-3.59994	0.000318294	0.0106842
Il34	ENSMUSG00000031750	237.838	-1.06954	0.240812	-4.44137	8.93889e-06	0.000531261
Gipr	ENSMUSG00000030406	221.756	-1.0693	0.169512	-6.30808	2.82526e-10	4.06645e-08
Tnfsf15	ENSMUSG00000050395	35.7685	-1.06883	0.292302	-3.65659	0.000255596	0.00889456
2310005A03Rik	ENSMUSG00000087254	3.49396	0.192388	0.286439	0.671652	0.501805	0.909315
Tmem45b	ENSMUSG00000041737	12.8468	-1.06442	0.287333	-3.70449	0.000211817	0.00765553
Wdr49	ENSMUSG00000104301	8.29667	-1.06283	0.304878	-3.48608	0.000490145	0.0154323
Sst	ENSMUSG00000004366	1273.88	-1.06109	0.139254	-7.61985	2.53973e-14	6.24833e-12
Grik3	ENSMUSG00000001985	85.9922	-1.05806	0.183405	-5.76898	7.9753e-09	9.22084e-07
1810008I18Rik	ENSMUSG00000100094	68.5614	-1.0577	0.27539	-3.84072	0.000122673	0.00485143
4631405K08Rik	ENSMUSG00000097850	6.42839	-1.05646	0.301571	-3.50317	0.000459759	0.0146147
B4galnt1	ENSMUSG00000006731	371.542	-1.05132	0.151612	-6.93426	4.08357e-12	7.51305e-10
Casq1	ENSMUSG00000007122	19.1758	-1.04935	0.302886	-3.46452	0.000531187	0.0164793
Fut2	ENSMUSG00000055978	39.0882	-1.04485	0.297577	-3.51117	0.000446138	0.0143167
Afm	ENSMUSG00000029369	156.441	-1.04294	0.286656	-3.63828	0.000274463	0.0094887
2310031A07Rik	ENSMUSG00000097457	3.59249	0.0948184	0.291237	0.325572	0.744748	0.967661
Dio1	ENSMUSG00000034785	23.6689	-1.04287	0.287281	-3.63013	0.00028328	0.00969843
Dcdc5	ENSMUSG00000074981	14.9884	-1.04215	0.279542	-3.72808	0.000192943	0.00717449
Amy2b	ENSMUSG00000083079	191831	-1.04212	0.120367	-8.65785	4.80764e-18	1.66754e-15
Akr1c14	ENSMUSG00000033715	127.869	-1.04066	0.239749	-4.34061	1.42086e-05	0.000780844
Cacna2d4	ENSMUSG00000041460	39.8592	-1.03898	0.29928	-3.4716	0.000517359	0.016145
Vwa5b2	ENSMUSG00000046613	323.396	-1.03886	0.261947	-3.9659	7.31189e-05	0.00311905
2310040G07Rik	ENSMUSG00000072852	3.51218	0.153131	0.27583	0.555162	0.578784	0.932241
Amy2a2	ENSMUSG00000096569	577497	-1.03771	0.139378	-7.4453	9.67262e-14	2.2927e-11
Amy2a3	ENSMUSG00000093931	577267	-1.03739	0.139446	-7.43934	1.01193e-13	2.35279e-11
2310043O21Rik	ENSMUSG00000102106	4.33072	-0.344052	0.262371	-1.31132	0.18975	0.701927
2310047D07Rik	ENSMUSG00000100783	3.54658	0.0903036	0.282176	0.320026	0.748948	0.968301
2310057J18Rik	ENSMUSG00000015519	4.84198	-0.0114083	0.295436	-0.038615	0.969197	0.995711
Amy2a4	ENSMUSG00000096770	576866	-1.03685	0.139518	-7.43168	1.07227e-13	2.43947e-11
Kndc1	ENSMUSG00000066129	48.1109	-1.0333	0.28656	-3.60586	0.000311121	0.010482
Gli1	ENSMUSG00000025407	240.832	-1.03156	0.177894	-5.79875	6.68105e-09	7.94144e-07
Slc6a20a	ENSMUSG00000036814	40.436	-1.03014	0.308463	-3.33957	0.000839076	0.023483
Adgrg3	ENSMUSG00000060470	62.0416	-1.02765	0.214291	-4.79556	1.62224e-06	0.000117949
Slc39a4	ENSMUSG00000063354	130.44	-1.02757	0.237629	-4.32426	1.53047e-05	0.000823962
5430419D17Rik	ENSMUSG00000006204	1134.42	-1.02573	0.232859	-4.40495	1.05809e-05	0.00061528
Amy2-ps1	ENSMUSG00000081506	166.252	-1.02061	0.181974	-5.60853	2.04054e-08	2.14795e-06
Gpr83	ENSMUSG00000031932	22.1997	-1.01969	0.305427	-3.33858	0.00084207	0.0235357
Fbp1	ENSMUSG00000069805	67.029	-1.01959	0.249914	-4.07975	4.50844e-05	0.00208274
Sstr3	ENSMUSG00000044933	103.931	-1.01829	0.21337	-4.77243	1.82017e-06	0.000129668
Ttc36	ENSMUSG00000039438	6.73229	-1.01387	0.285258	-3.55422	0.0003791	0.0124938
Cyp2ab1	ENSMUSG00000022818	29.3274	-1.01062	0.275841	-3.6638	0.000248504	0.00874585
Slc25a34	ENSMUSG00000040740	20.1633	-1.00905	0.304822	-3.31031	0.000931935	0.0254533
Kcne4	ENSMUSG00000047330	123.962	-1.00581	0.247469	-4.06438	4.81608e-05	0.00218765
Galnt14	ENSMUSG00000024064	23.3774	-1.00507	0.273318	-3.6773	0.000235718	0.00838206
Adh1	ENSMUSG00000074207	187.353	-1.00365	0.229049	-4.38182	1.17691e-05	0.000673002
Fmo2	ENSMUSG00000040170	1564.01	-1.00286	0.211694	-4.73731	2.16578e-06	0.000149262
Scnn1g	ENSMUSG00000000216	12.7661	-1.00113	0.30155	-3.31993	0.000900404	0.0248057
Kcnh6	ENSMUSG00000001901	106.687	-1.00102	0.251575	-3.979	6.92052e-05	0.00298825
Mfsd7c	ENSMUSG00000034258	98.9041	-1.00094	0.179822	-5.5663	2.60206e-08	2.65963e-06
Fgd3	ENSMUSG00000037946	120.725	-1.00079	0.2457	-4.07321	4.63698e-05	0.00212358
Alox12	ENSMUSG00000000320	123.997	-0.999497	0.229366	-4.35766	1.3146e-05	0.000735554
Tbc1d21	ENSMUSG00000036244	12.9665	-0.998266	0.302829	-3.29647	0.000979096	0.0264569
Piwil2	ENSMUSG00000033644	120.857	-0.992332	0.216139	-4.59117	4.40765e-06	0.00028519
Atp4a	ENSMUSG00000005553	52.2971	-0.992169	0.2293	-4.32694	1.51197e-05	0.000816077
Aadac	ENSMUSG00000027761	29.5837	-0.990934	0.284626	-3.48154	0.000498546	0.0156502
Pof1b	ENSMUSG00000034607	55.4961	-0.988506	0.239408	-4.12896	3.64403e-05	0.00174343
Plin4	ENSMUSG00000002831	41.7204	-0.987862	0.307559	-3.21194	0.00131841	0.0334873
Car14	ENSMUSG00000038526	26.6168	-0.986637	0.309662	-3.18618	0.00144166	0.0360977
4930563E18Rik	ENSMUSG00000097387	14.1765	-0.985824	0.295909	-3.33151	0.000863754	0.0240297
Gm19590	ENSMUSG00000107061	15.1579	-0.985072	0.308322	-3.19495	0.00139856	0.0351853
Cideb	ENSMUSG00000022219	8.28689	-0.982629	0.309743	-3.1724	0.00151184	0.0375108
Gal3st1	ENSMUSG00000049721	38.4811	-0.977781	0.242726	-4.02834	5.61732e-05	0.00250213
Ffar4	ENSMUSG00000054200	37.4327	-0.97664	0.281011	-3.47545	0.000509993	0.0159386
Kcnk3	ENSMUSG00000049265	234.693	-0.976357	0.26008	-3.75406	0.000173994	0.00651568
Ces2g	ENSMUSG00000031877	481.676	-0.975575	0.278496	-3.50301	0.000460034	0.0146147
Platr19	ENSMUSG00000091430	13.4334	-0.97484	0.30952	-3.14953	0.00163535	0.0396778
Adgb	ENSMUSG00000050994	60.7166	-0.974423	0.197105	-4.94367	7.66637e-07	6.20142e-05
2610042L04Rik	ENSMUSG00000079388	3.64946	-0.305206	0.252657	-1.20799	0.227053	0.745035
Serpina1a	ENSMUSG00000066366	7.70469	-0.971867	0.275264	-3.53068	NA	NA
A930038B10Rik	ENSMUSG00000097310	31.1472	-0.970855	0.282999	-3.43059	0.00060226	0.0182298
Asgr2	ENSMUSG00000040963	11.1864	-0.970477	0.309889	-3.13169	0.00173803	0.0414113
Ces1d	ENSMUSG00000056973	1927.13	-0.968691	0.237001	-4.08728	4.3646e-05	0.00202959
Tmem229a	ENSMUSG00000048022	362.553	-0.967495	0.229961	-4.20721	2.58543e-05	0.00128712
Lepr	ENSMUSG00000057722	301.628	-0.966911	0.262439	-3.68432	0.00022931	0.0081817
Ttc9	ENSMUSG00000042734	122.644	-0.966864	0.198912	-4.86077	1.1693e-06	8.96381e-05
Resp18	ENSMUSG00000033061	464.766	-0.966507	0.239093	-4.0424	5.29079e-05	0.00236665
Gm13420	ENSMUSG00000079497	35.7491	-0.965862	0.281577	-3.43018	0.00060317	0.0182313
Tmie	ENSMUSG00000049555	107.91	-0.961774	0.29729	-3.23514	0.00121582	0.0314478
Mfi2	ENSMUSG00000022780	24.0304	-0.959648	0.288223	-3.32954	0.000869906	0.0241542
Capn5	ENSMUSG00000035547	563.889	-0.959382	0.222065	-4.32028	1.55835e-05	0.000834722
Tulp2	ENSMUSG00000023467	38.7689	-0.954903	0.309778	-3.08254	0.00205243	0.0475113
Pde6c	ENSMUSG00000024992	14.6719	-0.953325	0.309833	-3.0769	0.00209168	0.0481944
2700016F22Rik	ENSMUSG00000097731	3.59741	-0.0965749	0.252065	-0.383135	0.70162	0.960256
Gm5406	ENSMUSG00000080715	15.8995	-0.953004	0.307349	-3.10072	0.00193049	0.0450832
Mal	ENSMUSG00000027375	138.659	-0.951947	0.27535	-3.45722	0.000545774	0.0168331
Lrguk	ENSMUSG00000056215	30.1906	-0.949316	0.298219	-3.18328	0.00145616	0.0364178
Itih2	ENSMUSG00000037254	295.247	-0.948628	0.278199	-3.40989	0.0006499	0.0193398
Bmp5	ENSMUSG00000032179	90.9873	-0.947944	0.258664	-3.66477	0.000247565	0.00872997
Creb3l3	ENSMUSG00000035041	139.635	-0.946838	0.309009	-3.06411	0.00218317	0.0494403
Ucn3	ENSMUSG00000044988	92.862	-0.94542	0.246038	-3.84258	0.000121746	0.00482377
2700068H02Rik	ENSMUSG00000086172	4.22966	0.167212	0.289657	0.577276	0.563753	0.928096
Cdo1	ENSMUSG00000033022	723.752	-0.944477	0.171424	-5.50959	3.59664e-08	3.6237e-06
Tmprss2	ENSMUSG00000000385	194.062	-0.943167	0.172202	-5.4771	4.32344e-08	4.25466e-06
Elovl2	ENSMUSG00000021364	211.094	-0.94233	0.148287	-6.35477	2.08738e-10	3.04676e-08
Polr1d	ENSMUSG00000029642	1242.63	-0.941048	0.260915	-3.60673	0.000310083	0.0104646
Fam188b	ENSMUSG00000038022	148.575	-0.94037	0.188468	-4.98954	6.05233e-07	5.06147e-05
P2rx3	ENSMUSG00000027071	49.1887	-0.938676	0.267465	-3.50953	0.000448898	0.0143255
Hadh	ENSMUSG00000027984	3174.77	-0.935552	0.103925	-9.0022	2.21246e-19	8.35915e-17
Arg1	ENSMUSG00000019987	123.422	-0.934723	0.194503	-4.8057	1.54208e-06	0.000112897
6430550D23Rik	ENSMUSG00000074646	50.1884	-0.933924	0.299185	-3.12157	0.00179892	0.0424793
Fcmr	ENSMUSG00000042474	9.63559	-0.93279	0.303719	-3.07122	0.00213185	0.0487103
BC048546	ENSMUSG00000047228	11.0173	-0.931397	0.309345	-3.01087	0.00260497	0.0568793
Ltbp2	ENSMUSG00000002020	162.044	-0.931048	0.262598	-3.54552	0.000391835	0.0128534
Iyd	ENSMUSG00000019762	163.623	-0.929477	0.242447	-3.83374	0.000126212	0.00498208
Ttc39aos1	ENSMUSG00000085873	53.094	-0.929109	0.232834	-3.99044	6.595e-05	0.00288139
Zfp92	ENSMUSG00000031374	49.3462	-0.928399	0.250439	-3.70709	0.000209657	0.00760879
Tmprss3	ENSMUSG00000024034	7.07555	-0.926029	0.309411	-2.99287	0.00276365	0.0594241
D930028M14Rik	ENSMUSG00000074274	8.34338	-0.925902	0.303765	-3.04808	0.00230306	0.0515641
Pgbd5	ENSMUSG00000050751	54.8645	-0.925717	0.309873	-2.98741	0.00281355	0.0602522
Il17re	ENSMUSG00000043088	134.25	-0.923505	0.175913	-5.24979	1.52272e-07	1.43608e-05
Slc35d3	ENSMUSG00000050473	25.5287	-0.919306	0.281297	-3.26809	0.00108275	0.0286359
Pnlip	ENSMUSG00000046008	1205.54	-0.91813	0.212451	-4.3216	1.549e-05	0.00083182
4921504E06Rik	ENSMUSG00000026734	19.8882	-0.916174	0.272569	-3.36126	0.000775869	0.0221238
9130008F23Rik	ENSMUSG00000054951	76.5042	-0.915148	0.183754	-4.9803	6.34872e-07	5.28843e-05
Scel	ENSMUSG00000022123	11.3343	-0.911761	0.306396	-2.97576	0.00292266	0.0614325
2810425M01Rik	ENSMUSG00000097811	3.91731	0.00596436	0.2733	0.0218235	0.982589	0.997534
Taar1	ENSMUSG00000056379	5.85989	-0.911377	0.282292	-3.22849	0.00124446	0.0320319
Dapl1	ENSMUSG00000026989	8.46881	-0.909144	0.299276	-3.03781	0.00238307	0.0530746
Mrln	ENSMUSG00000019933	34.6802	-0.907481	0.308817	-2.93857	0.00329729	0.0662955
Gm10030	ENSMUSG00000057802	77.545	-0.906992	0.265563	-3.41536	0.000636983	0.0190357
Fam159b	ENSMUSG00000042655	22.0741	-0.906545	0.268393	-3.37768	0.00073101	0.0212163
Upk3a	ENSMUSG00000022435	14.5129	-0.905051	0.309954	-2.91995	0.00350083	0.0694847
Lrrc18	ENSMUSG00000041673	43.0004	-0.902349	0.305808	-2.95071	0.00317046	0.0649255
2310040G24Rik	ENSMUSG00000101655	73.6209	-0.902147	0.19016	-4.74416	2.09375e-06	0.00014477
Ugt2b36	ENSMUSG00000070704	5.95926	-0.901652	0.276624	-3.25948	0.00111615	0.0293726
Tinag	ENSMUSG00000032357	736.15	-0.901189	0.182232	-4.94528	7.60345e-07	6.20142e-05
Onecut2	ENSMUSG00000045991	96.8132	-0.900266	0.231696	-3.88555	0.000102099	0.00413701
2900009J06Rik	ENSMUSG00000102014	5.48105	0.388234	0.303945	1.27731	0.201491	0.718278
Gm14085	ENSMUSG00000079071	32.926	-0.899023	0.305045	-2.94719	0.00320681	0.0653514
Krt23	ENSMUSG00000006777	351.657	-0.898321	0.184992	-4.856	1.19782e-06	9.11633e-05
Vill	ENSMUSG00000038775	1004.17	-0.896743	0.207203	-4.32786	1.50565e-05	0.000814748
Gpd1	ENSMUSG00000023019	265.928	-0.894834	0.241741	-3.70162	0.000214225	0.0077216
Sox5	ENSMUSG00000041540	215.004	-0.894468	0.284743	-3.14132	0.00168189	0.0405764
9130230L23Rik	ENSMUSG00000054598	52.1876	-0.892696	0.272459	-3.27644	0.00105124	0.0280523
Hepacam2	ENSMUSG00000044156	209.809	-0.892484	0.187107	-4.76991	1.84307e-06	0.000130212
C2cd4c	ENSMUSG00000045912	42.5131	-0.891774	0.230401	-3.87052	0.000108602	0.00436015
Ociad2	ENSMUSG00000029153	569.6	-0.8903	0.196218	-4.53729	5.69815e-06	0.000362046
Plin1	ENSMUSG00000030546	50.697	-0.888243	0.282995	-3.13872	0.00169685	0.0406913
Amica1	ENSMUSG00000048534	34.6587	-0.887986	0.305284	-2.90872	0.0036291	0.0712947
Pla2g5	ENSMUSG00000041193	28.2256	-0.886783	0.289813	-3.05985	0.00221447	0.0500041
C330021F23Rik	ENSMUSG00000065952	15.8513	-0.885489	0.297857	-2.97287	0.00295028	0.061621
Orai2	ENSMUSG00000039747	656.544	-0.884778	0.194311	-4.55342	5.27815e-06	0.00033828
Cib3	ENSMUSG00000074240	9.24728	-0.883768	0.307565	-2.87343	0.00406037	0.077746
Ttc25	ENSMUSG00000006784	60.469	-0.881923	0.245203	-3.59671	0.000322267	0.0107888
B3galt5	ENSMUSG00000074892	49.8279	-0.881816	0.259323	-3.40045	0.000672749	0.0199356
Mycn	ENSMUSG00000037169	132.383	-0.881814	0.165827	-5.31768	1.05098e-07	1.00165e-05
Ak1	ENSMUSG00000026817	386.664	-0.881083	0.213547	-4.12594	3.6922e-05	0.00175945
Gm12298	ENSMUSG00000072834	18.4212	-0.881068	0.290649	-3.03138	0.00243442	0.053878
3110067C02Rik	ENSMUSG00000081187	5.00063	-0.0497714	0.297726	-0.167171	0.867235	0.984203
Mmrn1	ENSMUSG00000054641	153.31	-0.878463	0.309955	-2.83417	0.00459455	0.0850494
Plekhs1	ENSMUSG00000035818	155.756	-0.877884	0.223863	-3.92152	8.79934e-05	0.00367938
Stk32a	ENSMUSG00000039954	152.553	-0.874684	0.236883	-3.69248	0.00022208	0.00795052
3110083C13Rik	ENSMUSG00000097303	5.61763	0.0728239	0.308039	0.236412	0.813113	0.977295
4930539E08Rik	ENSMUSG00000048905	16.8981	-0.873755	0.28891	-3.02431	0.00249199	0.0549225
Il1r2	ENSMUSG00000026073	10.7362	-0.871445	0.308443	-2.8253	0.00472357	0.086305
Gm20545	ENSMUSG00000092428	40.2834	-0.870527	0.284669	-3.05803	NA	NA
Vtcn1	ENSMUSG00000051076	104.905	-0.868517	0.223144	-3.89218	9.93491e-05	0.00405015
3632454L22Rik	ENSMUSG00000089759	5.59804	0.24733	0.285662	0.865812	0.386593	0.868532
AA986860	ENSMUSG00000042510	166.289	-0.867709	0.279608	-3.10331	0.0019137	0.0448395
Pilrb2	ENSMUSG00000066682	20.9682	-0.867697	0.309908	-2.79985	0.00511259	0.0916714
Gm15318	ENSMUSG00000086010	7.35758	-0.86726	0.291333	-2.97687	0.0029121	0.0613519
Slc34a2	ENSMUSG00000029188	12.6928	-0.864832	0.308521	-2.80316	0.00506052	0.0908918
Aldob	ENSMUSG00000028307	12.4171	-0.864212	0.29103	-2.96949	0.00298292	0.0621188
4631405J19Rik	ENSMUSG00000075027	4.01896	-0.175774	0.275458	-0.638118	0.523397	0.916189
Cd3d	ENSMUSG00000032094	34.1667	-0.863792	0.278684	-3.09954	0.00193824	0.0452141
Gsta4	ENSMUSG00000032348	176.229	-0.863454	0.189651	-4.55286	5.29212e-06	0.00033828
4632404M16Rik	ENSMUSG00000106296	5.59094	-0.0903231	0.270476	-0.333942	0.738424	0.967304
Sox6	ENSMUSG00000051910	718.961	-0.858589	0.188772	-4.54829	5.40839e-06	0.000344671
Gm26615	ENSMUSG00000097088	14.4784	-0.858429	0.297624	-2.88428	0.00392313	0.0758042
Pnmal1	ENSMUSG00000041141	170.52	-0.858361	0.195513	-4.3903	1.13196e-05	0.000652589
Slc16a10	ENSMUSG00000019838	535.751	-0.858003	0.273676	-3.1351	0.00171796	0.0410255
Rgn	ENSMUSG00000023070	41.7789	-0.857728	0.253805	-3.37948	0.00072623	0.0211356
Stab2	ENSMUSG00000035459	85.0488	-0.857385	0.309019	-2.77453	NA	NA
Ugt1a9	ENSMUSG00000090175	9.65014	-0.857253	0.288909	-2.96721	0.00300515	0.0625201
Gstt1	ENSMUSG00000001663	546.144	-0.856828	0.197476	-4.33889	1.43202e-05	0.00078494
Cyp4f39	ENSMUSG00000061126	12.6022	-0.853983	0.307929	-2.77331	0.00554885	0.0973487
Oit1	ENSMUSG00000021749	8.47357	-0.852984	0.309902	-2.75243	0.00591555	0.101279
Fer1l6	ENSMUSG00000037106	25.9201	-0.850633	0.308458	-2.75769	0.00582109	0.100394
Ccdc162	ENSMUSG00000075225	185.421	-0.85048	0.257477	-3.30313	0.000956112	0.0259684
Abcc2	ENSMUSG00000025194	19.3008	-0.849887	0.287144	-2.9598	0.00307842	0.0636687
Hmgcll1	ENSMUSG00000007908	79.1547	-0.849717	0.299793	-2.83435	0.00459197	0.0850494
Gpr179	ENSMUSG00000070337	47.8377	-0.84837	0.305399	-2.77791	0.00547105	0.0963835
Scn8a	ENSMUSG00000023033	96.1228	-0.847452	0.309425	-2.7388	0.00616646	0.104209
Insrr	ENSMUSG00000005640	521.811	-0.847038	0.216839	-3.9063	9.37217e-05	0.0038559
4833407H14Rik	ENSMUSG00000097779	5.16888	-0.235961	0.292093	-0.80783	0.419188	0.877876
Rbm20	ENSMUSG00000043639	26.321	-0.846258	0.276204	-3.06388	0.00218483	0.0494403
Glp1r	ENSMUSG00000024027	210.656	-0.845897	0.161781	-5.22866	1.70742e-07	1.57067e-05
Gm9899	ENSMUSG00000053214	23.4831	-0.845804	0.306819	-2.75669	0.00583903	0.100523
Gm11744	ENSMUSG00000075410	50.3276	-0.842693	0.245291	-3.43548	0.000591508	0.0179557
BC035044	ENSMUSG00000090164	20.452	-0.842585	0.309622	-2.72134	0.00650182	0.107895
Dkk2	ENSMUSG00000028031	375.641	-0.842159	0.178902	-4.70739	2.50911e-06	0.000171251
Aldoc	ENSMUSG00000017390	423.537	-0.840049	0.26701	-3.14614	0.00165441	0.0400503
Rnd2	ENSMUSG00000001313	380.018	-0.840043	0.118417	-7.09392	1.30365e-12	2.55394e-10
4833423E24Rik	ENSMUSG00000075217	4.77781	-0.266891	0.261828	-1.01934	0.308043	0.816853
Gdpd2	ENSMUSG00000019359	69.8239	-0.839162	0.30983	-2.70845	0.00675975	0.110966
Slc10a5	ENSMUSG00000058921	166.498	-0.83855	0.194726	-4.30631	1.65998e-05	0.000875858
Slc7a7	ENSMUSG00000000958	248.358	-0.838214	0.21996	-3.81076	0.000138543	0.00537851
Galntl6	ENSMUSG00000096914	523.186	-0.838139	0.304834	-2.7495	0.00596865	0.101515
4921507G05Rik	ENSMUSG00000097650	5.18536	0.321784	0.275759	1.1669	0.243249	0.761565
Gck	ENSMUSG00000041798	530.285	-0.836196	0.285571	-2.92816	0.00340979	0.0680549
Mtfp1	ENSMUSG00000004748	192.524	-0.835827	0.238156	-3.50957	0.000448827	0.0143255
Fam92b	ENSMUSG00000042269	18.1086	-0.833556	0.305965	-2.72435	0.00644278	0.107392
Adgrf1	ENSMUSG00000041293	25.4006	-0.830429	0.292868	-2.83551	0.00457528	0.0849902
Cldn2	ENSMUSG00000047230	507.813	-0.829983	0.296859	-2.79588	0.00517581	0.0921661
Reep6	ENSMUSG00000035504	436.915	-0.829337	0.211756	-3.91648	8.98505e-05	0.00372756
Bach2	ENSMUSG00000040270	330.696	-0.827674	0.259128	-3.19408	0.00140278	0.0352495
2810433D01Rik	ENSMUSG00000086283	41.883	-0.82623	0.256287	-3.22384	0.00126484	0.0324774
Dnah9	ENSMUSG00000056752	124.1	-0.824919	0.267259	-3.08659	0.00202466	0.0470228
Skap1	ENSMUSG00000057058	46.2779	-0.824767	0.263288	-3.13256	0.00173288	0.0413352
Chn2	ENSMUSG00000004633	155.519	-0.823213	0.241357	-3.41077	0.000647788	0.0193041
Slc16a7	ENSMUSG00000020102	494.746	-0.822962	0.274852	-2.9942	0.00275164	0.0592863
4930412M03Rik	ENSMUSG00000051008	4.04305	-0.386375	0.293859	-1.31483	0.188567	0.700562
Cfap44	ENSMUSG00000071550	21.3648	-0.822468	0.307999	-2.67036	0.00757696	0.120175
Lpcat2	ENSMUSG00000033192	104.308	-0.822265	0.249766	-3.29214	0.00099427	0.0268326
Gm4117	ENSMUSG00000089940	329.049	-0.822179	0.273671	-3.00426	0.00266232	0.0577737
Rbp4	ENSMUSG00000024990	605.476	-0.821789	0.132495	-6.2024	5.56086e-10	7.74057e-08
Coch	ENSMUSG00000020953	95.018	-0.820231	0.300833	-2.72653	0.00640042	0.106967
4930426I24Rik	ENSMUSG00000097323	4.37656	-0.0331702	0.249529	-0.132931	0.894248	0.987106
Calr3	ENSMUSG00000019732	32.3387	-0.814224	0.266968	-3.04989	0.00228926	0.0514185
Ggt6	ENSMUSG00000040471	10.563	-0.81299	0.303115	-2.68212	0.00731578	0.117441
Col4a3	ENSMUSG00000079465	63.6369	-0.811225	0.309215	-2.6235	0.00870316	0.13219
4930429H19Rik	ENSMUSG00000108530	4.07913	-0.107098	0.234189	-0.457313	0.647446	0.948464
4930430E12Rik	ENSMUSG00000085295	3.78321	0.300668	0.289005	1.04036	0.298175	0.812291
Schip1	ENSMUSG00000027777	296.712	-0.811149	0.199951	-4.05673	4.97638e-05	0.00224499
4930431F12Rik	ENSMUSG00000062496	5.20182	0.0827457	0.300991	0.274911	0.783385	0.973656
4930431P03Rik	ENSMUSG00000075042	4.27169	0.0948031	0.254192	0.372958	0.709179	0.961724
Ccdc39	ENSMUSG00000027676	118.735	-0.810807	0.304369	-2.66389	0.00772423	0.122144
Pla2g16	ENSMUSG00000060675	590.612	-0.809808	0.145417	-5.56888	2.56384e-08	2.63329e-06
Amy2a5	ENSMUSG00000074268	901927	-0.809796	0.238858	-3.39028	0.000698218	0.0205464
E330011O21Rik	ENSMUSG00000109841	179.785	-0.80806	0.280485	-2.88094	0.00396491	0.0763808
Emilin3	ENSMUSG00000050700	41.7404	-0.807828	0.242493	-3.33134	0.000864287	0.0240297
4930447F24Rik	ENSMUSG00000102224	4.97852	-0.573142	0.241046	-2.37773	0.0174195	0.210246
Wnk3	ENSMUSG00000041245	181.807	-0.807759	0.21858	-3.69549	0.000219465	0.00787025
Gm14409	ENSMUSG00000078869	18.2161	-0.807715	0.309601	-2.60889	0.00908372	0.136598
Entpd8	ENSMUSG00000036813	25.4842	-0.807053	0.304311	-2.65207	0.00800005	0.124709
Nt5e	ENSMUSG00000032420	50.0022	-0.8069	0.292432	-2.75928	NA	NA
4930455G09Rik	ENSMUSG00000085761	5.39247	-0.021197	0.288289	-0.0735269	0.941387	0.993191
Enpp2	ENSMUSG00000022425	2547.96	-0.805697	0.275346	-2.92612	0.00343215	0.0682494
Xlr4b	ENSMUSG00000067768	27.469	-0.803857	0.309836	-2.59446	0.00947403	0.13998
Gramd1b	ENSMUSG00000040111	728.971	-0.803855	0.281327	-2.85737	0.00427173	0.0805538
Ces3b	ENSMUSG00000062181	10.3197	-0.803233	0.282477	-2.84354	0.00446156	0.0833549
Dnase1l3	ENSMUSG00000025279	19.5138	-0.802503	0.309184	-2.59555	0.00944384	0.139729
Hs3st6	ENSMUSG00000039628	19.3391	-0.801975	0.286608	-2.79816	0.00513954	0.0918432
4930488B22Rik	ENSMUSG00000092578	5.56317	-0.0868149	0.306637	-0.283119	0.777085	0.972598
Sez6l	ENSMUSG00000058153	225.122	-0.800157	0.178943	-4.47157	7.76481e-06	0.000469394
Clec1a	ENSMUSG00000033082	119.761	-0.799135	0.179233	-4.45863	8.24841e-06	0.000491605
Ccdc103	ENSMUSG00000020930	20.5246	-0.799098	0.296796	-2.69241	0.00709366	0.11501
4930507D05Rik	ENSMUSG00000097129	5.3854	-0.179576	0.304853	-0.589057	0.555823	0.926249
Lrrc48	ENSMUSG00000056598	59.5048	-0.79585	0.252304	-3.15433	0.00160868	0.0391741
Dner	ENSMUSG00000036766	47.7746	-0.795461	0.284318	-2.79778	0.00514545	0.0918713
Stxbp5l	ENSMUSG00000022829	54.4821	-0.795453	0.291997	-2.72418	0.00644617	0.107392
Sord	ENSMUSG00000027227	1168.79	-0.794831	0.155603	-5.10807	3.25473e-07	2.84561e-05
Ankrd55	ENSMUSG00000049985	8.38973	-0.792154	0.308379	-2.56877	0.0102061	0.147702
Tbx3os1	ENSMUSG00000087516	76.2463	-0.791887	0.283254	-2.79568	0.00517905	0.0921661
Sesn1	ENSMUSG00000038332	1467.27	-0.79121	0.290408	-2.72448	0.00644032	0.107392
Rapgefl1	ENSMUSG00000038020	317.974	-0.791005	0.190441	-4.15355	3.27352e-05	0.00158856
Vwa3b	ENSMUSG00000050122	58.2471	-0.790922	0.309274	-2.55735	0.0105473	0.150987
4930519F16Rik	ENSMUSG00000031325	3.92058	0.359282	0.249202	1.44173	0.149378	0.642127
Gmpr	ENSMUSG00000000253	173.76	-0.790148	0.287895	-2.74457	0.00605895	0.102885
Agbl1	ENSMUSG00000025754	16.2248	-0.789928	0.309966	-2.54844	0.0108207	0.153242
Espnl	ENSMUSG00000049515	12.9246	-0.785583	0.302254	-2.59909	0.00934725	0.138883
Tmed6	ENSMUSG00000031919	8797.79	-0.784801	0.14596	-5.37684	7.58057e-08	7.25745e-06
Stamos	ENSMUSG00000086657	38.9768	-0.784774	0.266077	-2.94942	0.0031837	0.0650201
D630003M21Rik	ENSMUSG00000037813	212.665	-0.784415	0.180029	-4.35716	1.31759e-05	0.000735554
C1qtnf3	ENSMUSG00000058914	69.6162	-0.782966	0.261195	-2.99763	0.00272088	0.0587432
Agpat9	ENSMUSG00000029314	53.6214	-0.78207	0.301741	-2.59186	0.00954583	0.140719
4930528D03Rik	ENSMUSG00000097502	4.94203	0.0455611	0.305442	0.149164	0.881424	0.985438
Kcnc4	ENSMUSG00000027895	17.4187	-0.78192	0.305736	-2.5575	0.0105426	0.150987
4930533D04Rik	ENSMUSG00000099491	4.73206	-0.00611041	0.303772	-0.0201151	0.983952	0.998152
4930533I22Rik	ENSMUSG00000093535	3.88815	-0.0707563	0.278875	-0.253721	0.799711	0.974748
Tubb1	ENSMUSG00000016255	24.9892	-0.780015	0.307282	-2.53843	0.011135	0.156023
4930512B01Rik	ENSMUSG00000020992	8.32392	-0.779901	0.293215	-2.65982	0.00781814	0.123261
4930540M05Rik	ENSMUSG00000097831	3.68125	-0.0328753	0.265809	-0.12368	0.901569	0.988761
Sdcbp2	ENSMUSG00000027456	16.9194	-0.77936	0.294372	-2.64754	0.00810808	0.125531
Fcho1	ENSMUSG00000070000	153.029	-0.779076	0.26967	-2.889	0.00386469	0.0749488
A530016L24Rik	ENSMUSG00000043122	8.79757	-0.778383	0.30913	-2.51798	0.0118032	0.162766
4930554C24Rik	ENSMUSG00000099724	3.98192	0.280659	0.261414	1.07362	0.282994	0.801016
4732490B19Rik	ENSMUSG00000085421	34.818	-0.77778	0.280614	-2.77171	0.00557633	0.0975074
4930556M19Rik	ENSMUSG00000097058	5.18918	0.490152	0.305433	1.60478	0.108542	0.571562
1700016K19Rik	ENSMUSG00000053783	6.46219	-0.775174	0.308979	-2.50882	0.0121134	0.164926
Fam151a	ENSMUSG00000034871	224.951	-0.775106	0.194351	-3.98818	6.65809e-05	0.0028986
AC100590.1	ENSMUSG00000111927	28.8505	-0.774426	0.256643	-3.01752	0.00254851	0.0559826
Mrm1	ENSMUSG00000018405	270.249	-0.774315	0.188761	-4.1021	4.09421e-05	0.00191649
Gipc2	ENSMUSG00000039131	20.4795	-0.774145	0.307349	-2.51878	0.0117763	0.162532
Tlr12	ENSMUSG00000062545	30.5962	-0.773544	0.274401	-2.81903	0.00481684	0.0874805
Gm17767	ENSMUSG00000099413	11.5	-0.773015	0.307667	-2.51251	0.0119876	0.163952
Susd5	ENSMUSG00000086596	48.4135	-0.772767	0.291457	-2.65139	0.0080161	0.124709
4930566F21Rik	ENSMUSG00000107142	4.51472	-0.0241297	0.290222	-0.0831423	0.933738	0.992184
Rab3b	ENSMUSG00000003411	64.9732	-0.772467	0.25728	-3.00243	0.00267833	0.0580021
5930430L01Rik	ENSMUSG00000106951	110.884	-0.772152	0.214088	-3.60671	0.000310109	0.0104646
4930578I06Rik	ENSMUSG00000021961	5.05737	-0.00716704	0.29387	-0.0243885	0.980543	0.99707
4930578M01Rik	ENSMUSG00000097587	5.62856	-0.667348	0.308955	-2.16001	0.0307716	0.298711
Bmp8b	ENSMUSG00000002384	18.3328	-0.771687	0.292497	-2.63827	0.00833306	0.127721
Prtg	ENSMUSG00000036030	106.269	-0.770074	0.303052	-2.54106	0.0110517	0.155369
Dnah6	ENSMUSG00000052861	7.87696	-0.769706	0.309075	-2.49036	0.0127615	0.170675
Vdr	ENSMUSG00000022479	179.465	-0.769337	0.252998	-3.04088	0.00235891	0.052592
RP24-553E23.6	ENSMUSG00000111824	67.7063	-0.768266	0.291194	-2.63833	0.00833158	0.127721
Gm2260	ENSMUSG00000098428	111.861	-0.768102	0.270994	-2.83439	0.00459135	0.0850494
4930597O21Rik	ENSMUSG00000053442	3.57712	-0.214241	0.272665	-0.78573	0.432026	0.884139
4930599N23Rik	ENSMUSG00000073144	3.73471	0.690695	0.280226	2.46478	0.0137099	0.179835
Col25a1	ENSMUSG00000058897	42.7049	-0.767791	0.260095	-2.95197	0.00315755	0.0647358
Gm6377	ENSMUSG00000048621	24.9403	-0.767736	0.292756	-2.62244	0.00873025	0.132258
Ngef	ENSMUSG00000026259	438.706	-0.767222	0.270192	-2.83955	0.00451775	0.0842172
4931413I07Rik	ENSMUSG00000092602	3.54996	0.388883	0.295177	1.31746	0.187685	0.698774
Slc2a5	ENSMUSG00000028976	215.96	-0.767131	0.170146	-4.50867	6.52366e-06	0.000405964
Lrrc36	ENSMUSG00000054320	89.7393	-0.766651	0.219012	-3.5005	0.000464394	0.0147311
Tat	ENSMUSG00000001670	9.70772	-0.766583	0.301342	-2.5439	0.0109623	0.154477
Rap1gapos	ENSMUSG00000087476	174.662	-0.764866	0.169318	-4.51732	6.26269e-06	0.000393694
Sox15	ENSMUSG00000041287	20.879	-0.764644	0.285221	-2.68088	0.00734285	0.117697
4932414N04Rik	ENSMUSG00000079324	4.19026	-0.0791704	0.286307	-0.276523	0.782147	0.973326
Gpr119	ENSMUSG00000051209	49.6647	-0.763202	0.252018	-3.02836	0.00245885	0.0543618
Uros	ENSMUSG00000030979	282.693	-0.762831	0.243316	-3.13515	0.00171768	0.0410255
Otof	ENSMUSG00000062372	9.16886	-0.762057	0.308834	-2.46753	0.0136049	0.179019
Hp	ENSMUSG00000031722	63.8524	-0.76196	0.309959	-2.45826	0.0139611	0.182227
Pck1	ENSMUSG00000027513	12.7105	-0.761891	0.267974	-2.84315	0.00446699	0.0833549
4932443L11Rik	ENSMUSG00000086805	4.20172	0.226114	0.183938	1.2293	0.21896	0.735811
Bmx	ENSMUSG00000031377	73.1535	-0.761735	0.235857	-3.22965	0.00123944	0.0319416
Fam149a	ENSMUSG00000070044	1082.45	-0.760688	0.130865	-5.81275	6.14558e-09	7.34622e-07
Rif1	ENSMUSG00000036202	1426.57	-0.760299	0.262711	-2.89405	0.00380305	0.0740247
Gm34086	ENSMUSG00000106261	6.75421	-0.758178	0.296863	-2.55397	0.0106504	0.151642
Speg	ENSMUSG00000026207	124.387	-0.757804	0.282624	-2.68132	0.00733323	0.117632
4933407L21Rik	ENSMUSG00000026224	4.84233	-0.268751	0.299578	-0.897099	0.369666	0.85777
Fa2h	ENSMUSG00000033579	16.6026	-0.757696	0.296632	-2.55433	0.0106393	0.151587
Ins2	ENSMUSG00000000215	55289.3	-0.757061	0.194944	-3.88349	0.000102968	0.00414973
4933411K16Rik	ENSMUSG00000090369	5.32793	0.166086	0.298485	0.556428	0.577918	0.932241
Cc2d2b	ENSMUSG00000108929	25.5717	-0.75469	0.271652	-2.77815	0.00546691	0.0963835
Cx3cl1	ENSMUSG00000031778	128.687	-0.753902	0.309017	-2.43968	0.0147004	0.188076
Noxo1	ENSMUSG00000019320	130.757	-0.753045	0.264817	-2.84364	0.00446008	0.0833549
4933421A08Rik	ENSMUSG00000086443	3.97464	0.452788	0.288372	1.57015	0.11638	0.588737
Wfdc1	ENSMUSG00000023336	207.794	-0.752034	0.179347	-4.19317	2.75083e-05	0.00135669
4933425D22Rik	ENSMUSG00000107164	3.70788	-0.0786158	0.278341	-0.282444	0.777603	0.972659
Itgal	ENSMUSG00000030830	289.394	-0.752015	0.260962	-2.88171	0.00395525	0.0762855
Gm15915	ENSMUSG00000085723	94.0715	-0.749103	0.250264	-2.99325	0.00276026	0.0594115
Olfr1278	ENSMUSG00000068647	23.1707	-0.748866	0.276843	-2.70502	0.00683006	0.11185
Dapk2	ENSMUSG00000032380	94.4493	-0.746955	0.295297	-2.5295	0.0114224	0.159308
4933428G20Rik	ENSMUSG00000047988	4.85381	0.32217	0.299606	1.07531	0.282234	0.800682
Gm35315	ENSMUSG00000109771	164.202	-0.746506	0.195177	-3.82475	0.000130903	0.00512898
BC030499	ENSMUSG00000037593	17.4406	-0.745984	0.309466	-2.41055	0.0159285	0.198244
Icos	ENSMUSG00000026009	15.0171	-0.745878	0.29967	-2.489	0.0128103	0.171111
Mme	ENSMUSG00000027820	585.57	-0.745355	0.257912	-2.88995	0.003853	0.0747907
RP23-282P18.4	ENSMUSG00000112189	8.4927	-0.744676	0.309815	-2.40361	0.0162339	0.200631
4933436H12Rik	ENSMUSG00000108924	3.9853	-0.921196	0.2862	-3.21871	0.00128767	0.0329837
4933436I20Rik	ENSMUSG00000100580	4.78875	0.32657	0.295343	1.10573	0.268844	0.788339
Frem2	ENSMUSG00000037016	1061.47	-0.744292	0.191359	-3.88951	0.000100449	0.00407927
Nmrk1	ENSMUSG00000037847	274.406	-0.744262	0.269926	-2.75728	0.00582843	0.100422
Abca15	ENSMUSG00000054746	8.86416	-0.744153	0.305699	-2.43427	0.014922	0.189394
Hsd17b13	ENSMUSG00000034528	2229.95	-0.742143	0.224225	-3.30981	0.000933597	0.025455
1700086L19Rik	ENSMUSG00000071265	173.452	-0.739722	0.172131	-4.29743	1.7279e-05	0.000900465
St6galnac4	ENSMUSG00000079442	799.598	-0.738497	0.194029	-3.80611	0.00014117	0.00546047
Gsto2	ENSMUSG00000025069	11.5831	-0.737354	0.309865	-2.37959	0.0173318	0.209546
Slc36a2	ENSMUSG00000020264	12.5226	-0.737266	0.28748	-2.56458	0.0103302	0.149079
Fhdc1	ENSMUSG00000041842	227.314	-0.732301	0.295878	-2.47501	0.0133233	0.175931
Ptprj	ENSMUSG00000025314	5856.55	-0.731563	0.218405	-3.34957	0.000809363	0.0227719
Jhy	ENSMUSG00000032023	13.9163	-0.730124	0.262132	-2.78533	NA	NA
5330411J11Rik	ENSMUSG00000087455	4.15628	-0.0652328	0.209498	-0.311377	0.755514	0.969513
Scin	ENSMUSG00000002565	15.9332	-0.729825	0.301169	-2.42331	0.0153798	0.193464
5330416C01Rik	ENSMUSG00000054944	3.94285	-0.0727246	0.202133	-0.359786	0.719007	0.963909
Efcab1	ENSMUSG00000068617	190.725	-0.729272	0.223111	-3.26866	0.0010806	0.0286359
Prox1	ENSMUSG00000010175	828.24	-0.728731	0.186332	-3.91092	9.19447e-05	0.00379213
A2m	ENSMUSG00000030111	23.3802	-0.728106	0.304911	-2.38793	0.0169435	0.206654
Otop3	ENSMUSG00000018862	11.8682	-0.727958	0.309888	-2.3491	0.0188188	0.221944
Olfr898	ENSMUSG00000094588	10.4045	-0.725673	0.304105	-2.38626	0.0170208	0.207088
5330439K02Rik	ENSMUSG00000097827	3.84389	-0.103588	0.288821	-0.358658	0.719851	0.963909
Foxred2	ENSMUSG00000016552	448.49	-0.72438	0.143184	-5.05909	4.21257e-07	3.60848e-05
Gm4045	ENSMUSG00000108231	18.9311	-0.7243	0.293041	-2.47167	0.0134485	0.177175
Tekt2	ENSMUSG00000028845	61.6444	-0.723243	0.26847	-2.69395	0.00706112	0.11457
Esm1	ENSMUSG00000042379	111.106	-0.723024	0.232431	-3.11071	0.00186639	0.0438768
Pla2g2c	ENSMUSG00000028750	9.90248	-0.722898	0.305691	-2.3648	0.0180399	0.214934
Cfap77	ENSMUSG00000079502	12.7726	-0.721605	0.309584	-2.33089	0.0197593	0.227954
Gm12361	ENSMUSG00000083956	7.52442	-0.721217	0.307999	-2.34162	0.0192004	0.224071
Amy1	ENSMUSG00000074264	958.538	-0.721156	0.174675	-4.12857	3.65034e-05	0.00174343
Gm14226	ENSMUSG00000084897	217.408	-0.720901	0.202052	-3.56789	0.000359863	0.0119155
Exd1	ENSMUSG00000048647	35.8853	-0.71967	0.286393	-2.51288	0.011975	0.163904
Foxj1	ENSMUSG00000034227	68.0714	-0.71966	0.248237	-2.89909	0.00374253	0.0731835
5530401A14Rik	ENSMUSG00000020703	3.98764	-0.342953	0.282411	-1.21438	0.224604	0.741687
Gm44787	ENSMUSG00000108822	32.6798	-0.71862	0.302527	-2.37539	0.0175305	0.210899
Rpl28-ps3	ENSMUSG00000079942	29.6402	-0.716137	0.302799	-2.36506	0.0180273	0.214934
Gulo	ENSMUSG00000034450	109.523	-0.715891	0.232444	-3.07984	0.00207114	0.0477874
G6pc	ENSMUSG00000078650	8.3335	-0.71556	0.309876	-2.30918	0.0209336	0.236365
Prokr1	ENSMUSG00000049409	76.8822	-0.715261	0.284457	-2.51448	0.0119207	0.163566
Rgs6	ENSMUSG00000021219	39.3742	-0.714567	0.307179	-2.32622	0.0200067	0.229933
Pih1d2	ENSMUSG00000000167	34.1642	-0.71337	0.267876	-2.66306	0.00774343	0.122357
Cyyr1	ENSMUSG00000041134	528.43	-0.713042	0.297191	-2.39927	0.0164279	0.202317
Gnat2	ENSMUSG00000009108	114.569	-0.712982	0.259922	-2.74307	0.00608685	0.103194
Lrrc74b	ENSMUSG00000022759	39.0973	-0.711931	0.246176	-2.89196	0.00382848	0.0743863
Grtp1	ENSMUSG00000038515	217.543	-0.709727	0.235662	-3.01163	0.00259851	0.0567967
5830405F06Rik	ENSMUSG00000103586	5.00343	-0.186761	0.292375	-0.638773	0.522971	0.916096
Mat1a	ENSMUSG00000037798	810.354	-0.708288	0.177885	-3.98171	6.84203e-05	0.0029604
Fam198a	ENSMUSG00000038233	669.243	-0.708227	0.129207	-5.48134	4.22106e-08	4.17333e-06
Ceacam1	ENSMUSG00000074272	330.22	-0.708204	0.183937	-3.85026	0.000117993	0.00469264
1810012K16Rik	ENSMUSG00000099825	7.15248	-0.707854	0.30919	-2.28938	0.0220573	0.244467
Mst1	ENSMUSG00000032591	24.1629	-0.707805	0.299535	-2.36301	0.0181272	0.215712
Enho	ENSMUSG00000028445	228.194	-0.707382	0.208767	-3.38838	0.000703071	0.0206319
Tph2	ENSMUSG00000006764	26.2365	-0.706717	0.237582	-2.97463	0.00293346	0.0615453
Gm10447	ENSMUSG00000072963	20.7588	-0.705891	0.268959	-2.62453	0.00867676	0.131884
Abhd3	ENSMUSG00000002475	74.8498	-0.70491	0.241793	-2.91535	0.0035529	0.0702545
Rnase4	ENSMUSG00000021876	11986.6	-0.703811	0.100317	-7.01591	2.28459e-12	4.31584e-10
Kif19a	ENSMUSG00000010021	86.6352	-0.70342	0.305293	-2.30408	0.0212183	0.237779
Ikzf4	ENSMUSG00000002578	163.728	-0.701155	0.308968	-2.26934	0.0232474	0.252402
Lrp4	ENSMUSG00000027253	842.498	-0.701152	0.129071	-5.43231	5.56284e-08	5.39902e-06
Gm18953	ENSMUSG00000093625	167.736	-0.700901	0.280119	-2.50216	0.0123439	0.167311
Cfap54	ENSMUSG00000020014	29.9644	-0.700759	0.308402	-2.27222	0.023073	0.251698
Adamts6	ENSMUSG00000046169	145.288	-0.700406	0.178988	-3.91315	9.10997e-05	0.00377029
D7Ertd443e	ENSMUSG00000030994	68.7581	-0.700307	0.303343	-2.30863	0.0209641	0.236365
Blnk	ENSMUSG00000061132	90.1037	-0.700272	0.235522	-2.97327	0.00294642	0.061604
Pck2	ENSMUSG00000040618	1647.9	-0.696172	0.16243	-4.28599	1.81929e-05	0.000938845
6330403N20Rik	ENSMUSG00000097912	3.75766	0.299505	0.288217	1.03916	0.298728	0.812435
Gpr174	ENSMUSG00000073008	16.4479	-0.694968	0.273696	-2.5392	0.0111107	0.155848
Sema4a	ENSMUSG00000028064	398.659	-0.694114	0.232747	-2.98227	0.00286118	0.06078
Ttc30a2	ENSMUSG00000075272	11.8532	-0.693401	0.293825	-2.35991	NA	NA
Gm14133	ENSMUSG00000087029	36.3087	-0.692562	0.275237	-2.51624	NA	NA
Cdh6	ENSMUSG00000039385	59.8446	-0.691488	0.236242	-2.92703	0.00342214	0.0681144
Paqr5	ENSMUSG00000032278	23.7152	-0.690311	0.308226	-2.23963	0.0251151	0.263323
Gm16011	ENSMUSG00000081303	35.2628	-0.688006	0.277104	-2.48284	0.0130338	0.173004
Lgr5	ENSMUSG00000020140	80.7838	-0.687945	0.289664	-2.37498	0.01755	0.210979
Gm19619	ENSMUSG00000107198	7.70836	-0.687888	0.309889	-2.21979	0.0264332	0.272551
Hcar1	ENSMUSG00000049241	39.2705	-0.685577	0.274604	-2.49661	0.0125388	0.168979
Gstp1	ENSMUSG00000097830	1718.39	-0.68536	0.0930868	-7.36259	1.80379e-13	3.97548e-11
Gstp1	ENSMUSG00000060803	1718.27	-0.685212	0.0930507	-7.36386	1.78666e-13	3.97548e-11
Slc5a1	ENSMUSG00000011034	137.574	-0.684197	0.181586	-3.76789	0.000164633	0.00622018
Gm13657	ENSMUSG00000086813	16.3328	-0.683316	0.305541	-2.23641	0.0253246	0.264994
Smim24	ENSMUSG00000078439	43.7389	-0.682456	0.283335	-2.40865	0.0160115	0.199043
Dnaja4	ENSMUSG00000032285	227.58	-0.682209	0.256581	-2.65885	0.0078409	0.123436
6530401F13Rik	ENSMUSG00000091947	3.39174	0.0226039	0.274403	0.0823748	0.934349	0.992218
Gclc	ENSMUSG00000032350	979.271	-0.681384	0.215638	-3.15985	0.0015785	0.038655
Xpc	ENSMUSG00000030094	521.673	-0.681126	0.228113	-2.98591	0.00282733	0.060326
Nptx1	ENSMUSG00000025582	28.8251	-0.681057	0.251858	-2.70413	0.00684843	0.112064
Man2c1os	ENSMUSG00000086728	20.5598	-0.681043	0.297079	-2.29246	0.0218789	0.242999
Ctf1	ENSMUSG00000042340	127.04	-0.680933	0.259812	-2.62087	0.00877057	0.132643
RP23-366E1.3	ENSMUSG00000111828	16.2793	-0.680796	0.294568	-2.31116	0.0208238	0.235862
Carmil1	ENSMUSG00000021338	693.252	-0.68011	0.180394	-3.77013	0.000163162	0.00618671
Inhba	ENSMUSG00000041324	32.6348	-0.678723	0.2648	-2.56315	0.0103727	0.149185
Lct	ENSMUSG00000026354	18.0456	-0.678524	0.305516	-2.22091	0.0263569	0.272452
BC037032	ENSMUSG00000087221	43.7904	-0.678126	0.257048	-2.63813	0.00833644	0.127721
Rassf10	ENSMUSG00000098132	162.756	-0.677645	0.202024	-3.35427	0.000795733	0.0225529
Olfr2	ENSMUSG00000070417	23.1686	-0.676986	0.301597	-2.24468	0.024789	0.261328
Dll4	ENSMUSG00000027314	322.428	-0.676476	0.156619	-4.31926	1.56556e-05	0.000836469
Neurog3	ENSMUSG00000044312	17.1728	-0.676258	0.301648	-2.24188	0.0249694	0.262446
Slc9b2	ENSMUSG00000037994	70.2377	-0.676173	0.292349	-2.3129	0.0207283	0.235078
Lrrtm2	ENSMUSG00000071862	20.5932	-0.67556	0.296454	-2.2788	0.0226788	0.248763
Pnliprp2	ENSMUSG00000025091	83348.2	-0.675249	0.14377	-4.69673	2.64357e-06	0.000179848
Iglc1	ENSMUSG00000105906	11.6156	-0.674997	0.30761	-2.19433	0.0282119	0.282493
Gm10110	ENSMUSG00000062093	170.896	-0.674487	0.261444	-2.57985	0.00988428	0.143832
Bik	ENSMUSG00000016758	64.1543	-0.674417	0.225898	-2.98549	0.00283126	0.060326
Ccdc183	ENSMUSG00000026940	12.0406	-0.674293	0.309867	-2.17607	0.0295499	0.291341
Gm15596	ENSMUSG00000082289	106.696	-0.673974	0.237611	-2.83646	0.00456169	0.0848122
Kng2	ENSMUSG00000060459	6.89122	-0.673718	0.309545	-2.17648	0.0295196	0.291341
Nos1ap	ENSMUSG00000038473	47.2531	-0.672651	0.284738	-2.36235	0.0181593	0.215851
Tmc5	ENSMUSG00000030650	83.9587	-0.67261	0.275188	-2.44418	0.014518	0.186958
Zfp940	ENSMUSG00000050855	95.5197	-0.670568	0.308026	-2.17699	NA	NA
Rpl3l	ENSMUSG00000002500	6.41771	-0.670008	0.292558	-2.29017	0.0220115	0.244216
9130208D14Rik	ENSMUSG00000086513	3.65665	-0.288988	0.23413	-1.23431	0.217089	0.73268
Acap1	ENSMUSG00000001588	40.1307	-0.669726	0.309806	-2.16176	0.0306367	0.298028
Sox9	ENSMUSG00000000567	1242.33	-0.668341	0.191625	-3.48775	0.000487096	0.0153821
Cnr1	ENSMUSG00000044288	115.934	-0.6682	0.192221	-3.47621	0.00050855	0.015917
Plekhd1	ENSMUSG00000066438	45.4771	-0.667997	0.300926	-2.2198	0.0264322	0.272551
Ear2	ENSMUSG00000072596	46.0799	-0.667865	0.299464	-2.2302	0.0257343	0.267912
Sdk2	ENSMUSG00000041592	497.902	-0.6675	0.232044	-2.8766	0.0040198	0.0771088
Aqp3	ENSMUSG00000028435	11.0902	-0.667388	0.299541	-2.22803	0.0258782	0.269189
Fxyd1	ENSMUSG00000036570	414.002	-0.666898	0.250999	-2.65697	0.00788454	0.124031
St6gal1	ENSMUSG00000022885	1117.37	-0.666188	0.163317	-4.0791	4.52097e-05	0.00208398
Acaa1b	ENSMUSG00000010651	15.2179	-0.665944	0.308725	-2.15708	0.0309995	0.29969
Megf10	ENSMUSG00000024593	26.0181	-0.665831	0.288563	-2.3074	0.0210324	0.236453
Gm28035	ENSMUSG00000099041	59.9168	-0.664324	0.29249	-2.27127	0.0231305	0.251698
Slc6a19	ENSMUSG00000021565	31.6771	-0.663335	0.253419	-2.61754	NA	NA
Crocc	ENSMUSG00000040860	280.037	-0.660984	0.148864	-4.44019	8.98774e-06	0.000532668
Myocd	ENSMUSG00000020542	31.997	-0.65889	0.30651	-2.14966	0.0315824	0.302981
Angptl6	ENSMUSG00000038742	50.3218	-0.658312	0.230337	-2.85804	0.00426273	0.0804557
Zmynd8	ENSMUSG00000039671	1147.68	-0.656907	0.232974	-2.81966	0.00480741	0.0874594
Gstm3	ENSMUSG00000004038	7.12505	-0.656565	0.30238	-2.17132	0.0299067	0.293626
Xrra1	ENSMUSG00000035211	13.8785	-0.655187	0.303802	-2.15662	0.031035	0.299835
Chp1	ENSMUSG00000014077	2730.44	-0.655159	0.115245	-5.68493	1.30865e-08	1.44966e-06
Prom1	ENSMUSG00000029086	2260.65	-0.65475	0.166538	-3.93153	8.44053e-05	0.00354335
9330154K18Rik	ENSMUSG00000047807	3.91517	0.260772	0.301733	0.864246	0.387453	0.86857
Gm7899	ENSMUSG00000103823	14.6967	-0.653792	0.291213	-2.24506	0.0247641	0.261326
RP23-325G13.2	ENSMUSG00000112374	19.6923	-0.65286	0.301722	-2.16378	0.0304813	0.2972
Sucnr1	ENSMUSG00000027762	14.0148	-0.652815	0.285363	-2.28767	0.0221569	0.245108
Cpa1	ENSMUSG00000054446	676155	-0.651882	0.162268	-4.01732	5.88644e-05	0.00260555
9330161L09Rik	ENSMUSG00000055271	3.95532	-0.280733	0.277515	-1.01159	0.311733	0.818367
RP23-305G22.3	ENSMUSG00000112532	31.3612	-0.651793	0.302293	-2.15616	0.0310708	0.300008
Fgfr4	ENSMUSG00000005320	253.292	-0.651539	0.243182	-2.67923	0.0073792	0.118101
Cxcl13	ENSMUSG00000023078	76.1776	-0.651355	0.309044	-2.10765	0.0350616	0.321418
Serpinb1a	ENSMUSG00000044734	3503.82	-0.651315	0.206152	-3.15939	0.00158097	0.0386708
Cfap46	ENSMUSG00000049571	11.553	-0.650944	0.309743	-2.10156	0.0355921	0.324314
9330185C12Rik	ENSMUSG00000097648	3.46659	-0.239204	0.258788	-0.924322	0.355319	0.851066
Mpp4	ENSMUSG00000079550	9.62421	-0.649237	0.299464	-2.168	0.0301589	0.295003
Erbb4	ENSMUSG00000062209	258.155	-0.648681	0.256154	-2.53239	NA	NA
Omp	ENSMUSG00000074006	5.90791	-0.64844	0.308085	-2.10474	0.0353138	0.32317
Dym	ENSMUSG00000035765	929.745	-0.648249	0.166102	-3.90271	9.51211e-05	0.00389279
Ffar1	ENSMUSG00000044453	208.907	-0.647917	0.190976	-3.39266	0.000692163	0.0204251
9430021M05Rik	ENSMUSG00000054457	5.06278	0.437462	0.299219	1.46201	0.143738	0.633453
Klhdc8a	ENSMUSG00000042115	90.6123	-0.647838	0.207568	-3.12109	0.00180183	0.0425006
Tspan15	ENSMUSG00000037031	482.879	-0.647508	0.112878	-5.73635	9.67393e-09	1.09455e-06
Rgs8	ENSMUSG00000042671	28.6063	-0.645423	0.30944	-2.08577	0.0369991	0.331425
A930017K11Rik	ENSMUSG00000025727	17.8138	-0.645351	0.301111	-2.14323	0.0320945	0.3041
9430060I03Rik	ENSMUSG00000100632	3.47516	-0.161867	0.272161	-0.594748	0.552012	0.925193
Retn	ENSMUSG00000012705	8.0125	-0.645051	0.261526	-2.46649	0.0136446	0.1792
Chek1	ENSMUSG00000032113	413.952	-0.645038	0.235611	-2.73772	0.00618663	0.1043
C030014I23Rik	ENSMUSG00000060380	32.8058	-0.644987	0.276666	-2.33128	0.0197385	0.227954
Frs3os	ENSMUSG00000086930	7.89846	-0.644428	0.306913	-2.09971	0.0357543	0.325372
Gstm6	ENSMUSG00000068762	66.5072	-0.644101	0.245921	-2.61913	0.00881532	0.13313
9530034E10Rik	ENSMUSG00000086554	3.79801	-0.408974	0.285761	-1.43118	0.152379	0.646751
9530046B11Rik	ENSMUSG00000086047	4.64736	0.315528	0.300761	1.0491	0.294132	0.810162
Ppp2r2b	ENSMUSG00000024500	156.036	-0.64377	0.274339	-2.34663	0.0189443	0.222556
Gas2	ENSMUSG00000030498	241.46	-0.643275	0.227505	-2.82752	0.00469102	0.086161
Gm26822	ENSMUSG00000096921	8.37445	-0.642276	0.309955	-2.07216	0.0382507	0.338496
9530062K07Rik	ENSMUSG00000108030	3.80532	-0.0425616	0.292856	-0.145333	0.884448	0.985837
Igkv8-31	ENSMUSG00000105781	12.8757	-0.6405	0.307938	-2.07996	0.037529	0.334614
Golt1a	ENSMUSG00000103421	23.9278	-0.640403	0.298177	-2.14773	0.0317354	0.303236
Zfp239	ENSMUSG00000042097	58.3071	-0.640002	0.300645	-2.12876	0.0332741	0.31096
Gm11367	ENSMUSG00000083676	30.1582	-0.639939	0.304832	-2.09932	0.0357889	0.325407
Hal	ENSMUSG00000020017	15.6839	-0.639773	0.303301	-2.10937	0.0349128	0.320749
Dgat2	ENSMUSG00000030747	69.4872	-0.639618	0.254787	-2.5104	0.0120593	0.164719
9630013K17Rik	ENSMUSG00000086359	4.09092	0.0229269	0.287174	0.0798364	0.936367	0.992451
9830004L10Rik	ENSMUSG00000099552	5.24179	0.267989	0.303837	0.882016	0.377768	0.862876
9830107B12Rik	ENSMUSG00000073386	4.47458	-0.177566	0.263157	-0.674755	0.499832	0.909315
Gm14295	ENSMUSG00000078877	207.142	-0.63825	0.240813	-2.6504	0.00803977	0.124986
Syt7	ENSMUSG00000024743	367.85	-0.638074	0.135331	-4.71493	2.41791e-06	0.000166098
1700088E04Rik	ENSMUSG00000033029	35.1829	-0.636024	0.299856	-2.1211	0.0339133	0.314572
1810041H14Rik	ENSMUSG00000102112	37.8151	-0.634212	0.266585	-2.37903	0.0173585	0.209749
Gm4419	ENSMUSG00000097055	72.3346	-0.634143	0.233335	-2.71774	0.00657304	0.108528
9930038B18Rik	ENSMUSG00000042976	5.46901	-0.140526	0.304161	-0.462014	0.644072	0.948376
Fmo4	ENSMUSG00000026692	57.1876	-0.633781	0.290386	-2.18255	0.0290691	0.288943
Aldh1l2	ENSMUSG00000020256	3952.19	-0.633306	0.237096	-2.67109	0.00756054	0.120043
Depdc7	ENSMUSG00000027173	127.347	-0.632799	0.278469	-2.27242	0.0230612	0.251698
Serpina1c	ENSMUSG00000079015	6.07455	-0.632257	0.247377	-2.55584	0.0105932	0.15129
Iqck	ENSMUSG00000073856	27.3581	-0.631784	0.289448	-2.18272	0.0290562	0.288943
Fam107a	ENSMUSG00000021750	38.6955	-0.631732	0.309082	-2.0439	0.0409634	0.352605
Card11	ENSMUSG00000036526	13.5308	-0.631252	0.308789	-2.04428	0.0409256	0.352605
Scg5	ENSMUSG00000023236	437.693	-0.630438	0.16973	-3.71437	0.000203713	0.00745702
Mir670hg	ENSMUSG00000075020	11.7515	-0.62996	0.304868	-2.06634	0.0387967	0.341505
Pcsk1	ENSMUSG00000021587	830.357	-0.629922	0.162155	-3.8847	0.000102457	0.00413701
Zfp119b	ENSMUSG00000062101	147.82	-0.628219	0.18522	-3.39175	0.000694465	0.0204645
4930555F03Rik	ENSMUSG00000031559	20.1338	-0.627395	0.274819	-2.28294	NA	NA
Trpc6	ENSMUSG00000031997	71.254	-0.62698	0.246202	-2.54661	0.0108776	0.15374
4930524O07Rik	ENSMUSG00000090207	45.5962	-0.625945	0.306563	-2.04182	0.0411695	0.353804
4930550C14Rik	ENSMUSG00000005131	23.3068	-0.625708	0.300198	-2.08432	0.0371313	0.332188
Dnajc12	ENSMUSG00000036764	278.446	-0.625227	0.189218	-3.30427	0.000952255	0.0258969
Cd247	ENSMUSG00000005763	12.6101	-0.625051	0.309653	-2.01856	0.0435334	0.363402
Rab11fip4	ENSMUSG00000017639	474.298	-0.624954	0.218215	-2.86394	0.00418411	0.0793968
Slc16a12	ENSMUSG00000009378	536.59	-0.624916	0.147115	-4.24782	2.15865e-05	0.00108745
Aif1l	ENSMUSG00000001864	316.755	-0.62445	0.128813	-4.84773	1.24882e-06	9.47046e-05
Gabrr2	ENSMUSG00000023267	19.0165	-0.624038	0.308185	-2.02488	0.04288	0.361376
A430018G15Rik	ENSMUSG00000085315	63.0712	-0.623975	0.274408	-2.2739	0.0229722	0.251186
Mettl7a1	ENSMUSG00000054619	413.64	-0.623744	0.164817	-3.78447	0.000154039	0.00587804
Lrrc26	ENSMUSG00000026961	5.65935	-0.623012	0.298089	-2.09002	0.0366161	0.32967
Tspan12	ENSMUSG00000029669	617.485	-0.622935	0.211377	-2.94703	0.00320837	0.0653514
Lamb3	ENSMUSG00000026639	390.355	-0.622505	0.282777	-2.2014	0.0277076	0.279907
A330008L17Rik	ENSMUSG00000052479	4.26233	0.906403	0.294979	3.07277	0.00212084	0.0485636
RP23-474O21.1	ENSMUSG00000112598	5.79922	-0.622128	0.303652	-2.04882	0.0404801	0.351102
Spp1	ENSMUSG00000029304	14007.9	-0.622052	0.256276	-2.42727	0.015213	0.19205
Prkar2b	ENSMUSG00000002997	408.844	-0.622015	0.296085	-2.1008	0.0356587	0.324781
Gm11454	ENSMUSG00000086152	9.92511	-0.621834	0.309897	-2.00658	0.0447944	0.368931
A330040F15Rik	ENSMUSG00000086213	4.03088	0.1296	0.286876	0.451765	0.651439	0.949251
A330041J22Rik	ENSMUSG00000087466	3.89016	0.124711	0.293177	0.42538	0.67056	0.952672
Ccl28	ENSMUSG00000074715	39.242	-0.62166	0.308039	-2.01812	0.0435786	0.363444
2810030D12Rik	ENSMUSG00000099338	20.1468	-0.620093	0.279622	-2.21761	0.0265815	0.273297
Kcne2	ENSMUSG00000039672	10.0417	-0.619518	0.309686	-2.00047	0.0454493	0.372365
Ache	ENSMUSG00000023328	93.5915	-0.618568	0.278977	-2.21727	0.0266045	0.273384
Pigf	ENSMUSG00000024145	253.823	-0.617547	0.145277	-4.25084	2.12974e-05	0.00107544
Scd1	ENSMUSG00000037071	509.796	-0.617407	0.303441	-2.03469	0.0418824	0.356968
Slc35g1	ENSMUSG00000044026	594.62	-0.615173	0.140993	-4.36314	1.28207e-05	0.000723362
Gm12216	ENSMUSG00000081769	22.4172	-0.615162	0.309501	-1.98759	0.0468568	0.378233
AF529169	ENSMUSG00000039313	12.1138	-0.614372	0.302087	-2.03376	0.0419756	0.357185
Dbpht2	ENSMUSG00000029878	212.525	-0.613282	0.177249	-3.46	0.000540171	0.016709
1810010D01Rik	ENSMUSG00000109305	20.0025	-0.613152	0.279136	-2.19661	0.0280485	0.28164
Upb1	ENSMUSG00000033427	79.2168	-0.612397	0.213392	-2.86983	0.00410699	0.0784965
Rasd2	ENSMUSG00000034472	42.0994	-0.612268	0.235264	-2.60247	0.00925552	0.138395
Prss53	ENSMUSG00000044139	375.788	-0.611916	0.195991	-3.12216	0.00179532	0.0424417
Grin2a	ENSMUSG00000059003	18.0895	-0.61183	0.307429	-1.99015	0.0465746	0.376931
Bcl2l14	ENSMUSG00000030200	86.5803	-0.611753	0.231299	-2.64486	0.00817251	0.126123
Gm27855	ENSMUSG00000098956	14.495	-0.611539	0.299759	-2.0401	0.0413402	0.354565
Sh3rf2	ENSMUSG00000057719	16.6756	-0.611083	0.290908	-2.10061	0.0356756	0.324795
Taok3	ENSMUSG00000061288	650.753	-0.610758	0.169491	-3.60349	0.000313969	0.0105611
Deptor	ENSMUSG00000022419	2718.51	-0.610756	0.174826	-3.49351	0.000476713	0.0150992
Rnf128	ENSMUSG00000031438	547.58	-0.610502	0.159427	-3.82935	0.000128481	0.00504343
Ttc22	ENSMUSG00000034919	37.1419	-0.610441	0.264475	-2.30813	0.0209921	0.236365
Pkhd1	ENSMUSG00000043760	1170.3	-0.61026	0.264134	-2.31041	0.0208652	0.236204
Isg20	ENSMUSG00000039236	291.956	-0.609075	0.307675	-1.97961	NA	NA
A530013C23Rik	ENSMUSG00000006462	5.22351	0.0110988	0.294888	0.0376374	0.969977	0.995749
Ace2	ENSMUSG00000015405	514.092	-0.609007	0.150259	-4.05304	5.0557e-05	0.00227507
Gm10334	ENSMUSG00000071517	199975	-0.608444	0.204638	-2.97327	0.00294647	0.061604
Hpgd	ENSMUSG00000031613	376.756	-0.608303	0.176914	-3.4384	0.000585152	0.0177883
A530021J07Rik	ENSMUSG00000053528	5.58786	0.126398	0.180596	0.699895	0.483993	0.904026
Zfp133-ps	ENSMUSG00000083674	16.0878	-0.608109	0.302906	-2.00758	0.0446876	0.368616
A530053G22Rik	ENSMUSG00000046764	5.54325	-0.012944	0.29874	-0.0433286	0.96544	0.995632
Misp	ENSMUSG00000035852	208.451	-0.607905	0.152505	-3.98614	6.71572e-05	0.0029117
Ppp4r4	ENSMUSG00000021209	142.906	-0.607437	0.276298	-2.19848	0.0279147	0.28098
Grap2	ENSMUSG00000042351	41.9168	-0.607363	0.299591	-2.02731	NA	NA
Cst7	ENSMUSG00000068129	6.49854	-0.605302	0.280102	-2.161	NA	NA
Myh8	ENSMUSG00000055775	21.7431	-0.604982	0.307624	-1.96663	0.0492264	0.389358
Reg2	ENSMUSG00000023140	190.287	-0.604886	0.23298	-2.5963	0.00942331	0.139621
Stx19	ENSMUSG00000047854	26.5737	-0.604543	0.272324	-2.21994	0.0264231	0.272551
9330198N18Rik	ENSMUSG00000086405	6.60168	-0.604541	0.307385	-1.96672	0.0492151	0.389358
A630031M04Rik	ENSMUSG00000087470	4.09613	-0.44836	0.297863	-1.50526	0.132259	0.613507
Ighd	ENSMUSG00000104213	21.1314	-0.604474	0.308486	-1.95949	0.050056	0.393127
A630035G10Rik	ENSMUSG00000103083	3.98755	0.0612518	0.296829	0.206354	0.836514	0.978502
Rasl11a	ENSMUSG00000029641	65.0328	-0.603872	0.202452	-2.98279	0.00285633	0.060738
Hacd1	ENSMUSG00000063275	692.399	-0.60343	0.18668	-3.23244	0.00122739	0.0316697
Atp6v0a4	ENSMUSG00000038600	21.7952	-0.603054	0.309826	-1.94643	0.0516036	0.399859
Abhd15	ENSMUSG00000000686	66.1386	-0.602631	0.257912	-2.33658	0.0194611	0.226117
Lnx1	ENSMUSG00000029228	57.6247	-0.601538	0.236874	-2.53949	0.0111015	0.155848
Slc1a2	ENSMUSG00000005089	19.7472	-0.601445	0.304383	-1.97595	0.0481602	0.384664
Sort1	ENSMUSG00000068747	1801.1	-0.601299	0.129426	-4.64588	3.38631e-06	0.000223898
Cd79a	ENSMUSG00000003379	52.4671	-0.60084	0.307701	-1.95267	0.0508583	0.397217
Gm6543	ENSMUSG00000106135	47.7276	-0.600721	0.234753	-2.55895	0.0104989	0.1506
Arhgap8	ENSMUSG00000078954	99.1708	-0.60039	0.242795	-2.47282	0.0134051	0.176824
Apoc4	ENSMUSG00000074336	20.0452	-0.600061	0.308692	-1.94388	0.05191	0.400844
Gm11759	ENSMUSG00000084178	6.05956	-0.599292	0.300446	-1.99467	0.0460787	0.374975
Ak9	ENSMUSG00000091415	7.4448	-0.59927	0.307179	-1.95088	0.0510715	0.397621
Trpm2	ENSMUSG00000009292	98.1305	-0.598859	0.307159	-1.94967	0.0512154	0.398242
A730082K24Rik	ENSMUSG00000108379	5.43448	0.403542	0.302316	1.33483	0.18193	0.69068
A730090N16Rik	ENSMUSG00000090120	4.49729	-0.0812677	0.294339	-0.276103	0.782469	0.973326
Gm17546	ENSMUSG00000078648	20.9696	-0.598189	0.276103	-2.16654	0.0302696	0.295814
Art4	ENSMUSG00000030217	111.769	-0.597765	0.283262	-2.11029	0.0348331	0.320295
Dtnbos	ENSMUSG00000092286	33.6209	-0.597722	0.247602	-2.41404	0.0157767	0.196818
Osgin1	ENSMUSG00000074063	219.964	-0.596976	0.307052	-1.94421	0.0518695	0.40076
Pgm5	ENSMUSG00000041731	243.748	-0.596946	0.254563	-2.34498	0.0190281	0.223169
Kcnt2	ENSMUSG00000052726	85.4049	-0.596816	0.298096	-2.00209	0.0452746	0.371719
Prss3	ENSMUSG00000071519	276703	-0.596725	0.173822	-3.43296	0.000597036	0.0180976
9530077C05Rik	ENSMUSG00000036411	76.8928	-0.596253	0.26413	-2.25742	0.0239818	0.256456
1810063I02Rik	ENSMUSG00000085551	32.8812	-0.59589	0.293116	-2.03295	0.0420578	0.357516
Sprn	ENSMUSG00000045733	34.2435	-0.595363	0.283101	-2.103	0.0354656	0.323998
Gm14251	ENSMUSG00000081751	12.2184	-0.595036	0.296018	-2.01013	0.044417	0.367243
A930002H24Rik	ENSMUSG00000045506	5.58316	0.219994	0.291236	0.755382	0.45002	0.890502
F730016J06Rik	ENSMUSG00000086425	13.0688	-0.594667	0.305478	-1.94668	0.0515733	0.399859
Dab1	ENSMUSG00000028519	60.5852	-0.593326	0.26546	-2.23509	0.0254117	0.265774
Gm21985	ENSMUSG00000096764	11.942	-0.592788	0.260941	-2.27173	0.0231026	0.251698
Wnk4	ENSMUSG00000035112	185.851	-0.592754	0.229813	-2.57929	0.00990027	0.143867
Akr1c13	ENSMUSG00000021213	627.008	-0.59265	0.245981	-2.40933	0.0159819	0.198792
Gm7846	ENSMUSG00000086240	45.4342	-0.592231	0.276106	-2.14494	0.0319575	0.303754
Tcrg-C1	ENSMUSG00000076749	15.4805	-0.591815	0.309047	-1.91497	0.0554968	0.414603
Gm14548	ENSMUSG00000074417	13.913	-0.590755	0.309307	-1.90993	0.0561422	0.4165
Umod	ENSMUSG00000030963	15.5017	-0.590231	0.26897	-2.19441	0.0282059	0.282493
Dcun1d1	ENSMUSG00000027708	1059.19	-0.59018	0.175134	-3.36987	0.000752029	0.0215602
Cdnf	ENSMUSG00000039496	36.1426	-0.590074	0.309969	-1.90366	0.0569549	0.419879
Uqcrh-ps1	ENSMUSG00000037438	86.6993	-0.589799	0.307145	-1.92026	0.0548247	0.411779
A930019D19Rik	ENSMUSG00000085958	3.54361	-0.0492427	0.267896	-0.183812	0.854161	0.981782
Ptpn13	ENSMUSG00000034573	1508.32	-0.589602	0.102703	-5.74085	9.42015e-09	1.07157e-06
Padi2	ENSMUSG00000028927	749.74	-0.588933	0.274143	-2.14827	0.0316921	0.303236
Rasgrp1	ENSMUSG00000027347	104.919	-0.588911	0.234652	-2.50973	0.0120825	0.164824
Slc2a3	ENSMUSG00000003153	161.992	-0.586691	0.248803	-2.35805	0.0183711	0.217513
Etv4	ENSMUSG00000017724	158.059	-0.586622	0.309779	-1.89368	0.0582678	0.423944
Nipal4	ENSMUSG00000020411	203.438	-0.586569	0.288148	-2.03565	0.0417853	0.356633
Emid1	ENSMUSG00000034164	162.488	-0.58653	0.221447	-2.64863	0.00808193	0.125365
Cytip	ENSMUSG00000026832	135.195	-0.586393	0.272796	-2.14956	0.0315898	0.302981
Myh11	ENSMUSG00000018830	1390.15	-0.586155	0.232468	-2.52144	0.0116875	0.161941
Cadm1	ENSMUSG00000032076	665.211	-0.585884	0.142289	-4.11755	3.82919e-05	0.0018105
Txnrd2	ENSMUSG00000099282	131.19	-0.585505	0.232422	-2.51914	0.0117641	0.16247
Txnrd2	ENSMUSG00000075704	131.19	-0.585505	0.232422	-2.51914	0.0117641	0.16247
AA792892	ENSMUSG00000073497	3.60691	-0.00863463	0.258121	-0.0334519	0.973314	0.996205
Gp9	ENSMUSG00000030054	16.8443	-0.585156	0.264375	-2.21336	0.026873	0.274687
Scly	ENSMUSG00000026307	444.18	-0.584746	0.246477	-2.37241	0.0176723	0.212087
Mir1892	ENSMUSG00000106344	56.5044	-0.58466	0.24566	-2.37996	0.0173145	0.209456
Ppard	ENSMUSG00000002250	435.786	-0.584463	0.178386	-3.2764	0.0010514	0.0280523
Shisa9	ENSMUSG00000022494	22.561	-0.584152	0.309217	-1.88913	0.0588738	0.425812
4930509E16Rik	ENSMUSG00000096986	16.8857	-0.583391	0.296606	-1.96689	0.0491959	0.389358
Duox2	ENSMUSG00000068452	16.2278	-0.582996	0.303841	-1.91875	0.0550154	0.412521
Hacl1	ENSMUSG00000021884	188.495	-0.582845	0.175094	-3.32875	0.000872378	0.0241677
Rnf138rt1	ENSMUSG00000083695	12.2903	-0.582715	0.306933	-1.89851	0.0576291	0.421498
Themis	ENSMUSG00000049109	6.13615	-0.582402	0.277664	-2.0975	0.0359491	0.326443
Cyp4v3	ENSMUSG00000079057	536.605	-0.582263	0.175375	-3.3201	0.000899862	0.0248057
Angptl1	ENSMUSG00000033544	229.27	-0.581421	0.188535	-3.08389	0.00204313	0.0473478
Acot11	ENSMUSG00000034853	207.814	-0.580973	0.282506	-2.0565	0.0397345	0.34662
Lmx1a	ENSMUSG00000026686	13.3136	-0.580503	0.30722	-1.88953	0.0588205	0.425812
Rassf9	ENSMUSG00000044921	129.284	-0.58044	0.197062	-2.94546	0.00322473	0.0654121
Cfd	ENSMUSG00000061780	8.58856	-0.580411	0.232034	-2.50141	0.0123701	0.167523
Hopx	ENSMUSG00000059325	75.1812	-0.580189	0.223042	-2.60126	0.00928826	0.138667
Fgl2	ENSMUSG00000039899	482.213	-0.579906	0.205093	-2.82752	0.00469097	0.086161
Slc14a1	ENSMUSG00000059336	117.662	-0.579854	0.306934	-1.88918	NA	NA
Orc1	ENSMUSG00000028587	195.608	-0.579487	0.287023	-2.01896	0.0434918	0.363402
Pnp2	ENSMUSG00000068417	46.0497	-0.578625	0.307906	-1.87923	0.0602134	0.430404
Atoh8	ENSMUSG00000037621	114.576	-0.57841	0.236265	-2.44814	0.0143594	0.185934
Dmrt3	ENSMUSG00000042372	7.12852	-0.577956	0.291162	-1.985	0.0471446	0.379385
Ncald	ENSMUSG00000051359	802.991	-0.577939	0.135807	-4.2556	2.08487e-05	0.00105784
Abca12	ENSMUSG00000050296	4.79942	0.308183	0.301956	1.02062	0.307434	0.816289
4931406C07Rik	ENSMUSG00000031938	991.54	-0.577889	0.102975	-5.61191	2.00101e-08	2.12306e-06
Gcnt2	ENSMUSG00000021360	389.7	-0.577587	0.170775	-3.38216	0.00071918	0.0210462
Gm45486	ENSMUSG00000110240	31.0533	-0.57665	0.250311	-2.30373	0.0212375	0.237779
Slc30a8	ENSMUSG00000022315	766.651	-0.576196	0.152981	-3.76646	0.000165579	0.00624476
6330409D20Rik	ENSMUSG00000009551	5.90116	-0.575981	0.30695	-1.87647	0.0605911	0.431478
AU021092	ENSMUSG00000051669	98.2062	-0.575925	0.226143	-2.54673	0.0108738	0.15374
Bpgm	ENSMUSG00000038871	1795.56	-0.575882	0.188987	-3.04721	0.0023098	0.0516058
Pkdcc	ENSMUSG00000024247	889.381	-0.575489	0.146873	-3.91827	8.91873e-05	0.00371462
Grb14	ENSMUSG00000026888	114.635	-0.574435	0.215065	-2.67098	0.00756299	0.120043
Bdh2	ENSMUSG00000028167	65.699	-0.573993	0.190044	-3.02033	0.00252503	0.0555349
Pcsk2os1	ENSMUSG00000086171	27.5297	-0.573541	0.303214	-1.89154	0.058552	0.425135
Lctl	ENSMUSG00000032401	12.363	-0.572352	0.270278	-2.11764	0.0342052	0.31617
Abcb11	ENSMUSG00000027048	4.13937	0.00512539	0.232102	0.0220825	0.982382	0.997468
Klhl10	ENSMUSG00000001558	13.4521	-0.571998	0.300704	-1.90219	0.0571458	0.420553
Coa7	ENSMUSG00000048351	312.31	-0.571776	0.176659	-3.23661	0.00120958	0.0313246
9130015G15Rik	ENSMUSG00000108950	18.4604	-0.571054	0.287101	-1.98903	0.0466975	0.377253
Tmem163	ENSMUSG00000026347	67.9414	-0.570216	0.261683	-2.17903	0.0293295	0.290114
Ang	ENSMUSG00000072115	1687.43	-0.570203	0.124738	-4.57122	4.84896e-06	0.000311837
Noxa1	ENSMUSG00000036805	865.742	-0.570194	0.257617	-2.21334	0.0268741	0.274687
Vipr2	ENSMUSG00000011171	308.55	-0.569514	0.254877	-2.23447	0.0254522	0.265804
Ces2e	ENSMUSG00000031886	37.713	-0.569327	0.278731	-2.04256	0.0410956	0.353312
Marco	ENSMUSG00000026390	89.2977	-0.568815	0.297735	-1.91047	0.0560721	0.416378
Gm20430	ENSMUSG00000092358	346.516	-0.567988	0.254953	-2.22781	0.0258929	0.26921
Pou2af1	ENSMUSG00000032053	19.7756	-0.567844	0.308762	-1.8391	0.0659007	0.451565
Gm12108	ENSMUSG00000086386	7.63659	-0.566975	0.301463	-1.88074	0.060007	0.430236
Gm5931	ENSMUSG00000068200	187.938	-0.56694	0.290958	-1.94853	0.0513516	0.399007
S1pr5	ENSMUSG00000045087	8.24711	-0.56668	0.309566	-1.83056	0.0671661	0.455119
Cytl1	ENSMUSG00000062329	18.3568	-0.566333	0.301275	-1.87979	0.0601369	0.430404
Chpt1	ENSMUSG00000060002	908.261	-0.564997	0.161117	-3.50674	0.000453637	0.0144549
Nipal1	ENSMUSG00000067219	168.013	-0.563796	0.241908	-2.33062	0.0197735	0.227994
Mdga2	ENSMUSG00000034912	31.8242	-0.563474	0.304715	-1.84918	0.0644317	0.445587
Rgs16	ENSMUSG00000026475	115.89	-0.563415	0.195607	-2.88034	0.00397243	0.0763808
Olfm4	ENSMUSG00000022026	49.806	-0.562573	0.307567	-1.82911	0.0673834	0.456077
Klk1b4	ENSMUSG00000066513	139.024	-0.562442	0.183514	-3.06485	0.00217777	0.0493862
Gm10561	ENSMUSG00000097649	29.5614	-0.562278	0.273058	-2.05919	0.0394758	0.345421
Agmo	ENSMUSG00000050103	166.163	-0.562234	0.244534	-2.2992	0.0214933	0.240103
Aldh1b1	ENSMUSG00000035561	1021.74	-0.561632	0.264912	-2.12007	0.0339998	0.315097
Npy1r	ENSMUSG00000036437	48.1541	-0.561026	0.276255	-2.03082	0.0422728	0.358526
Robo3	ENSMUSG00000032128	15.3658	-0.560586	0.309798	-1.80952	0.0703702	0.465277
Trak2	ENSMUSG00000026028	1929.01	-0.560583	0.302357	-1.85404	0.0637336	0.442107
Itga2	ENSMUSG00000015533	155.464	-0.560432	0.190228	-2.9461	0.00321809	0.0654067
Gm45831	ENSMUSG00000110491	12.7415	-0.560412	0.30735	-1.82337	0.0682479	0.458873
Mylip	ENSMUSG00000038175	346.319	-0.559926	0.224885	-2.48983	0.0127804	0.17082
G0s2	ENSMUSG00000009633	101.525	-0.55971	0.191165	-2.92789	0.00341272	0.0680549
Acmsd	ENSMUSG00000026348	18.1155	-0.559264	0.287368	-1.94616	NA	NA
Tmc7	ENSMUSG00000042246	92.4656	-0.55854	0.183086	-3.0507	0.00228311	0.0513894
Acnat2	ENSMUSG00000060317	23.2824	-0.558163	0.308263	-1.81067	0.0701919	0.465043
Ptpn5	ENSMUSG00000030854	24.8156	-0.558088	0.24734	-2.25636	NA	NA
Tff2	ENSMUSG00000024028	15246.6	-0.55669	0.143895	-3.86872	0.00010941	0.00437597
4933417D19Rik	ENSMUSG00000097637	7.8946	-0.556603	0.292761	-1.90122	0.0572734	0.4212
Clec1b	ENSMUSG00000030159	14.5506	-0.556185	0.283274	-1.96342	0.0495976	0.390688
Gabra1	ENSMUSG00000010803	37.0116	-0.556179	0.305369	-1.82133	0.068556	0.459603
Gimap3	ENSMUSG00000039264	31.6456	-0.555899	0.284892	-1.95126	0.0510262	0.397621
Abhd16b	ENSMUSG00000055882	3.88489	-0.147851	0.301962	-0.489632	0.624394	0.945802
Fkbp1b	ENSMUSG00000020635	84.1715	-0.555836	0.210678	-2.63832	0.00833171	0.127721
Olfr481	ENSMUSG00000054236	5.78593	-0.555394	0.289579	-1.91793	0.0551196	0.412821
Fgf10	ENSMUSG00000021732	356.771	-0.555135	0.304593	-1.82254	0.0683723	0.459179
Cfap45	ENSMUSG00000026546	59.343	-0.555019	0.305879	-1.81451	0.0696	0.463081
Naip1	ENSMUSG00000021640	14.9855	-0.554828	0.307874	-1.80213	0.0715255	0.469294
P2ry14	ENSMUSG00000036381	291.53	-0.554576	0.285662	-1.94137	0.0522129	0.402742
Atp8b5	ENSMUSG00000028457	24.3055	-0.553903	0.305731	-1.81173	0.0700279	0.464176
Dgkg	ENSMUSG00000022861	44.3037	-0.553772	0.25812	-2.14541	0.0319203	0.303754
RP24-414A22.9	ENSMUSG00000110601	7.44693	-0.553451	0.309971	-1.78549	0.0741813	0.478661
Fgfr3	ENSMUSG00000054252	1132.49	-0.55151	0.186445	-2.95804	0.00309605	0.0638462
Gstm4	ENSMUSG00000027890	247.87	-0.551411	0.141172	-3.90595	9.38552e-05	0.0038559
Tcaim	ENSMUSG00000046603	213.045	-0.551205	0.304202	-1.81197	0.0699905	0.464074
Pi15	ENSMUSG00000067780	1899.9	-0.550924	0.151801	-3.62926	0.000284235	0.00971541
Gm13529	ENSMUSG00000081244	11.5823	-0.55051	0.302137	-1.82205	0.0684471	0.45931
Zan	ENSMUSG00000079173	53.0904	-0.550456	0.250979	-2.19323	0.0282906	0.283013
Spag17	ENSMUSG00000027867	9.13639	-0.54978	0.249415	-2.20428	0.0275047	0.278903
Ankrd22	ENSMUSG00000024774	51.1049	-0.54918	0.263067	-2.08761	0.036833	0.330357
Hnf4g	ENSMUSG00000017688	33.8728	-0.548973	0.245731	-2.23404	0.0254805	0.2659
Cabp7	ENSMUSG00000009075	51.9278	-0.548769	0.219752	-2.49722	0.0125171	0.168979
G6pc2	ENSMUSG00000005232	1292.8	-0.548712	0.2147	-2.55571	0.010597	0.15129
Mpzl2	ENSMUSG00000032092	412.872	-0.548682	0.186529	-2.94153	0.00326593	0.06581
Slc18a1	ENSMUSG00000036330	40.909	-0.547933	0.305566	-1.79318	0.0729449	0.474153
Gm15408	ENSMUSG00000086610	30.221	-0.547876	0.257634	-2.12657	0.033456	0.311834
Mmd2	ENSMUSG00000039533	261.802	-0.54783	0.241165	-2.27159	0.023111	0.251698
Pir	ENSMUSG00000031379	73.0564	-0.547773	0.24719	-2.216	0.0266912	0.273611
AC099760.1	ENSMUSG00000105098	3.42172	-0.32467	0.279313	-1.16239	0.245077	0.762183
Treml4	ENSMUSG00000051682	27.3013	-0.547505	0.307046	-1.78314	0.0745642	0.479814
Lmcd1	ENSMUSG00000057604	217.483	-0.547254	0.211537	-2.58704	0.00968041	0.141971
Acot1	ENSMUSG00000072949	566.973	-0.547234	0.189991	-2.88031	0.00397287	0.0763808
Serpind1	ENSMUSG00000022766	39.2163	-0.546919	0.28985	-1.88691	0.059173	0.427006
Cry2	ENSMUSG00000068742	882.644	-0.546504	0.277159	-1.97181	0.0486317	0.387202
Gcg	ENSMUSG00000000394	36194.8	-0.545649	0.210565	-2.59135	0.00955991	0.14072
Tmem132c	ENSMUSG00000034324	133.199	-0.545023	0.284682	-1.9145	0.0555569	0.414682
Gm13131	ENSMUSG00000081772	44.9785	-0.544385	0.253229	-2.14977	0.0315733	0.302981
AC110514.2	ENSMUSG00000111832	5.19465	-0.0526145	0.292765	-0.179716	0.857376	0.982347
B230217O12Rik	ENSMUSG00000097785	19.7349	-0.544189	0.306309	-1.7766	0.0756343	0.482445
Ly75	ENSMUSG00000026980	66.6447	-0.543816	0.230918	-2.35502	0.0185218	0.219086
AC117622.2	ENSMUSG00000111287	4.69631	-0.287529	0.231847	-1.24017	0.214914	0.73002
Olfr1204	ENSMUSG00000061798	13.9285	-0.543755	0.307695	-1.76719	0.0771962	0.486734
Gm15510	ENSMUSG00000086604	23.0372	-0.54363	0.305041	-1.78215	0.0747241	0.47997
Ctnna3	ENSMUSG00000060843	29.5947	-0.543577	0.26767	-2.03077	0.0422782	0.358526
Gimap1os	ENSMUSG00000044867	10.5899	-0.543531	0.30994	-1.75366	0.0794882	0.491614
Nfatc2	ENSMUSG00000027544	712.812	-0.543462	0.142114	-3.82412	0.000131241	0.00513271
Blk	ENSMUSG00000014453	15.9814	-0.543445	0.288549	-1.88337	0.0596503	0.428774
Golm1	ENSMUSG00000021556	862.638	-0.543304	0.212347	-2.55856	0.0105106	0.150666
AC130211.1	ENSMUSG00000111289	4.3573	0.0138748	0.253413	0.0547519	0.956336	0.995299
Kctd14	ENSMUSG00000051727	853.519	-0.542859	0.178065	-3.04866	0.00229868	0.0515206
Hkdc1	ENSMUSG00000020080	455.51	-0.542667	0.280609	-1.93389	0.0531264	0.405404
Gm26600	ENSMUSG00000097226	10.5642	-0.542441	0.306576	-1.76935	0.0768347	0.486145
Trbv2	ENSMUSG00000076462	5.95136	-0.542428	0.305437	-1.77591	0.0757484	0.482592
Spic	ENSMUSG00000004359	37.6532	-0.541938	0.302011	-1.79443	0.0727448	0.47358
Cited1	ENSMUSG00000051159	33.8989	-0.541107	0.307251	-1.76112	0.0782177	0.488534
Acta2	ENSMUSG00000035783	2669.47	-0.540987	0.25112	-2.1543	0.0312168	0.3009
4632411P08Rik	ENSMUSG00000097561	12.2256	-0.540573	0.306178	-1.76555	0.0774714	0.487197
Syt15	ENSMUSG00000041479	431.282	-0.539849	0.136492	-3.95516	7.6483e-05	0.00324945
Mb	ENSMUSG00000018893	11.1072	-0.539788	0.309663	-1.74314	0.0813085	0.498266
AC151967.1	ENSMUSG00000106561	3.79025	-0.120541	0.262067	-0.459963	0.645543	0.948376
1700086P04Rik	ENSMUSG00000085085	5.9806	-0.539626	0.308719	-1.74795	0.0804721	0.494626
Abcb10	ENSMUSG00000031974	871.153	-0.539493	0.290913	-1.85448	0.0636701	0.442089
AC155839.1	ENSMUSG00000105902	5.48368	-0.147684	0.305326	-0.483693	0.628604	0.946112
Tnr	ENSMUSG00000015829	319.263	-0.539309	0.286826	-1.88026	0.0600725	0.430404
Lgals12	ENSMUSG00000024972	498.78	-0.539205	0.19765	-2.72807	0.00637057	0.106636
Prss2	ENSMUSG00000057163	926099	-0.539048	0.155873	-3.45826	0.000543677	0.0167929
3110079O15Rik	ENSMUSG00000026258	15.5624	-0.538532	0.302398	-1.78087	0.0749332	0.48029
Gm15706	ENSMUSG00000086013	46.0857	-0.538328	0.24433	-2.20328	0.0275747	0.279284
Lmo7	ENSMUSG00000033060	455.061	-0.538189	0.220335	-2.44259	0.0145822	0.187101
Acp2	ENSMUSG00000002103	1368.66	-0.537666	0.196928	-2.73026	0.00632843	0.106103
Paqr6	ENSMUSG00000041423	57.2506	-0.536848	0.205761	-2.60909	0.00907844	0.136598
Slc22a4	ENSMUSG00000020334	62.9765	-0.536453	0.305805	-1.75423	0.0793913	0.491446
Ppp2r3a	ENSMUSG00000043154	624.222	-0.536086	0.188419	-2.84518	0.00443862	0.0833295
Aqp8	ENSMUSG00000030762	663.708	-0.53606	0.221395	-2.42129	0.0154656	0.194197
Itgae	ENSMUSG00000005947	27.8937	-0.535946	0.269431	-1.98917	0.046682	0.377253
Fbxl13	ENSMUSG00000048520	14.1604	-0.535944	0.306275	-1.74988	0.0801396	0.493479
Frzb	ENSMUSG00000027004	280.956	-0.535779	0.161858	-3.31019	0.000932333	0.0254533
Rnf43	ENSMUSG00000034177	415.246	-0.535285	0.188852	-2.83441	0.00459102	0.0850494
Sgms2	ENSMUSG00000050931	755.814	-0.535273	0.190212	-2.81409	0.00489152	0.0886845
Cd69	ENSMUSG00000030156	21.8962	-0.534814	0.298188	-1.79355	0.0728854	0.474069
Sh3tc2	ENSMUSG00000045629	183.49	-0.534394	0.288546	-1.85202	0.0640227	0.443838
Xk	ENSMUSG00000015342	347.184	-0.533708	0.271227	-1.96775	0.0490967	0.389358
Fbxo21	ENSMUSG00000032898	991.921	-0.533598	0.236255	-2.25857	0.0239101	0.256018
Mthfd1	ENSMUSG00000021048	1639.94	-0.533562	0.145703	-3.66197	0.000250281	0.00876728
Dnajb13	ENSMUSG00000030708	31.732	-0.533462	0.299301	-1.78236	0.0746905	0.47997
Slc18b1	ENSMUSG00000037455	403.111	-0.532901	0.194624	-2.73811	0.0061794	0.104261
Gm3883	ENSMUSG00000093909	25.4216	-0.532411	0.302774	-1.75844	0.0786722	0.489689
Susd4	ENSMUSG00000038576	129.336	-0.53177	0.193126	-2.75349	0.00589643	0.101099
6030468B19Rik	ENSMUSG00000025573	32.7341	-0.531171	0.268164	-1.98077	NA	NA
9130017K11Rik	ENSMUSG00000055134	38.4242	-0.530507	0.269693	-1.96708	0.0491741	0.389358
Pglyrp1	ENSMUSG00000030413	55.1181	-0.530006	0.278895	-1.90038	0.0573833	0.421421
Tnnt1	ENSMUSG00000064179	24.344	-0.529954	0.29043	-1.82472	0.0680426	0.458486
Manba	ENSMUSG00000028164	1364.86	-0.529928	0.187294	-2.8294	0.0046636	0.0858899
Sephs2	ENSMUSG00000049091	2193.7	-0.529919	0.156793	-3.37975	0.00072553	0.0211356
Fam107b	ENSMUSG00000026655	757.559	-0.52951	0.142549	-3.71458	0.000203545	0.00745702
Ppp1r1a	ENSMUSG00000022490	125.423	-0.529031	0.189746	-2.7881	0.00530174	0.0939483
Epor	ENSMUSG00000006235	117.228	-0.528745	0.304255	-1.73784	NA	NA
Acox2	ENSMUSG00000021751	7.64396	-0.527909	0.290369	-1.81806	0.069055	0.461341
Cmbl	ENSMUSG00000022235	123.135	-0.527857	0.197002	-2.67946	0.0073742	0.118101
Rfx6	ENSMUSG00000019900	201.245	-0.52753	0.156433	-3.37224	0.000745587	0.0214193
Il7r	ENSMUSG00000003882	18.4002	-0.526226	0.309147	-1.70219	0.08872	0.520704
Acbd7	ENSMUSG00000026644	4.78742	-0.220878	0.300916	-0.734018	0.462938	0.896304
Klhdc7a	ENSMUSG00000078234	374.904	-0.526131	0.203114	-2.59033	0.0095884	0.140981
Gm4791	ENSMUSG00000094893	8.37305	-0.525517	0.302923	-1.73482	0.0827725	0.502669
Ugt1a1	ENSMUSG00000089960	6.37864	-0.525516	0.291386	-1.80351	0.0713083	0.469282
Tmem151b	ENSMUSG00000096847	22.1525	-0.524968	0.30117	-1.74309	0.0813173	0.498266
5730405O15Rik	ENSMUSG00000087424	38.8069	-0.52424	0.282026	-1.85883	0.0630506	0.440453
Igsf9	ENSMUSG00000037995	296.948	-0.524023	0.164302	-3.18939	0.00142573	0.0357413
Gm2830	ENSMUSG00000086567	86.3896	-0.523957	0.206005	-2.54343	0.0109772	0.154527
Fgfrl1	ENSMUSG00000008090	1012.77	-0.52388	0.264456	-1.98098	0.0475938	0.381725
Anxa4	ENSMUSG00000029994	2702.02	-0.52382	0.128581	-4.07387	4.62382e-05	0.00212214
Lrp2bp	ENSMUSG00000031637	17.2157	-0.523453	0.303939	-1.72223	0.0850281	0.509639
S1pr4	ENSMUSG00000044199	20.296	-0.523298	0.308878	-1.69419	0.0902294	0.525771
Ly6g6d	ENSMUSG00000073413	22.4107	-0.523286	0.2964	-1.76547	0.0774846	0.487197
Scube3	ENSMUSG00000038677	83.2272	-0.523055	0.243912	-2.14444	0.0319979	0.304002
Ccdc148	ENSMUSG00000036641	40.9379	-0.522919	0.259041	-2.01867	0.0435217	0.363402
Kl	ENSMUSG00000058488	69.9258	-0.52285	0.210185	-2.48757	0.0128618	0.171583
Sp7	ENSMUSG00000060284	9.57077	-0.522662	0.309743	-1.68741	0.0915248	0.528804
Rida	ENSMUSG00000022323	684.647	-0.521752	0.206739	-2.52372	0.0116119	0.161317
Lrrc73	ENSMUSG00000071073	22.8261	-0.521578	0.293382	-1.77781	0.0754345	0.481855
Lrp8	ENSMUSG00000028613	129.027	-0.521383	0.263944	-1.97536	0.0482277	0.384991
Slc26a1	ENSMUSG00000046959	29.048	-0.521286	0.305955	-1.7038	0.0884186	0.520089
Fsbp	ENSMUSG00000094595	67.8698	-0.521174	0.225687	-2.30927	0.0209283	0.236365
Clps	ENSMUSG00000024225	424010	-0.521159	0.214706	-2.42731	0.0152112	0.19205
Rpl5-ps1	ENSMUSG00000082193	21.7747	-0.521104	0.278066	-1.87403	0.0609267	0.43258
Coq8a	ENSMUSG00000026489	934.203	-0.520973	0.266911	-1.95186	0.0509548	0.39753
Gm11423	ENSMUSG00000085175	80.5219	-0.520961	0.208929	-2.49348	0.0126498	0.169914
Gpatch1	ENSMUSG00000063808	276.16	-0.520833	0.180365	-2.88767	0.00388113	0.0751987
Naip6	ENSMUSG00000078942	686.204	-0.520461	0.244062	-2.1325	0.0329659	0.309997
Gm45091	ENSMUSG00000108624	20.9251	-0.520324	0.280503	-1.85497	0.0636007	0.442031
Bmp4	ENSMUSG00000021835	93.0427	-0.519903	0.222394	-2.33776	0.0193999	0.225653
Fam163a	ENSMUSG00000015484	55.9229	-0.519814	0.229976	-2.2603	0.0238029	0.255646
Gpr142	ENSMUSG00000034677	25.1036	-0.519614	0.298863	-1.73864	0.0820986	0.500441
Acan	ENSMUSG00000030607	22.9981	-0.519552	0.309527	-1.67853	0.0932428	0.534003
Gm13716	ENSMUSG00000086905	31.5762	-0.519524	0.2686	-1.93419	0.0530893	0.405404
Arl14	ENSMUSG00000098207	12.5338	-0.518758	0.309068	-1.67846	0.0932574	0.534003
Tbc1d1	ENSMUSG00000029174	1053.5	-0.518274	0.161015	-3.21879	0.00128731	0.0329837
Sbspon	ENSMUSG00000032719	133.187	-0.518215	0.223062	-2.32319	0.0201689	0.231167
Clcnkb	ENSMUSG00000006216	10.2475	-0.51795	0.231167	-2.24059	0.0250527	0.263049
Acrv1	ENSMUSG00000032110	3.84168	-0.17811	0.29221	-0.609528	0.542174	0.921458
Ttc34	ENSMUSG00000046637	8.42342	-0.51794	0.307021	-1.68698	0.0916065	0.529021
Nfe2l3	ENSMUSG00000029832	249.987	-0.517806	0.168123	-3.07992	0.00207059	0.0477874
Slc22a18	ENSMUSG00000000154	77.957	-0.517456	0.191619	-2.70044	0.00692474	0.113138
Uox	ENSMUSG00000028186	10.5056	-0.517441	0.276636	-1.87048	0.0614177	0.433587
Spn	ENSMUSG00000051457	104.188	-0.51712	0.308557	-1.67593	0.0937525	0.535467
Thsd7b	ENSMUSG00000042581	9.50865	-0.517029	0.309975	-1.66797	0.0953215	0.539977
Nxph1	ENSMUSG00000046178	45.6258	-0.516747	0.229312	-2.25346	0.02423	0.258136
Rps3a3	ENSMUSG00000059751	30.7071	-0.516472	0.257924	-2.00242	0.0452397	0.371703
Acsm1	ENSMUSG00000033533	4.53761	0.410901	0.279987	1.46757	0.14222	0.630705
H2-Ob	ENSMUSG00000041538	25.7591	-0.516424	0.297156	-1.73789	NA	NA
Tspan32	ENSMUSG00000000244	58.8753	-0.516345	0.304343	-1.69659	0.0897751	0.524315
Ppp1r36	ENSMUSG00000052221	19.5323	-0.516337	0.294564	-1.75289	0.0796216	0.491841
Naip2	ENSMUSG00000078945	153.637	-0.515943	0.158779	-3.24944	0.00115633	0.0302045
Egflam	ENSMUSG00000042961	559.661	-0.515858	0.13458	-3.83311	0.000126534	0.00498548
Acta1	ENSMUSG00000031972	4.3122	-0.0246852	0.226659	-0.108909	0.913275	0.990289
Gm5879	ENSMUSG00000068262	21.829	-0.515654	0.276361	-1.86587	0.0620591	0.435938
Rhbdl2	ENSMUSG00000043333	53.6315	-0.515525	0.284497	-1.81206	0.0699775	0.464074
Abcg3	ENSMUSG00000029299	67.2997	-0.515077	0.23692	-2.17405	0.0297013	0.292014
Pcyt1b	ENSMUSG00000035246	222.451	-0.51486	0.309799	-1.66192	0.0965297	0.543764
Phyhip	ENSMUSG00000003469	55.4639	-0.514739	0.302585	-1.70114	0.0889163	0.521567
Rnft2	ENSMUSG00000032850	82.3458	-0.514407	0.257238	-1.99973	0.0455293	0.372365
Muc6	ENSMUSG00000048191	25.0105	-0.513975	0.309798	-1.65907	0.0971024	0.546262
Itpka	ENSMUSG00000027296	74.1068	-0.513914	0.19649	-2.61547	0.00891041	0.134374
Tshb	ENSMUSG00000027857	11.6732	-0.513611	0.290723	-1.76667	0.0772836	0.486748
Tmod1	ENSMUSG00000028328	98.7593	-0.513485	0.299614	-1.71382	0.086561	0.514599
Trim16	ENSMUSG00000047821	386.69	-0.513042	0.118822	-4.31772	1.57648e-05	0.0008389
Smim5	ENSMUSG00000048442	31.6591	-0.512967	0.30997	-1.65489	0.0979465	0.547664
Dnah10	ENSMUSG00000038011	10.035	-0.512847	0.30979	-1.65547	0.09783	0.547664
Gjd2	ENSMUSG00000068615	304.889	-0.511614	0.175454	-2.91594	0.00354618	0.0701871
Gnaz	ENSMUSG00000040009	93.9946	-0.511453	0.209156	-2.44531	0.0144726	0.186723
Far1os	ENSMUSG00000084984	7.7998	-0.511434	0.308489	-1.65787	0.0973439	0.547039
Bcar3	ENSMUSG00000028121	204.394	-0.511299	0.203917	-2.50739	0.0121627	0.16542
Gm30173	ENSMUSG00000103965	5.84733	-0.509955	0.284154	-1.79464	0.0727108	0.473505
Nt5c3	ENSMUSG00000029780	1012.68	-0.509893	0.131251	-3.88487	0.000102383	0.00413701
Pnma2	ENSMUSG00000046204	24.9399	-0.509274	0.309322	-1.64642	0.0996767	0.550866
Arhgap15	ENSMUSG00000049744	55.9563	-0.509254	0.274405	-1.85584	0.0634759	0.442031
C8g	ENSMUSG00000015083	60.1888	-0.509214	0.258838	-1.96731	0.0491474	0.389358
Hsf2bp	ENSMUSG00000002076	27.3197	-0.5091	0.302413	-1.68346	0.092286	0.530891
Nod2	ENSMUSG00000055994	33.9886	-0.508498	0.249539	-2.03775	0.0415754	0.355778
Trf	ENSMUSG00000032554	2012.85	-0.508147	0.177504	-2.86273	0.00420002	0.0796272
Il1rl1	ENSMUSG00000026069	143.76	-0.508067	0.288517	-1.76096	0.0782454	0.488534
Sfrp5	ENSMUSG00000018822	26.5572	-0.507942	0.28679	-1.77113	0.0765396	0.484713
Glt8d2	ENSMUSG00000020251	209.452	-0.507897	0.275385	-1.84432	0.065137	0.447893
1700054A03Rik	ENSMUSG00000099988	10.2074	-0.507268	0.309841	-1.63719	0.101592	0.554704
Abcg1	ENSMUSG00000024030	226.424	-0.507234	0.215572	-2.35297	0.0186243	0.220018
Gm10224	ENSMUSG00000080932	19.1925	-0.50714	0.309933	-1.63629	0.10178	0.555397
Pde4b	ENSMUSG00000028525	469.179	-0.506495	0.167866	-3.01726	0.00255068	0.0559826
Pnpo	ENSMUSG00000018659	826.706	-0.506402	0.301978	-1.67695	NA	NA
Lipt2	ENSMUSG00000030725	264.791	-0.506039	0.14777	-3.4245	0.000615929	0.0185066
4930426D05Rik	ENSMUSG00000043168	10.2543	-0.505978	0.309809	-1.63319	0.102429	0.555689
Il5ra	ENSMUSG00000005364	13.9934	-0.505709	0.304672	-1.65985	NA	NA
Insc	ENSMUSG00000048782	44.3431	-0.505511	0.308313	-1.6396	0.101087	0.554104
Gm13740	ENSMUSG00000082417	387.448	-0.505277	0.250744	-2.01511	0.0438934	0.36448
Ms4a1	ENSMUSG00000024673	56.5289	-0.505244	0.307721	-1.64189	0.100613	0.552915
Gm44850	ENSMUSG00000108604	438.607	-0.505221	0.24335	-2.07611	0.0378839	0.336245
Scg2	ENSMUSG00000050711	3631.93	-0.504521	0.176324	-2.86133	0.00421868	0.0799095
Atp8b1	ENSMUSG00000039529	1398.8	-0.504074	0.137637	-3.66234	0.000249927	0.00876728
Lrrc61	ENSMUSG00000073096	203.473	-0.504032	0.200198	-2.51767	0.0118133	0.162766
Pld5	ENSMUSG00000055214	16.1207	-0.503951	0.290387	-1.73545	0.0826614	0.502283
RP24-499N24.4	ENSMUSG00000111094	9.51682	-0.503744	0.308582	-1.63245	0.102585	0.556103
Lrrfip1	ENSMUSG00000026305	1237.74	-0.503656	0.170316	-2.95719	0.00310461	0.0639604
Col4a6	ENSMUSG00000031273	419.73	-0.503268	0.226939	-2.21763	0.0265798	0.273297
Vmn2r1	ENSMUSG00000027824	6.36123	-0.502121	0.305605	-1.64304	0.100375	0.552323
Naaladl2	ENSMUSG00000102758	434	-0.50208	0.171187	-2.93294	0.00335773	0.0671483
H2-Aa	ENSMUSG00000036594	156.979	-0.501998	0.242482	-2.07025	0.038429	0.339343
Slc5a9	ENSMUSG00000028544	18.7863	-0.501851	0.295519	-1.6982	0.0894698	0.523872
Lrg1	ENSMUSG00000037095	15.6653	-0.501208	0.301636	-1.66163	NA	NA
F2rl2	ENSMUSG00000021675	15.555	-0.501117	0.295355	-1.69666	0.0897615	0.524315
Enpp6	ENSMUSG00000038173	20.2501	-0.500884	0.302198	-1.65747	0.0974244	0.547056
Sema3b	ENSMUSG00000057969	314.703	-0.50059	0.241123	-2.07608	0.0378867	0.336245
4632428C04Rik	ENSMUSG00000097184	30.6158	-0.500504	0.249159	-2.00877	0.044561	0.367715
Myrf	ENSMUSG00000036098	2255.1	-0.500058	0.098963	-5.05298	4.34979e-07	3.6961e-05
Tmem156	ENSMUSG00000037913	10.7926	-0.499685	0.292392	-1.70896	0.0874592	0.517902
Napepld	ENSMUSG00000044968	89.0666	-0.499635	0.206256	-2.42241	0.0154181	0.193716
Lace1	ENSMUSG00000038302	166.033	-0.49934	0.151029	-3.30625	0.000945529	0.0257471
Cd59a	ENSMUSG00000032679	347.588	-0.499245	0.285783	-1.74694	0.0806477	0.49531
Klk1b5	ENSMUSG00000066512	412.601	-0.498723	0.138547	-3.59966	0.000318639	0.0106842
Fech	ENSMUSG00000024588	1544.89	-0.498046	0.292354	-1.70357	0.0884608	0.520193
Fut7	ENSMUSG00000036587	14.7559	-0.497918	0.246309	-2.02151	0.0432265	0.362839
B3galt2	ENSMUSG00000033849	34.0005	-0.49771	0.309964	-1.60571	0.108339	0.571059
Thrb	ENSMUSG00000021779	474.472	-0.496711	0.215902	-2.30064	0.0214121	0.239323
Gm29455	ENSMUSG00000101179	7.34437	-0.496624	0.309953	-1.60226	0.109099	0.57264
Mapk4	ENSMUSG00000024558	94.2605	-0.496472	0.305101	-1.62724	0.103687	0.558221
Nxph2	ENSMUSG00000069132	141.853	-0.495508	0.239386	-2.06991	0.0384604	0.339343
Cfap57	ENSMUSG00000028730	5.70057	-0.494962	0.30897	-1.60197	0.109162	0.572828
Eln	ENSMUSG00000029675	22851.7	-0.494683	0.250693	-1.97326	0.0484655	0.386227
Neurod1	ENSMUSG00000034701	221.033	-0.494648	0.176934	-2.79566	0.00517939	0.0921661
Calr4	ENSMUSG00000028558	39.2971	-0.494568	0.282542	-1.75042	0.0800458	0.493045
Tmtc2	ENSMUSG00000036019	547.106	-0.494533	0.202448	-2.44276	0.0145754	0.187101
Hspb7	ENSMUSG00000006221	44.7332	-0.494515	0.266483	-1.85571	0.0634947	0.442031
Fmo1	ENSMUSG00000040181	835.912	-0.494438	0.130348	-3.7932	0.000148716	0.00571057
Dmrtc1a	ENSMUSG00000031323	19.4744	-0.494046	0.307422	-1.60706	0.108041	0.570547
A330076H08Rik	ENSMUSG00000109321	72.1331	-0.493636	0.253662	-1.94604	0.0516502	0.399859
Gm5045	ENSMUSG00000025922	6.83203	-0.493494	0.305442	-1.61567	0.106166	0.564527
Cyfip2	ENSMUSG00000020340	1112.42	-0.493477	0.2669	-1.84892	0.0644691	0.445618
Cat	ENSMUSG00000027187	2056.09	-0.493247	0.150455	-3.27837	0.00104407	0.0279627
Ggact	ENSMUSG00000041625	581.863	-0.493152	0.197911	-2.49179	0.0127101	0.170203
Fads2	ENSMUSG00000024665	907.352	-0.4931	0.144707	-3.40757	0.000655446	0.0194501
Gcsam	ENSMUSG00000022659	7.41686	-0.49237	0.29749	-1.65508	0.0979085	0.547664
Tdo2	ENSMUSG00000028011	8.78075	-0.492209	0.303147	-1.62367	0.104447	0.559893
Fam196b	ENSMUSG00000069911	14.0417	-0.492145	0.308115	-1.59728	0.110204	0.575299
Unc5d	ENSMUSG00000063626	42.7207	-0.492118	0.280854	-1.75222	0.0797362	0.491854
Adcy10	ENSMUSG00000026567	5.26035	-0.151636	0.29068	-0.521659	0.601908	0.939998
Shroom1	ENSMUSG00000018387	207.875	-0.492024	0.252052	-1.95207	0.05093	0.397484
Cnnm3	ENSMUSG00000001138	575.309	-0.491946	0.14908	-3.29987	0.000967292	0.0261781
Cnn1	ENSMUSG00000001349	110.563	-0.491827	0.306729	-1.60346	0.108833	0.571962
Slc4a4	ENSMUSG00000060961	476.621	-0.491702	0.299261	-1.64305	0.100372	0.552323
RP23-60H16.2	ENSMUSG00000112813	16.8117	-0.491311	0.303152	-1.62067	0.105088	0.56171
Cacnb4	ENSMUSG00000017412	183.572	-0.491198	0.23618	-2.07976	NA	NA
Adcy8	ENSMUSG00000022376	4.12718	-0.196064	0.299993	-0.653564	0.513393	0.913612
Gm43518	ENSMUSG00000105875	9.7896	-0.490845	0.302245	-1.624	0.104377	0.559797
Tbc1d14	ENSMUSG00000029192	1011.94	-0.490801	0.1734	-2.83045	0.00464823	0.0857431
Slc39a8	ENSMUSG00000053897	770.306	-0.490093	0.17085	-2.86856	0.00412348	0.0785988
Tceanc	ENSMUSG00000051224	197.287	-0.489936	0.277663	-1.7645	0.0776482	0.487212
Slc38a4	ENSMUSG00000022464	1977.12	-0.489681	0.173505	-2.82229	0.00476815	0.0869694
Il4i1	ENSMUSG00000074141	15.8064	-0.489508	0.291914	-1.67689	0.0935644	0.535037
Rps23	ENSMUSG00000049517	540.521	-0.489398	0.299811	-1.63236	NA	NA
Jade3	ENSMUSG00000037315	531.758	-0.488769	0.149202	-3.27589	0.00105331	0.0280679
Cdkl3	ENSMUSG00000020389	110.455	-0.488491	0.238957	-2.04426	0.0409276	0.352605
Anpep	ENSMUSG00000039062	7666.39	-0.48841	0.202901	-2.40714	0.0160782	0.199637
Gm5420	ENSMUSG00000056716	15.4486	-0.488006	0.309939	-1.57452	0.115366	0.586477
Fam179a	ENSMUSG00000045761	16.941	-0.487704	0.244939	-1.99112	0.0464672	0.37663
Ppara	ENSMUSG00000022383	55.8833	-0.487599	0.300741	-1.62132	0.104948	0.561531
Ggt1	ENSMUSG00000006345	2007.37	-0.487353	0.224169	-2.17404	0.0297021	0.292014
Kctd19	ENSMUSG00000051648	12.3242	-0.487339	0.306924	-1.58781	0.112328	0.579842
A830052D11Rik	ENSMUSG00000097413	7.9893	-0.486988	0.30997	-1.57108	0.116163	0.588127
Gm11652	ENSMUSG00000083465	9.20559	-0.486953	0.304124	-1.60117	0.10934	0.573056
Rab17	ENSMUSG00000026304	42.0446	-0.486929	0.260002	-1.87279	0.0610976	0.432776
Gramd4	ENSMUSG00000035900	1036.55	-0.486679	0.198018	-2.45775	0.0139811	0.182375
Upp1	ENSMUSG00000020407	80.0149	-0.486548	0.230074	-2.11475	0.0344513	0.317751
RP23-250H23.1	ENSMUSG00000112352	11.8585	-0.486428	0.308617	-1.57616	0.11499	0.585832
Igkc	ENSMUSG00000076609	46.5915	-0.486204	0.309691	-1.56996	0.116423	0.588737
March8	ENSMUSG00000025702	2557.59	-0.485871	0.131845	-3.68518	0.000228543	0.0081681
Adgrg4	ENSMUSG00000053852	4.71742	0.0843684	0.297401	0.283686	0.776651	0.972516
Fam161a	ENSMUSG00000049811	103.03	-0.485802	0.215976	-2.24934	0.0244911	0.259943
Dcx	ENSMUSG00000031285	451.479	-0.485652	0.134398	-3.61354	0.000302049	0.010258
Ints2	ENSMUSG00000018068	560.244	-0.485364	0.259466	-1.87063	0.0613966	0.433587
Krt222	ENSMUSG00000035849	23.4154	-0.485357	0.309946	-1.56594	0.117363	0.589825
Pigu	ENSMUSG00000038383	614.998	-0.484997	0.2613	-1.85609	0.0634402	0.442031
2810002D19Rik	ENSMUSG00000045464	82.2995	-0.484274	0.198893	-2.43484	0.0148982	0.189205
Slc45a3	ENSMUSG00000026435	49.9554	-0.484159	0.273926	-1.76748	0.0771481	0.486734
Zhx2	ENSMUSG00000071757	312.733	-0.48377	0.238862	-2.02531	0.0428352	0.361222
Alad	ENSMUSG00000028393	577.953	-0.483633	0.267591	-1.80736	0.0707058	0.46678
Gm26840	ENSMUSG00000097728	28.0674	-0.483547	0.271217	-1.78288	0.0746063	0.479817
Adh7	ENSMUSG00000055301	4.07594	-0.297529	0.198513	-1.49879	0.133928	0.616057
Lrrc55	ENSMUSG00000075224	154.687	-0.483238	0.212297	-2.27624	0.0228317	0.249779
Abca1	ENSMUSG00000015243	2256.69	-0.48322	0.165786	-2.91472	0.00356006	0.0702646
Gm44973	ENSMUSG00000109129	53.739	-0.482991	0.304109	-1.58822	0.112237	0.579621
Rsph4a	ENSMUSG00000039552	11.1895	-0.482871	0.308748	-1.56397	0.117826	0.590608
Gng13	ENSMUSG00000025739	12.1805	-0.48268	0.308888	-1.56264	0.118138	0.590789
Hrc	ENSMUSG00000038239	39.4047	-0.482644	0.253957	-1.9005	0.0573678	0.421421
Prdx3	ENSMUSG00000024997	1143.43	-0.48263	0.180169	-2.67876	0.00738956	0.118177
Pde4dip	ENSMUSG00000038170	1008.96	-0.482603	0.238387	-2.02445	0.0429238	0.361393
Ighm	ENSMUSG00000076617	381.625	-0.482341	0.284266	-1.6968	0.0897352	0.524315
Lmx1b	ENSMUSG00000038765	26.7881	-0.482268	0.30985	-1.55646	0.1196	0.594837
Myh1	ENSMUSG00000056328	7.40377	-0.481637	0.258372	-1.86412	0.0623048	0.437341
Colgalt2	ENSMUSG00000032649	63.7245	-0.481252	0.209588	-2.29618	0.0216654	0.241515
Gm15411	ENSMUSG00000085971	39.2567	-0.481194	0.291215	-1.65237	0.0984601	0.549007
Itga8	ENSMUSG00000026768	342.926	-0.480611	0.241458	-1.99045	0.0465413	0.376931
Dhrs11	ENSMUSG00000034449	217.358	-0.480599	0.309972	-1.55046	NA	NA
Gabrb2	ENSMUSG00000007653	74.7124	-0.480511	0.30463	-1.57736	0.114712	0.585104
Padi1	ENSMUSG00000025329	8.55275	-0.480351	0.309204	-1.55351	0.120302	0.595709
Tnfrsf23	ENSMUSG00000037613	96.9937	-0.480247	0.26421	-1.81767	0.0691139	0.46155
Actg2	ENSMUSG00000059430	249.334	-0.48	0.26782	-1.79225	0.0730931	0.474679
Gm28551	ENSMUSG00000099913	34.7336	-0.479834	0.297259	-1.6142	0.106485	0.565373
Kcnj10	ENSMUSG00000044708	29.2022	-0.47975	0.294181	-1.6308	0.102932	0.556457
Rgs14	ENSMUSG00000052087	31.1457	-0.479602	0.292762	-1.63819	0.101381	0.554508
H2-Oa	ENSMUSG00000024334	6.87963	-0.479519	0.289344	-1.65726	0.0974662	0.547145
Zfp385b	ENSMUSG00000027016	69.4446	-0.478692	0.277798	-1.72316	0.0848587	0.5092
Mllt3	ENSMUSG00000028496	536.171	-0.47858	0.161929	-2.9555	0.00312163	0.0640615
Dram1	ENSMUSG00000020057	719.483	-0.478365	0.227343	-2.10415	0.0353651	0.3235
Nsg1	ENSMUSG00000029126	431.503	-0.478104	0.189736	-2.51983	0.0117411	0.16247
Timp4	ENSMUSG00000030317	41.0109	-0.478041	0.281549	-1.69789	0.0895277	0.523872
Gm15482	ENSMUSG00000086711	57.749	-0.477908	0.253396	-1.88601	0.0592936	0.427439
Ly6c2	ENSMUSG00000022584	73.9215	-0.477895	0.263943	-1.8106	0.0702026	0.465043
Mfsd4b5	ENSMUSG00000038528	6.25064	-0.477742	0.308534	-1.54843	0.12152	0.59762
Adtrp	ENSMUSG00000058022	5.20303	-0.39833	0.292633	-1.36119	0.173453	0.67957
Slc22a23	ENSMUSG00000038267	745.267	-0.477568	0.269578	-1.77154	0.0764709	0.484423
Nadk2	ENSMUSG00000022253	971.89	-0.476571	0.126474	-3.76813	0.000164475	0.00622018
Bcas1	ENSMUSG00000013523	23.7574	-0.476004	0.24707	-1.9266	0.0540299	0.409545
Syne1	ENSMUSG00000096054	1425.87	-0.475955	0.200231	-2.37703	0.0174526	0.210406
Tfrc	ENSMUSG00000022797	3402.72	-0.475947	0.26927	-1.76754	0.077137	0.486734
AF357399	ENSMUSG00000077711	3.97095	0.115805	0.276661	0.418582	0.675522	0.954425
AF366264	ENSMUSG00000057116	5.17666	-0.00246506	0.295729	-0.00833552	0.993349	0.998776
BC064078	ENSMUSG00000087150	22.1548	-0.475763	0.305859	-1.5555	0.119827	0.595311
Dnajb3	ENSMUSG00000081984	26.9255	-0.475167	0.300093	-1.5834	0.11333	0.582221
Gm21917	ENSMUSG00000096111	9.80248	-0.475001	0.309675	-1.53387	0.125062	0.602631
Lmod1	ENSMUSG00000048096	100.101	-0.474851	0.263475	-1.80226	0.0715039	0.469294
Sh3bgr	ENSMUSG00000040666	22.9439	-0.474704	0.305597	-1.55337	0.120336	0.595709
Casq2	ENSMUSG00000027861	70.2064	-0.474645	0.198492	-2.39126	0.0167906	0.205706
Fam222a	ENSMUSG00000041930	72.3483	-0.474588	0.212761	-2.23062	0.0257063	0.267912
RP23-121M22.6	ENSMUSG00000110165	9.84185	-0.474403	0.308273	-1.53891	0.123827	0.600762
Naip3	ENSMUSG00000082956	43.5329	-0.473565	0.279772	-1.69268	0.0905167	0.526864
Cd200	ENSMUSG00000022661	767.418	-0.473254	0.233593	-2.02598	0.0427672	0.360914
Rag1	ENSMUSG00000061311	18.2885	-0.473199	0.288696	-1.63909	0.101194	0.554508
Efna1	ENSMUSG00000027954	431.68	-0.473075	0.173457	-2.72733	0.00638491	0.106792
Sp110	ENSMUSG00000070034	109.492	-0.472787	0.278588	-1.69708	0.0896811	0.524315
Gm16712	ENSMUSG00000097077	10.3894	-0.47276	0.29087	-1.62533	0.104092	0.55912
Glo1	ENSMUSG00000024026	1505.02	-0.472754	0.182292	-2.5934	0.00950333	0.140315
Gbp8	ENSMUSG00000034438	41.0596	-0.472567	0.282374	-1.67355	0.0942191	0.536605
Trim23	ENSMUSG00000021712	733.562	-0.471859	0.221383	-2.13141	0.0330553	0.310094
Mybpc1	ENSMUSG00000020061	82.0955	-0.47185	0.304705	-1.54855	0.121491	0.59762
Gm27000	ENSMUSG00000097961	587.146	-0.471551	0.126905	-3.71577	0.000202583	0.00744141
Mfsd4b3	ENSMUSG00000071335	13.9186	-0.471127	0.304967	-1.54484	0.122384	0.598844
Catsperg1	ENSMUSG00000049676	44.9518	-0.470993	0.308211	-1.52815	0.126476	0.606017
Hydin	ENSMUSG00000059854	10.204	-0.470893	0.309976	-1.51913	0.128731	0.608374
Svop	ENSMUSG00000042078	25.5223	-0.470888	0.279445	-1.68508	0.0919722	0.530087
Rgs18	ENSMUSG00000026357	50.5491	-0.470881	0.309524	-1.52131	NA	NA
Kcnmb2	ENSMUSG00000037610	123.528	-0.470613	0.28211	-1.66819	0.0952781	0.539977
Mnx1	ENSMUSG00000001566	29.2344	-0.470465	0.255925	-1.8383	0.0660187	0.451928
Gm11902	ENSMUSG00000080958	11.8875	-0.47034	0.309886	-1.51778	0.12907	0.608479
Dscaml1	ENSMUSG00000032087	7.40403	-0.470318	0.305294	-1.54054	0.123428	0.600745
Iglc3	ENSMUSG00000105547	12.056	-0.470167	0.306884	-1.53207	0.125506	0.603433
Ntf3	ENSMUSG00000049107	8.72916	-0.469798	0.309333	-1.51875	0.128827	0.608418
Chad	ENSMUSG00000039084	37.6059	-0.469617	0.262076	-1.79191	0.0731477	0.474887
Ccdc68	ENSMUSG00000038903	111.024	-0.469466	0.231041	-2.03196	0.0421579	0.358079
0610040J01Rik	ENSMUSG00000060512	550.701	-0.469348	0.204324	-2.29708	0.021614	0.24107
Adgre4	ENSMUSG00000032915	80.53	-0.46931	0.299584	-1.56654	0.117223	0.589782
Hscb	ENSMUSG00000043510	129.849	-0.469208	0.168161	-2.79024	0.0052669	0.0934874
Cd160	ENSMUSG00000038304	12.4773	-0.469193	0.307573	-1.52547	0.127141	0.606279
Asb2	ENSMUSG00000021200	29.458	-0.469085	0.27499	-1.70582	0.0880412	0.519077
Il9r	ENSMUSG00000020279	13.0624	-0.468034	0.307531	-1.52191	0.128032	0.607196
Gm10658	ENSMUSG00000074284	16.3421	-0.467571	0.304103	-1.53754	0.124161	0.601061
Nlrp10	ENSMUSG00000049709	11.1378	-0.466997	0.309809	-1.50737	0.131715	0.613036
AI427809	ENSMUSG00000086712	91.4943	-0.466809	0.213087	-2.19069	0.028474	0.284042
Scara5	ENSMUSG00000022032	584.001	-0.466679	0.174782	-2.67005	0.0075839	0.120195
Gm28893	ENSMUSG00000100769	5.66442	-0.466587	0.307908	-1.51534	0.129685	0.609619
Agrp	ENSMUSG00000005705	4.15949	0.23287	0.302769	0.769133	0.441814	0.88799
Foxc1	ENSMUSG00000050295	41.0851	-0.466562	0.277892	-1.67893	0.0931653	0.533764
Bphl	ENSMUSG00000038286	363.54	-0.466498	0.126647	-3.68344	0.000230108	0.00819634
Rnase6	ENSMUSG00000021880	20.1113	-0.466474	0.305323	-1.5278	0.126561	0.606017
Prss34	ENSMUSG00000056399	20.3748	-0.465886	0.309512	-1.50523	0.132266	0.613507
Fgl1	ENSMUSG00000031594	20.4764	-0.465849	0.296553	-1.57088	0.116211	0.588227
Ggta1	ENSMUSG00000035778	1591.06	-0.465319	0.201541	-2.30881	0.0209542	0.236365
Plxnc1	ENSMUSG00000074785	145.056	-0.464992	0.206598	-2.2507	0.0244042	0.25937
Tox	ENSMUSG00000041272	148.248	-0.464293	0.198097	-2.34377	0.0190901	0.223294
Fgf9	ENSMUSG00000021974	106.819	-0.464201	0.308994	-1.5023	0.13302	0.614
Arhgef16	ENSMUSG00000029032	642.173	-0.46414	0.174465	-2.66037	0.00780547	0.123153
Zfp711	ENSMUSG00000025529	87.1971	-0.463963	0.276499	-1.67799	0.0933489	0.534382
Gm11815	ENSMUSG00000086455	14.5542	-0.463945	0.296232	-1.56615	0.117313	0.589782
Slc28a2	ENSMUSG00000027219	137.898	-0.463887	0.273763	-1.69448	0.0901733	0.525771
Dpysl4	ENSMUSG00000025478	152.202	-0.463781	0.23981	-1.93396	0.0531187	0.405404
Dpysl4	ENSMUSG00000111393	152.202	-0.463781	0.23981	-1.93396	0.0531187	0.405404
Ptges3l	ENSMUSG00000097487	187.672	-0.463312	0.242236	-1.91265	0.055793	0.415589
Ccdc177	ENSMUSG00000062961	7.60862	-0.463278	0.3074	-1.50709	0.131788	0.613036
Galnt4	ENSMUSG00000090035	760.463	-0.463274	0.151803	-3.05182	0.00227459	0.0512523
Plxna2	ENSMUSG00000026640	1574.78	-0.462669	0.13761	-3.36218	0.00077331	0.0220806
Gm9174	ENSMUSG00000058745	125.35	-0.462389	0.202815	-2.27986	0.0226162	0.248321
Gm16348	ENSMUSG00000085445	9.46149	-0.462075	0.308397	-1.49832	0.134051	0.61631
Syde2	ENSMUSG00000036863	405.022	-0.461757	0.27703	-1.66681	0.0955518	0.541136
Ppp1r3c	ENSMUSG00000067279	306.041	-0.461675	0.18898	-2.44299	0.0145662	0.187101
Rpl7a-ps8	ENSMUSG00000070778	6.38319	-0.461664	0.309602	-1.49115	0.135921	0.620324
Comp	ENSMUSG00000031849	19.8584	-0.461557	0.265416	-1.739	0.0820352	0.500202
Car4	ENSMUSG00000000805	11.2419	-0.461389	0.304288	-1.51629	0.129446	0.609619
A430105I19Rik	ENSMUSG00000045838	179.252	-0.460848	0.193082	-2.3868	0.0169959	0.207023
Rbm19	ENSMUSG00000029594	601.536	-0.460836	0.211532	-2.17857	0.0293639	0.290148
Sp4	ENSMUSG00000025323	298.77	-0.460623	0.169109	-2.72382	0.00645307	0.107423
Stard5	ENSMUSG00000046027	477.632	-0.460521	0.182235	-2.52707	0.0115018	0.160103
Gimap9	ENSMUSG00000051124	114.222	-0.460484	0.239387	-1.9236	0.0544049	0.410504
2410021H03Rik	ENSMUSG00000100572	13.8025	-0.458614	0.307411	-1.49186	0.135736	0.619745
Hspb2	ENSMUSG00000038086	38.93	-0.458544	0.261928	-1.75065	0.0800068	0.492961
Mrpl1	ENSMUSG00000029486	404.696	-0.458297	0.125165	-3.66154	0.000250706	0.00876768
Creb3l1	ENSMUSG00000027230	906.453	-0.458121	0.102176	-4.48364	7.33789e-06	0.000446135
Gm26660	ENSMUSG00000097601	24.2716	-0.457972	0.287646	-1.59214	0.111353	0.577588
Kcnma1	ENSMUSG00000063142	63.0602	-0.457752	0.193651	-2.3638	0.0180886	0.215374
Abcg4	ENSMUSG00000032131	76.3148	-0.457312	0.307547	-1.48696	0.137024	0.622538
Gm16675	ENSMUSG00000097534	31.0784	-0.457205	0.267516	-1.70908	0.0874364	0.517902
Pqlc3	ENSMUSG00000045679	206.183	-0.457075	0.305778	-1.49479	0.134969	0.618379
Pola1	ENSMUSG00000006678	825.086	-0.456636	0.157392	-2.90126	0.00371661	0.0727438
Gm7290	ENSMUSG00000078192	25.0751	-0.456515	0.252197	-1.81015	0.0702718	0.465277
Tmem42	ENSMUSG00000066233	219.49	-0.456436	0.164986	-2.76652	0.00566582	0.0983407
Gm9845	ENSMUSG00000050533	56.2462	-0.456355	0.220908	-2.06581	0.0388461	0.341659
Xrn1	ENSMUSG00000032410	1561.73	-0.456336	0.181	-2.52119	0.011696	0.161953
Wisp2	ENSMUSG00000027656	11.2721	-0.456106	0.307223	-1.48461	0.137647	0.624268
1810043G02Rik	ENSMUSG00000020284	281.675	-0.456048	0.284599	-1.60242	0.109062	0.57259
Cd79b	ENSMUSG00000040592	64.7485	-0.455808	0.309363	-1.47337	0.14065	0.628486
Pdx1	ENSMUSG00000029644	463.779	-0.455582	0.15473	-2.94437	0.00323616	0.0655222
Gm6762	ENSMUSG00000086984	14.3197	-0.455351	0.308786	-1.47465	0.140307	0.62748
Gm19774	ENSMUSG00000099488	61.655	-0.455279	0.229994	-1.97952	0.0477569	0.382743
Morn1	ENSMUSG00000029049	92.4659	-0.455162	0.29391	-1.54864	0.121467	0.59762
Kcnmb1	ENSMUSG00000020155	24.4335	-0.455081	0.284503	-1.59956	0.109696	0.57378
Ism1	ENSMUSG00000074766	51.9263	-0.454821	0.235424	-1.93192	0.053369	0.406766
Arhgef28	ENSMUSG00000021662	867.321	-0.454797	0.165867	-2.74193	0.00610792	0.103468
Rps15a-ps8	ENSMUSG00000084403	6.84771	-0.454511	0.308985	-1.47098	0.141297	0.629168
Psat1	ENSMUSG00000024640	2410.19	-0.453827	0.206287	-2.19998	0.0278082	0.280301
Wnt4	ENSMUSG00000036856	217.591	-0.453672	0.18989	-2.38913	0.0168884	0.206308
Gm9821	ENSMUSG00000095332	58.6878	-0.453522	0.256456	-1.76842	0.0769906	0.486734
Gm14308	ENSMUSG00000078880	73.6296	-0.453439	0.233927	-1.93838	0.0525773	0.40408
Ppp1r2-ps2	ENSMUSG00000099662	6.16496	-0.452996	0.227434	-1.99177	0.0463967	0.376404
Tspan1	ENSMUSG00000028699	906.461	-0.452848	0.144652	-3.13061	0.00174443	0.0414704
Ctsg	ENSMUSG00000040314	20.1517	-0.452748	0.27084	-1.67164	0.0945948	0.537876
Arhgap9	ENSMUSG00000040345	142.486	-0.452724	0.188735	-2.39873	0.0164521	0.202498
1700007L15Rik	ENSMUSG00000097318	32.4026	-0.452698	0.254469	-1.77899	0.0752412	0.481244
Tagln	ENSMUSG00000032085	1260.22	-0.452442	0.250816	-1.80388	0.0712504	0.469193
Adamdec1	ENSMUSG00000022057	8.78094	-0.452264	0.30815	-1.46767	0.142193	0.630705
Cngb1	ENSMUSG00000031789	46.3894	-0.452138	0.30354	-1.48955	0.136343	0.62091
Liph	ENSMUSG00000044626	264.594	-0.452102	0.205311	-2.20203	0.027663	0.279777
Akain1	ENSMUSG00000091636	4.40857	-0.0657132	0.259683	-0.253052	0.800228	0.97475
Acsl5	ENSMUSG00000024981	1642.64	-0.451649	0.166454	-2.71336	0.00666051	0.109753
Gdap2	ENSMUSG00000027865	306.369	-0.451348	0.231359	-1.95085	0.0510744	0.397621
Lrrc29	ENSMUSG00000041679	131.493	-0.45132	0.240793	-1.87431	0.0608879	0.432449
Fam151b	ENSMUSG00000034334	73.9779	-0.45126	0.214491	-2.10386	0.0353904	0.323592
Olfr466	ENSMUSG00000049806	23.7109	-0.450565	0.284868	-1.58166	0.113726	0.583327
Tbx6	ENSMUSG00000030699	65.8027	-0.450454	0.229603	-1.96188	0.0497764	0.391658
Edn3	ENSMUSG00000027524	134.186	-0.450274	0.216813	-2.07679	0.0378212	0.336086
Tal1	ENSMUSG00000028717	296.963	-0.449869	0.292357	-1.53876	NA	NA
Gm37103	ENSMUSG00000102442	8.72997	-0.449702	0.306242	-1.46845	0.141982	0.630442
Abhd14b	ENSMUSG00000042073	602.906	-0.449636	0.206041	-2.18226	0.02909	0.288961
Kynu	ENSMUSG00000026866	14.77	-0.44942	0.309972	-1.44987	0.147094	0.63922
Oas3	ENSMUSG00000032661	60.4278	-0.449341	0.294997	-1.52321	NA	NA
Tcp11	ENSMUSG00000062859	25.6237	-0.449092	0.298243	-1.50579	0.13212	0.613295
Gm45357	ENSMUSG00000109697	46.4852	-0.448602	0.240082	-1.86854	0.0616874	0.434482
Pax6	ENSMUSG00000027168	526.427	-0.448187	0.158583	-2.8262	0.00471039	0.086161
C630043F03Rik	ENSMUSG00000084910	176.501	-0.448179	0.183155	-2.447	0.0144052	0.186301
Gm11427	ENSMUSG00000083161	40.0031	-0.447987	0.297599	-1.50534	NA	NA
4930581F22Rik	ENSMUSG00000070315	238.385	-0.447681	0.192664	-2.32364	0.020145	0.231018
Akp-ps1	ENSMUSG00000101940	3.6798	-0.0835966	0.276438	-0.302406	0.762342	0.970123
Dpyd	ENSMUSG00000033308	176.955	-0.447596	0.264979	-1.68918	0.0911854	0.527997
Gm28068	ENSMUSG00000100287	8.63893	-0.447507	0.309871	-1.44417	0.14869	0.640913
AC137605.1	ENSMUSG00000110990	409.129	-0.447489	0.286001	-1.56464	0.117666	0.590509
Aqp1	ENSMUSG00000004655	3134.67	-0.447327	0.273209	-1.63731	0.101566	0.554704
A730017C20Rik	ENSMUSG00000050875	59.0104	-0.447322	0.295094	-1.51586	0.129555	0.609619
Gm4754	ENSMUSG00000106895	8.22198	-0.447224	0.309845	-1.44338	0.148913	0.64143
Slc25a16	ENSMUSG00000071253	683.128	-0.447129	0.239631	-1.86591	0.0620544	0.435938
Rps6ka1	ENSMUSG00000003644	466.623	-0.446973	0.207197	-2.15724	0.0309872	0.29969
Hmbs	ENSMUSG00000032126	1128.64	-0.446937	0.301223	-1.48374	0.137877	0.624268
Rep15	ENSMUSG00000040121	36.5492	-0.446933	0.263388	-1.69686	0.0897226	0.524315
Oxnad1	ENSMUSG00000021906	327.945	-0.446897	0.154532	-2.89194	0.00382866	0.0743863
Fads6	ENSMUSG00000044788	591.415	-0.446754	0.137448	-3.25034	0.00115267	0.0301461
Olfr420	ENSMUSG00000055033	13.2606	-0.446674	0.30272	-1.47554	0.140068	0.627257
Gm27011	ENSMUSG00000098184	7.63592	-0.446536	0.309851	-1.44113	0.149548	0.642465
Plch1	ENSMUSG00000036834	444.746	-0.446526	0.206117	-2.16637	0.0302833	0.295814
Gm3550	ENSMUSG00000078240	17.393	-0.446485	0.287369	-1.5537	0.120257	0.595709
Slc6a20b	ENSMUSG00000025243	39.3607	-0.446072	0.265881	-1.67771	0.0934031	0.534548
Fcnb	ENSMUSG00000026835	28.5274	-0.445834	0.257867	-1.72893	0.083822	0.505849
AL593843.1	ENSMUSG00000106014	4.91357	0.08615	0.289973	0.297096	0.766393	0.971067
AL593853.1	ENSMUSG00000102444	5.0085	0.163762	0.308451	0.530916	0.595477	0.938694
Tspan33	ENSMUSG00000001763	325.721	-0.445773	0.288388	-1.54574	NA	NA
AI854703	ENSMUSG00000053297	35.802	-0.445692	0.305118	-1.46072	0.144092	0.634352
AL928567.1	ENSMUSG00000104657	4.77474	-0.262184	0.304177	-0.861945	0.388718	0.86857
AL954388.1	ENSMUSG00000105537	4.07394	0.0063906	0.2917	0.0219081	0.982521	0.997514
Art3	ENSMUSG00000034842	104.104	-0.445487	0.247112	-1.80278	0.0714233	0.469294
Arhgef3	ENSMUSG00000021895	837.056	-0.445376	0.112242	-3.96801	7.2474e-05	0.00309779
Irs3	ENSMUSG00000047182	8.31772	-0.445342	0.302999	-1.46978	0.141622	0.629784
Fmn2	ENSMUSG00000028354	166.092	-0.444985	0.230437	-1.93105	0.0534774	0.407445
Gm9530	ENSMUSG00000096950	13.0474	-0.444898	0.306904	-1.44963	0.147161	0.63922
Npnt	ENSMUSG00000040998	605.731	-0.444897	0.177869	-2.50126	0.0123754	0.167523
Cecr6	ENSMUSG00000094626	42.8518	-0.444886	0.256545	-1.73414	0.0828932	0.502929
Ky	ENSMUSG00000035606	101.429	-0.444833	0.309718	-1.43625	0.150931	0.645131
6030408B16Rik	ENSMUSG00000075408	7.79073	-0.444717	0.309046	-1.439	0.150151	0.643618
Gm44646	ENSMUSG00000108607	13.0396	-0.444546	0.309626	-1.43575	0.151073	0.64528
Acad12	ENSMUSG00000042647	174.673	-0.444303	0.17568	-2.52905	0.0114372	0.159308
Ints12	ENSMUSG00000028016	779.144	-0.444133	0.14737	-3.01373	0.00258054	0.0564624
Acnat1	ENSMUSG00000070985	249.335	-0.444081	0.278728	-1.59324	0.111106	0.577444
Nectin4	ENSMUSG00000006411	131.533	-0.444075	0.194918	-2.27826	0.0227109	0.248973
Rgs2	ENSMUSG00000026360	410.711	-0.443802	0.163001	-2.72269	0.00647529	0.107623
Krt25	ENSMUSG00000035831	17.3219	-0.443718	0.292707	-1.51591	0.129542	0.609619
Hs3st3b1	ENSMUSG00000070407	84.0355	-0.443574	0.186295	-2.38103	0.0172645	0.208977
Klhl30	ENSMUSG00000026308	12.1967	-0.443276	0.299906	-1.47805	0.139394	0.626609
Gm6311	ENSMUSG00000061833	2948.88	-0.443231	0.152197	-2.91221	0.00358876	0.0707652
Kcnab1	ENSMUSG00000027827	145.025	-0.44303	0.252465	-1.75482	0.07929	0.491393
Gpc3	ENSMUSG00000055653	7168.88	-0.442598	0.0990966	-4.46633	7.95738e-06	0.000478302
Mill2	ENSMUSG00000040987	118.047	-0.442495	0.199632	-2.21655	0.0266541	0.273611
Gm45447	ENSMUSG00000109780	52.4167	-0.441946	0.230322	-1.91882	0.055007	0.412521
Mrgprx2	ENSMUSG00000074109	8.43504	-0.441914	0.308572	-1.43213	0.152108	0.646751
Dock8	ENSMUSG00000052085	327.203	-0.441718	0.195932	-2.25445	0.0241682	0.257867
BC046401	ENSMUSG00000085274	6.02821	-0.441115	0.301824	-1.4615	0.14388	0.633886
Plcxd3	ENSMUSG00000049148	26.0422	-0.441013	0.275931	-1.59827	0.109983	0.574573
Scgn	ENSMUSG00000021337	494.713	-0.440683	0.240673	-1.83104	0.0670941	0.454993
Gm3173	ENSMUSG00000079386	19.3362	-0.440528	0.309438	-1.42364	0.15455	0.649836
Iqgap2	ENSMUSG00000021676	1259.04	-0.440344	0.160063	-2.75107	0.0059401	0.101355
Siglech	ENSMUSG00000051504	14.3204	-0.440261	0.309859	-1.42084	0.155362	0.65064
Sptssa	ENSMUSG00000044408	2200.83	-0.440064	0.0879575	-5.00314	5.64047e-07	4.75462e-05
Treml2	ENSMUSG00000071068	28.483	-0.439866	0.292959	-1.50146	0.133236	0.614433
Esam	ENSMUSG00000001946	946.915	-0.439855	0.176579	-2.49098	0.0127391	0.170483
Itga4	ENSMUSG00000027009	774.979	-0.439726	0.290797	-1.51214	0.130499	0.611132
B230307C23Rik	ENSMUSG00000080717	56.2406	-0.4394	0.257792	-1.70448	0.088292	0.519633
Gm28437	ENSMUSG00000101111	13969.8	-0.439232	0.285033	-1.54098	NA	NA
Degs1	ENSMUSG00000038633	2320.43	-0.439112	0.10093	-4.35068	1.35715e-05	0.00075169
Porcn	ENSMUSG00000031169	160.726	-0.438948	0.165833	-2.64694	0.00812243	0.125625
Pex7	ENSMUSG00000020003	503.638	-0.43892	0.147302	-2.97972	0.00288511	0.0611475
Cav2	ENSMUSG00000000058	968.044	-0.438899	0.180945	-2.42559	0.0152835	0.1925
Gm10171	ENSMUSG00000089803	267.159	-0.438892	0.223733	-1.96167	0.0498007	0.391704
Map3k15	ENSMUSG00000031303	616.126	-0.438817	0.134966	-3.25133	0.00114868	0.0300788
Tmem63a	ENSMUSG00000026519	1137.86	-0.438392	0.239514	-1.83034	0.0671988	0.455119
Gtf2b	ENSMUSG00000028271	851.151	-0.438262	0.138592	-3.16224	0.00156559	0.0384093
Sfn	ENSMUSG00000047281	169.175	-0.43772	0.16246	-2.69433	0.00705292	0.114525
Psd4	ENSMUSG00000026979	348.412	-0.437494	0.26787	-1.63323	0.10242	0.555689
Alms1-ps1	ENSMUSG00000090256	4.09227	-0.136523	0.224872	-0.607114	0.543775	0.921591
Gp6	ENSMUSG00000078810	21.7684	-0.436765	0.247154	-1.76718	NA	NA
Rab39b	ENSMUSG00000031202	144.893	-0.436756	0.228745	-1.90936	0.056216	0.416755
Alox12e	ENSMUSG00000018907	4.55983	0.285754	0.270548	1.05621	0.290874	0.806441
Gm11525	ENSMUSG00000085307	17.1861	-0.436745	0.302385	-1.44433	0.148645	0.640913
Haao	ENSMUSG00000000673	7.89093	-0.436698	0.286999	-1.5216	0.128109	0.607197
Hspd1-ps3	ENSMUSG00000058809	7.91356	-0.435849	0.294974	-1.47758	0.13952	0.626609
Gm11991	ENSMUSG00000082095	7.60506	-0.435481	0.309479	-1.40714	0.159384	0.657033
Krt19	ENSMUSG00000020911	1639.59	-0.435365	0.178706	-2.43621	0.014842	0.188831
Gria4	ENSMUSG00000025892	76.0345	-0.435222	0.265661	-1.63826	0.101368	0.554508
Atp1b1	ENSMUSG00000026576	2191.2	-0.435168	0.190871	-2.27991	0.0226133	0.248321
Bccip	ENSMUSG00000030983	843.51	-0.435064	0.169386	-2.56848	0.0102146	0.147724
Vpreb3	ENSMUSG00000000903	7.49404	-0.434943	0.301497	-1.44261	0.14913	0.6417
Smyd3	ENSMUSG00000055067	202.295	-0.434912	0.231509	-1.8786	0.0602994	0.430495
Fcrla	ENSMUSG00000038421	13.9824	-0.434814	0.298921	-1.45461	0.145777	0.636914
Gm10433	ENSMUSG00000072884	35.6796	-0.434733	0.286238	-1.51878	0.128817	0.608418
Rab40c	ENSMUSG00000025730	440.683	-0.434489	0.18777	-2.31394	0.0206709	0.234633
Gm26525	ENSMUSG00000096987	24.6503	-0.434452	0.303905	-1.42956	0.152842	0.647232
Unc13d	ENSMUSG00000057948	125.868	-0.434279	0.246711	-1.76027	0.0783617	0.488935
E2f2	ENSMUSG00000018983	507.295	-0.434179	0.306914	-1.41466	0.157168	0.653649
Akr1c12	ENSMUSG00000021211	694.345	-0.434114	0.119466	-3.6338	0.000279282	0.00959261
AI839979	ENSMUSG00000107355	27.8694	-0.434088	0.299595	-1.44892	0.147361	0.639597
Mettl8	ENSMUSG00000041975	195.249	-0.433993	0.200198	-2.16782	0.0301723	0.295003
Hap1	ENSMUSG00000006930	646.315	-0.433945	0.169739	-2.55654	0.0105718	0.151236
2210411M09Rik	ENSMUSG00000085563	15.7579	-0.433832	0.295902	-1.46613	0.142612	0.631647
Zfp738	ENSMUSG00000048280	287.376	-0.433825	0.228558	-1.8981	0.0576834	0.421498
Cd5l	ENSMUSG00000015854	42.2837	-0.433717	0.306517	-1.41498	0.157074	0.653649
Sdhaf4	ENSMUSG00000026154	178.676	-0.433613	0.206991	-2.09484	0.0361851	0.327461
Cd300lf	ENSMUSG00000047798	37.5567	-0.433608	0.308586	-1.40515	0.159978	0.658524
Rspo3	ENSMUSG00000019880	116.577	-0.433527	0.263591	-1.6447	0.100032	0.55174
Gm43672	ENSMUSG00000106019	55.6966	-0.43337	0.218663	-1.98191	0.0474893	0.381176
Pcdh20	ENSMUSG00000050505	450.793	-0.433069	0.165145	-2.62235	0.00873262	0.132258
Kank1	ENSMUSG00000032702	778.431	-0.433032	0.130662	-3.31414	0.000919243	0.0252261
Elf5	ENSMUSG00000027186	150.223	-0.433009	0.252959	-1.71177	0.0869388	0.515426
Slc28a3	ENSMUSG00000021553	861.159	-0.432929	0.220386	-1.96442	0.0494817	0.390607
Cep250	ENSMUSG00000038241	1112.87	-0.432722	0.167625	-2.58149	0.00983751	0.143348
Gm10603	ENSMUSG00000099137	60.4277	-0.432605	0.304752	-1.41953	0.155744	0.650718
Gm20735	ENSMUSG00000110656	129.071	-0.432157	0.227861	-1.89658	0.0578829	0.421978
Isoc2b	ENSMUSG00000052605	197.219	-0.43196	0.230608	-1.87314	0.0610495	0.432776
Klhl4	ENSMUSG00000025597	216.376	-0.431801	0.210771	-2.04867	0.040494	0.351102
Gm15432	ENSMUSG00000086691	97.7809	-0.431622	0.218182	-1.97827	0.0478985	0.383523
Olfr656	ENSMUSG00000073924	138.467	-0.431591	0.190837	-2.26158	0.0237236	0.255312
Hspb6	ENSMUSG00000036854	142.277	-0.431548	0.271886	-1.58724	0.112458	0.580101
Fgf12	ENSMUSG00000022523	127.462	-0.431193	0.223914	-1.92571	0.0541406	0.409637
Tmtc3	ENSMUSG00000036676	1009.09	-0.431067	0.253866	-1.69801	0.0895062	0.523872
Pdgfd	ENSMUSG00000032006	603.762	-0.430951	0.183149	-2.353	0.0186225	0.220018
Ces5a	ENSMUSG00000058019	6.36913	-0.430917	0.298625	-1.443	0.149019	0.641586
Trpm5	ENSMUSG00000009246	205.986	-0.430352	0.189711	-2.26847	0.0233008	0.252431
Nme5	ENSMUSG00000035984	27.6698	-0.430202	0.276635	-1.55513	0.119916	0.595581
Rnase10	ENSMUSG00000021872	9.43359	-0.430033	0.309782	-1.38818	0.165082	0.666741
Dyx1c1	ENSMUSG00000092192	68.2715	-0.428719	0.207115	-2.06996	0.0384564	0.339343
Suox	ENSMUSG00000049858	202.77	-0.42864	0.217037	-1.97496	0.0482725	0.384991
Gm13414	ENSMUSG00000087635	86.1753	-0.428554	0.296325	-1.44623	0.148112	0.640458
Gm43151	ENSMUSG00000106750	9.02282	-0.428466	0.307878	-1.39168	0.164021	0.665328
Gm17748	ENSMUSG00000101935	62.902	-0.428337	0.264714	-1.61811	0.105638	0.563422
AC109138.5	ENSMUSG00000111402	33.6198	-0.428313	0.257593	-1.66275	0.0963627	0.543645
Clca2	ENSMUSG00000036960	28.4312	-0.427879	0.278456	-1.53661	0.124389	0.60132
Icam4	ENSMUSG00000001014	27.0996	-0.427368	0.26634	-1.60459	NA	NA
Pax6os1	ENSMUSG00000086029	11.0737	-0.427245	0.30854	-1.38473	0.166135	0.667946
Gpank1	ENSMUSG00000092417	167.618	-0.426907	0.258371	-1.6523	0.0984725	0.549007
Wdr12	ENSMUSG00000026019	532.997	-0.426022	0.209074	-2.03766	0.0415842	0.355778
Ly6g	ENSMUSG00000022582	8.44593	-0.426018	0.241436	-1.76452	0.077645	0.487212
Pgpep1	ENSMUSG00000056204	1775.2	-0.425789	0.257425	-1.65403	0.0981213	0.547987
Cxcr4	ENSMUSG00000045382	236.823	-0.425689	0.240856	-1.7674	0.0771616	0.486734
Enpep	ENSMUSG00000028024	227.769	-0.425682	0.228875	-1.85989	0.062901	0.440065
Olfr804	ENSMUSG00000095401	31.0932	-0.425546	0.262978	-1.61818	0.105623	0.563422
Lgals3bp	ENSMUSG00000033880	1183.19	-0.425504	0.164623	-2.58472	0.00974568	0.142501
Brca1	ENSMUSG00000017146	645.738	-0.425476	0.197899	-2.14997	0.0315575	0.302981
Rspo4	ENSMUSG00000032852	15.4439	-0.425418	0.309087	-1.37637	0.168707	0.67145
Ttc21a	ENSMUSG00000032514	11.504	-0.425416	0.274267	-1.5511	0.120877	0.597413
Slc24a3	ENSMUSG00000063873	161.407	-0.425247	0.193649	-2.19596	0.0280945	0.281794
Sstr1	ENSMUSG00000035431	7.67929	-0.425226	0.308514	-1.3783	0.16811	0.67111
Angptl3	ENSMUSG00000028553	3.67284	-0.148648	0.265814	-0.559217	0.576014	0.931817
AU041133	ENSMUSG00000078435	151.852	-0.425022	0.229139	-1.85486	0.0636159	0.442031
Ehf	ENSMUSG00000012350	1912.75	-0.424837	0.220041	-1.93072	0.053518	0.407608
Adamts1	ENSMUSG00000022893	2094.6	-0.424769	0.174196	-2.43846	0.0147501	0.188342
Irf6	ENSMUSG00000026638	1276.98	-0.424683	0.279072	-1.52177	0.128066	0.607196
Tgm2	ENSMUSG00000037820	2560.44	-0.424587	0.227065	-1.86989	0.061499	0.433587
Bsn	ENSMUSG00000032589	134.323	-0.424454	0.242034	-1.75369	0.0794828	0.491614
Gm27477	ENSMUSG00000098749	5.95037	-0.424236	0.303499	-1.39782	0.162168	0.661871
Lifr	ENSMUSG00000054263	1967.87	-0.424144	0.135452	-3.13133	0.00174019	0.0414161
Zfp667	ENSMUSG00000054893	312.51	-0.423605	0.16815	-2.5192	0.0117622	0.16247
Egfl6	ENSMUSG00000000402	195.633	-0.423545	0.262518	-1.61339	0.106659	0.56587
Cemip	ENSMUSG00000052353	23.0724	-0.423286	0.304591	-1.38969	0.164624	0.666556
Hcn4	ENSMUSG00000032338	32.1771	-0.423046	0.285482	-1.48187	0.138376	0.625321
Fgr	ENSMUSG00000028874	69.2084	-0.422564	0.309819	-1.36391	0.172597	0.678407
Tg	ENSMUSG00000053469	6.15184	-0.422562	0.243626	-1.73447	0.0828345	0.502757
Zfp558	ENSMUSG00000074500	70.8269	-0.422469	0.309695	-1.36414	0.172522	0.678407
Plcb4	ENSMUSG00000039943	827.194	-0.422307	0.219362	-1.92516	0.0542088	0.409637
B4galnt3	ENSMUSG00000041372	18.2129	-0.4218	0.296445	-1.42286	0.154777	0.650228
Kcnn4	ENSMUSG00000054342	240.701	-0.421278	0.300795	-1.40055	0.161349	0.660186
Iapp	ENSMUSG00000041681	10010.6	-0.421099	0.181034	-2.32608	0.0200143	0.229933
Car3	ENSMUSG00000027559	293.518	-0.421006	0.211964	-1.98621	0.0470095	0.378838
Slc38a5	ENSMUSG00000031170	1867.51	-0.420912	0.176727	-2.3817	0.0172328	0.208977
RP23-116L23.1	ENSMUSG00000112870	9.96123	-0.420697	0.308814	-1.3623	0.173102	0.679172
Gm20634	ENSMUSG00000070392	114.796	-0.420639	0.28769	-1.46213	0.143707	0.633448
RP23-228B2.3	ENSMUSG00000111329	17.3726	-0.420286	0.278903	-1.50693	0.13183	0.613036
Alox8	ENSMUSG00000020891	37.3077	-0.420084	0.25986	-1.61658	0.10597	0.564366
Rps15a-ps3	ENSMUSG00000084314	104.582	-0.420076	0.208515	-2.01461	0.0439457	0.364772
Grpr	ENSMUSG00000031364	48.7857	-0.419636	0.237613	-1.76604	0.0773886	0.487028
Gm4859	ENSMUSG00000105077	15.2264	-0.419604	0.292018	-1.43691	0.150743	0.644848
Ankrd2	ENSMUSG00000025172	4.36	0.0152344	0.26353	0.057809	0.953901	0.995241
Clic5	ENSMUSG00000023959	138.301	-0.419601	0.199892	-2.09914	0.0358046	0.325409
Gm16845	ENSMUSG00000096981	32.7333	-0.419086	0.302834	-1.38388	0.166395	0.668552
Crabp1	ENSMUSG00000032291	18.1227	-0.418996	0.305585	-1.37113	0.170335	0.674264
Papss2	ENSMUSG00000024899	723.739	-0.418686	0.145369	-2.88017	0.00397463	0.0763808
Grb7	ENSMUSG00000019312	573.234	-0.418366	0.163719	-2.55538	0.0106071	0.151331
Ftsj1	ENSMUSG00000031171	385.058	-0.417951	0.170855	-2.44623	0.0144358	0.186467
Cep41	ENSMUSG00000029790	222.409	-0.417888	0.238216	-1.75424	0.0793896	0.491446
Gm15609	ENSMUSG00000086602	20.9462	-0.417808	0.308051	-1.35629	0.175006	0.681609
Csrp2	ENSMUSG00000020186	2460.98	-0.417378	0.157415	-2.65144	0.00801491	0.124709
Ankrd34b	ENSMUSG00000045034	3.97039	0.112222	0.275622	0.40716	0.68389	0.955943
Ptprn2	ENSMUSG00000056553	3309.3	-0.417276	0.173998	-2.39817	0.0164774	0.202691
Klhl31	ENSMUSG00000044938	11.7526	-0.41691	0.30923	-1.34822	0.177587	0.684775
Ankrd36	ENSMUSG00000020481	3.90387	-0.227211	0.188072	-1.20811	0.227005	0.744995
Itpa-ps1	ENSMUSG00000081476	5.7891	-0.416857	0.218927	-1.90409	0.0568981	0.419711
5730559C18Rik	ENSMUSG00000041605	214.795	-0.416842	0.227018	-1.83617	0.0663332	0.452735
Scp2	ENSMUSG00000028603	1452.05	-0.416779	0.153236	-2.71985	0.00653123	0.108277
Gm13594	ENSMUSG00000086881	6.76871	-0.416705	0.30866	-1.35004	0.177002	0.68381
Hhex	ENSMUSG00000024986	265.117	-0.41658	0.223539	-1.86357	0.0623827	0.437341
Hhex	ENSMUSG00000111314	265.117	-0.41658	0.223539	-1.86357	0.0623827	0.437341
Lrrc51	ENSMUSG00000064307	55.1645	-0.416466	0.238498	-1.74621	0.080775	0.495948
Nudt19	ENSMUSG00000034875	1114.57	-0.416199	0.122868	-3.38736	0.000705676	0.0206796
Tspan2	ENSMUSG00000027858	407.93	-0.416081	0.197345	-2.1084	0.0349964	0.321099
Rps23-ps2	ENSMUSG00000066902	14.203	-0.415996	0.28664	-1.45129	0.1467	0.638397
Plac8	ENSMUSG00000029322	494.755	-0.415813	0.204892	-2.02943	0.0424149	0.359255
Map3k7cl	ENSMUSG00000025610	129.892	-0.415509	0.264431	-1.57133	0.116106	0.588079
Aldh3b1	ENSMUSG00000024885	119.714	-0.415447	0.218399	-1.90224	0.0571401	0.420553
Galm	ENSMUSG00000035473	319.134	-0.415413	0.229558	-1.80962	0.0703543	0.465277
Gm13166	ENSMUSG00000085525	22.0236	-0.415327	0.26711	-1.5549	0.119971	0.595709
Gm13010	ENSMUSG00000086845	105.665	-0.41526	0.178354	-2.32829	0.0198967	0.229039
Kdm8	ENSMUSG00000030752	146.31	-0.415233	0.274794	-1.51107	0.130771	0.611713
Slx4ip	ENSMUSG00000027281	276.681	-0.415219	0.182089	-2.28031	0.0225893	0.248321
Gm33280	ENSMUSG00000102202	26.5358	-0.415123	0.309561	-1.34101	0.179919	0.689109
Cldn18	ENSMUSG00000032473	52.986	-0.414813	0.272563	-1.5219	0.128034	0.607196
Gm6297	ENSMUSG00000097123	41.8104	-0.414527	0.238089	-1.74106	0.0816735	0.499169
Foxa3	ENSMUSG00000040891	477.952	-0.414342	0.124765	-3.32099	0.000897002	0.0248057
Mcpt4	ENSMUSG00000061068	135.834	-0.414313	0.24861	-1.66652	0.09561	0.541176
Pfkfb3	ENSMUSG00000026773	485.923	-0.414234	0.270403	-1.53191	0.125544	0.603433
Gm3940	ENSMUSG00000078291	7.87166	-0.413775	0.296784	-1.3942	0.163258	0.663834
Smtnl2	ENSMUSG00000045667	366.425	-0.413361	0.236255	-1.74964	0.0801808	0.49351
Dnmt3b	ENSMUSG00000027478	209.001	-0.413126	0.202167	-2.04349	0.041004	0.352668
Akr1d1	ENSMUSG00000038641	18.6145	-0.413036	0.25543	-1.61702	0.105874	0.564111
Mcf2l	ENSMUSG00000031442	825.756	-0.412602	0.1748	-2.36043	0.0182539	0.216731
Dcun1d4	ENSMUSG00000051674	548.451	-0.412565	0.127066	-3.24685	0.00116688	0.030405
Vit	ENSMUSG00000024076	35.0113	-0.412082	0.269947	-1.52653	0.126877	0.606017
Catsper4	ENSMUSG00000048003	12.9374	-0.411702	0.249969	-1.64701	0.099555	0.550743
Anp32b-ps1	ENSMUSG00000081792	3.54715	0.08054	0.298339	0.269961	0.78719	0.974034
Anp32b-ps1	ENSMUSG00000097478	3.54715	0.08054	0.298339	0.269961	0.78719	0.974034
Colec11	ENSMUSG00000036655	12.9852	-0.411313	0.309247	-1.33005	0.183503	0.691827
Necap2	ENSMUSG00000028923	883.955	-0.411299	0.151758	-2.71023	0.00672356	0.110706
Armc8	ENSMUSG00000032468	758.871	-0.411178	0.257231	-1.59848	0.109936	0.574471
Plb1	ENSMUSG00000029134	5.68104	-0.410928	0.284078	-1.44653	0.148028	0.640458
Spata9	ENSMUSG00000021590	8.18748	-0.410651	0.308451	-1.33133	0.18308	0.691126
Gm5302	ENSMUSG00000107212	6.77206	-0.410408	0.308514	-1.33027	0.183429	0.691674
Rergl	ENSMUSG00000092164	20.6576	-0.41023	0.306226	-1.33963	0.180364	0.689109
Zfp989	ENSMUSG00000086147	18.4603	-0.409735	0.232155	-1.76492	0.0775772	0.4872
Nrip1	ENSMUSG00000048490	787.107	-0.409453	0.157474	-2.60013	0.0093188	0.138691
mt-Th	ENSMUSG00000064364	34.5334	-0.409121	0.296152	-1.38146	0.167138	0.669882
Zfp217	ENSMUSG00000052056	786.332	-0.409076	0.294456	-1.38926	0.164754	0.666556
Tmc8	ENSMUSG00000050106	113.133	-0.408777	0.238554	-1.71356	0.0866097	0.514744
Gria2	ENSMUSG00000033981	201.971	-0.408695	0.211807	-1.92956	0.053661	0.408256
Rab20	ENSMUSG00000031504	137.753	-0.408679	0.149944	-2.72554	0.00641971	0.107205
Trpc3	ENSMUSG00000027716	51.5836	-0.408462	0.272514	-1.49887	0.133908	0.616057
Lamtor3	ENSMUSG00000091512	506.666	-0.408446	0.157589	-2.59185	0.00954622	0.140719
Sowahc	ENSMUSG00000098188	271.58	-0.408427	0.159864	-2.55484	0.0106238	0.151467
9530053A07Rik	ENSMUSG00000078776	14.3885	-0.408352	0.296295	-1.37819	0.168143	0.671114
Fam20b	ENSMUSG00000033557	3020.37	-0.408043	0.145375	-2.80684	0.00500302	0.0900884
2210406O10Rik	ENSMUSG00000039563	19.6864	-0.407866	0.302584	-1.34795	0.177676	0.684873
St8sia4	ENSMUSG00000040710	339.358	-0.407782	0.171233	-2.38144	0.0172451	0.208977
Ghsr	ENSMUSG00000051136	14.6569	-0.407729	0.29411	-1.38631	0.165651	0.667541
Rsbn1	ENSMUSG00000044098	700.602	-0.40765	0.198439	-2.05428	0.0399488	0.347665
RP23-218K15.5	ENSMUSG00000109926	8.20117	-0.407411	0.289469	-1.40744	0.159296	0.657033
Cpxm2	ENSMUSG00000030862	35.5603	-0.407264	0.295422	-1.37858	0.168023	0.671015
Treml1	ENSMUSG00000023993	6.66802	-0.406892	0.245505	-1.65737	NA	NA
Dhrs4	ENSMUSG00000022210	794.52	-0.40685	0.124744	-3.26148	0.00110833	0.0292031
Gm14269	ENSMUSG00000084067	236.622	-0.406837	0.173693	-2.34227	0.0191667	0.223925
Gm7997	ENSMUSG00000109584	14.2551	-0.406797	0.308535	-1.31848	0.187344	0.698716
A530020G20Rik	ENSMUSG00000097124	533.709	-0.406172	0.230456	-1.76247	0.0779901	0.488233
Stom	ENSMUSG00000026880	1177.78	-0.405996	0.272034	-1.49245	0.135582	0.619445
Dpcr1	ENSMUSG00000073408	6.59897	-0.40596	0.308133	-1.31748	0.187676	0.698774
9830132P13Rik	ENSMUSG00000104763	7.26457	-0.405945	0.287109	-1.4139	0.15739	0.653723
Igsf5	ENSMUSG00000000159	253.653	-0.405845	0.206315	-1.96711	0.0491709	0.389358
2610528J11Rik	ENSMUSG00000028536	191.366	-0.405775	0.168329	-2.4106	0.0159262	0.198244
Gm14150	ENSMUSG00000082809	32.7252	-0.405531	0.309975	-1.30827	0.190782	0.703113
Gm15148	ENSMUSG00000082423	1236.28	-0.40547	0.198775	-2.03985	0.0413654	0.354567
Gm15531	ENSMUSG00000083086	24.575	-0.405429	0.307924	-1.31666	0.187954	0.699144
Mylk4	ENSMUSG00000044951	10.5022	-0.405266	0.309436	-1.30969	0.1903	0.702871
St3gal5	ENSMUSG00000056091	604.055	-0.405231	0.27458	-1.47582	0.139992	0.627257
Nr0b2	ENSMUSG00000037583	274.445	-0.405075	0.194614	-2.08142	0.0373954	0.333844
Rcan3	ENSMUSG00000059713	1312.25	-0.405046	0.133395	-3.03643	0.00239398	0.0532058
Cradd	ENSMUSG00000045867	154.777	-0.404844	0.142719	-2.83664	0.00455908	0.0848122
1700030K09Rik	ENSMUSG00000052794	195.863	-0.404695	0.292879	-1.38178	0.167039	0.669738
Plcb1	ENSMUSG00000051177	455.76	-0.404515	0.212409	-1.90441	0.0568568	0.419711
Gm17195	ENSMUSG00000091534	11.0731	-0.404426	0.307809	-1.31389	0.188885	0.701038
Gm13443	ENSMUSG00000075391	335.309	-0.404122	0.170811	-2.3659	0.0179864	0.214934
Cdca7l	ENSMUSG00000021175	500.768	-0.403966	0.2003	-2.01681	0.0437159	0.363809
Gm5525	ENSMUSG00000099492	9.0933	-0.403953	0.308348	-1.31006	0.190176	0.702716
6430710C18Rik	ENSMUSG00000085427	53.2864	-0.403921	0.263753	-1.53144	0.125661	0.603773
Hs6st3	ENSMUSG00000053465	8.50206	-0.403852	0.308406	-1.30948	0.190371	0.702945
Tmem40	ENSMUSG00000059900	14.1633	-0.403651	0.267843	-1.50704	NA	NA
Zfp60	ENSMUSG00000037640	561.847	-0.403593	0.224361	-1.79885	0.0720419	0.471178
Mas1	ENSMUSG00000068037	12.9241	-0.403568	0.309198	-1.30521	0.191822	0.704277
Inha	ENSMUSG00000032968	379.435	-0.403231	0.126419	-3.18963	0.00142455	0.0357413
Oard1	ENSMUSG00000040771	484.049	-0.403206	0.181552	-2.22088	0.0263593	0.272452
Ndrg1	ENSMUSG00000005125	3850.29	-0.403203	0.264197	-1.52614	0.126974	0.606026
0610009B22Rik	ENSMUSG00000007777	289.986	-0.403116	0.135993	-2.96425	0.00303421	0.0628884
Tmem56	ENSMUSG00000028132	620.847	-0.40304	0.285445	-1.41197	0.157958	0.655052
Gm5913	ENSMUSG00000081111	67.1237	-0.402345	0.244832	-1.64335	0.100311	0.552323
E130311K13Rik	ENSMUSG00000048581	104.826	-0.402243	0.197792	-2.03367	0.0419851	0.357185
Gpd2	ENSMUSG00000026827	660.85	-0.402228	0.257651	-1.56113	0.118492	0.591799
Clvs1	ENSMUSG00000041216	19.5385	-0.402207	0.309819	-1.2982	0.194219	0.709843
Epx	ENSMUSG00000052234	27.4602	-0.402203	0.263464	-1.5266	0.126861	0.606017
Ptpru	ENSMUSG00000028909	118.614	-0.402166	0.296526	-1.35626	0.175018	0.681609
Gbp4	ENSMUSG00000079363	158.861	-0.402085	0.246043	-1.63421	0.102215	0.555689
G6b	ENSMUSG00000073414	9.18973	-0.402022	0.298727	-1.34579	0.178371	0.686427
Trpv1	ENSMUSG00000005952	8.33791	-0.401828	0.215849	-1.86161	NA	NA
Gm20649	ENSMUSG00000093662	180.826	-0.401573	0.262763	-1.52827	0.126446	0.606017
2310010J17Rik	ENSMUSG00000097162	36.7848	-0.400988	0.270175	-1.48418	0.137762	0.624268
Ppp1r13b	ENSMUSG00000021285	882.234	-0.400925	0.130764	-3.06602	0.00216929	0.0492996
Gm43056	ENSMUSG00000106507	8.99821	-0.400211	0.286409	-1.39734	0.162311	0.661953
Bcl2	ENSMUSG00000057329	593.003	-0.400188	0.146514	-2.73139	0.0063067	0.105987
Gm20554	ENSMUSG00000093587	10.501	-0.400115	0.309118	-1.29438	0.195536	0.711387
4930594M22Rik	ENSMUSG00000075463	24.049	-0.400101	0.296013	-1.35163	0.176492	0.683173
Cntn2	ENSMUSG00000053024	41.6196	-0.399966	0.225198	-1.77607	0.0757221	0.482592
Gm45080	ENSMUSG00000108686	485.529	-0.399319	0.243728	-1.63838	0.101342	0.554508
Gm26983	ENSMUSG00000098201	5.85651	-0.399109	0.292646	-1.36379	0.172632	0.678407
Chic1	ENSMUSG00000031327	705.469	-0.399018	0.134348	-2.97003	0.00297768	0.0620706
Tnfaip8l3	ENSMUSG00000074345	21.6868	-0.398996	0.294216	-1.35613	0.175058	0.681609
Gm13807	ENSMUSG00000085852	10.0274	-0.398769	0.306954	-1.29912	0.193904	0.709183
Gm44935	ENSMUSG00000109408	71.097	-0.398639	0.301301	-1.32306	0.185816	0.696325
Apob	ENSMUSG00000020609	5.3045	-0.336398	0.26977	-1.24698	0.212404	0.729433
P4ha3	ENSMUSG00000051048	150.772	-0.398595	0.198622	-2.0068	0.044771	0.368931
Apobec2	ENSMUSG00000040694	5.47155	-0.387037	0.305139	-1.2684	0.204657	0.721929
Hyal1	ENSMUSG00000010051	161.74	-0.398221	0.176695	-2.25372	0.0242136	0.258136
Trac	ENSMUSG00000076928	37.6588	-0.398204	0.309426	-1.28691	0.198124	0.715361
Cfap52	ENSMUSG00000020904	13.0207	-0.398155	0.309976	-1.28447	0.198978	0.71561
Apoc2	ENSMUSG00000002992	5.08913	0.0613343	0.305118	0.201018	0.840684	0.979168
Akap2	ENSMUSG00000038729	1224.67	-0.398118	0.171488	-2.32155	0.0202571	0.2318
Vcam1	ENSMUSG00000027962	490.066	-0.398056	0.285582	-1.39384	0.163365	0.663834
Smoc2	ENSMUSG00000023886	801.552	-0.397584	0.13372	-2.97326	0.00294655	0.061604
Apof	ENSMUSG00000047631	4.09933	-0.140813	0.285345	-0.493481	0.621673	0.945604
Tpsb2	ENSMUSG00000033825	196.948	-0.397399	0.250154	-1.58862	0.112147	0.579311
Nxnl1	ENSMUSG00000034829	9.2021	-0.397365	0.309282	-1.2848	0.198863	0.71561
Col4a4	ENSMUSG00000067158	143.32	-0.397237	0.254061	-1.56355	0.117924	0.590678
Apol7b	ENSMUSG00000068252	4.70215	0.0894118	0.161678	0.553022	0.580248	0.933018
Cgn	ENSMUSG00000068876	1567.72	-0.397075	0.128192	-3.09751	0.00195154	0.0454744
Gm5558	ENSMUSG00000096726	17.7807	-0.396655	0.281522	-1.40897	0.158845	0.65644
Psg23	ENSMUSG00000074359	16.9255	-0.396361	0.299023	-1.32552	0.184998	0.694621
Gm6142	ENSMUSG00000084304	19.0352	-0.395973	0.275216	-1.43877	0.150215	0.643761
Apom	ENSMUSG00000024391	3.76382	0.145026	0.294759	0.492016	0.622708	0.945802
Fancc	ENSMUSG00000021461	298.257	-0.395821	0.198877	-1.99028	0.0465605	0.376931
Gm10069	ENSMUSG00000059659	18.534	-0.395668	0.309914	-1.2767	0.201708	0.718476
Ppm1k	ENSMUSG00000037826	351.104	-0.39539	0.309289	-1.27838	0.201114	0.71793
Gm14173	ENSMUSG00000061272	2008.68	-0.394708	0.19544	-2.01959	0.0434257	0.363306
Sorcs3	ENSMUSG00000063434	31.4891	-0.394667	0.293946	-1.34265	0.179385	0.688563
Ccdc8	ENSMUSG00000041117	1379.74	-0.39456	0.11683	-3.37722	0.000732225	0.0212225
Appbp2os	ENSMUSG00000085628	4.91396	-0.382291	0.286556	-1.33409	0.182175	0.69068
Tmem26	ENSMUSG00000060044	249.703	-0.394396	0.17929	-2.19976	0.0278237	0.280301
Ear1	ENSMUSG00000072601	24.6833	-0.394136	0.24918	-1.58173	NA	NA
Cdr2	ENSMUSG00000030878	475.251	-0.393856	0.304983	-1.29141	NA	NA
Cyp26b1	ENSMUSG00000063415	71.814	-0.393729	0.243308	-1.61823	0.105612	0.563422
Dync2li1	ENSMUSG00000024253	325.025	-0.393685	0.161687	-2.43486	0.0148976	0.189205
Cldn1	ENSMUSG00000022512	51.4771	-0.393132	0.293173	-1.34096	0.179935	0.689109
Cir1	ENSMUSG00000041777	534.915	-0.393106	0.169147	-2.32405	0.0201227	0.230887
Fstl4	ENSMUSG00000036264	26.1841	-0.393035	0.303759	-1.2939	0.195699	0.711433
Gm26734	ENSMUSG00000097460	8.64134	-0.393033	0.309956	-1.26803	0.204788	0.722031
Myrip	ENSMUSG00000041794	130.191	-0.393013	0.28531	-1.3775	0.168359	0.671396
Tnfrsf25	ENSMUSG00000024793	35.1737	-0.392953	0.302151	-1.30052	0.193423	0.708254
H2-Eb1	ENSMUSG00000060586	112.966	-0.39267	0.267802	-1.46627	0.142575	0.631618
Nxpe3	ENSMUSG00000075033	43.1848	-0.392656	0.249777	-1.57203	0.115944	0.588003
RP23-203P12.5	ENSMUSG00000111027	112.227	-0.392497	0.232385	-1.68899	0.0912206	0.528056
Dennd4a	ENSMUSG00000053641	871.732	-0.392372	0.254438	-1.54211	0.123046	0.600536
Hbb-bt	ENSMUSG00000073940	4630.12	-0.392192	0.280456	-1.39841	NA	NA
St18	ENSMUSG00000033740	235.384	-0.392089	0.288969	-1.35686	0.174827	0.681463
0610038B21Rik	ENSMUSG00000097882	14.4421	-0.391802	0.303533	-1.2908	0.196771	0.713358
Gm4963	ENSMUSG00000063739	49.0713	-0.391552	0.285413	-1.37188	0.170101	0.67415
Nme7	ENSMUSG00000026575	151.101	-0.391471	0.181306	-2.15917	0.0308366	0.298756
RP23-203D1.2	ENSMUSG00000111761	25.6293	-0.391439	0.285459	-1.37126	0.170293	0.674224
Fbxo48	ENSMUSG00000044966	52.8659	-0.391421	0.268305	-1.45887	0.144602	0.635143
Endou	ENSMUSG00000022468	30.2283	-0.391393	0.283736	-1.37943	0.167763	0.670606
Gm26902	ENSMUSG00000097558	11.2679	-0.391264	0.309799	-1.26296	0.206603	0.723631
Gper1	ENSMUSG00000053647	38.8461	-0.391234	0.309853	-1.26265	0.206717	0.723855
Gm38306	ENSMUSG00000103397	103.138	-0.391121	0.279088	-1.40142	0.161088	0.659244
4930515G01Rik	ENSMUSG00000092183	15.8196	-0.390717	0.292673	-1.335	0.181877	0.69068
Ugt1a6a	ENSMUSG00000054545	423.454	-0.390674	0.242303	-1.61233	0.106889	0.566103
Paqr9	ENSMUSG00000064225	81.7576	-0.390642	0.269164	-1.45132	NA	NA
Rcan2	ENSMUSG00000039601	429.531	-0.39057	0.112123	-3.48341	0.000495067	0.0155641
Spata13	ENSMUSG00000021990	1074.46	-0.390544	0.275094	-1.41968	0.155702	0.650671
Clec2d	ENSMUSG00000030157	612.947	-0.390316	0.196151	-1.98988	0.0466042	0.376931
Snord69	ENSMUSG00000077212	7.36634	-0.390076	0.309904	-1.2587	0.208139	0.725264
Aldh1a7	ENSMUSG00000024747	2301.87	-0.390024	0.162788	-2.3959	0.0165794	0.203355
Gm14305	ENSMUSG00000078878	344.168	-0.389819	0.148251	-2.62946	0.00855201	0.130269
Sstr4	ENSMUSG00000037014	23.3021	-0.389813	0.289977	-1.34429	0.178855	0.687547
BC117090	ENSMUSG00000079594	33.6156	-0.389808	0.296583	-1.31433	0.188735	0.700939
Igfbp2	ENSMUSG00000039323	397.921	-0.389524	0.304305	-1.28005	0.200528	0.717367
Gm9409	ENSMUSG00000105327	8.34003	-0.389504	0.304893	-1.27751	0.201422	0.718278
Btla	ENSMUSG00000052013	19.3023	-0.38925	0.29791	-1.30661	NA	NA
Mrap	ENSMUSG00000039956	8.20362	-0.389239	0.262822	-1.481	NA	NA
Gm43254	ENSMUSG00000105957	63.8551	-0.388772	0.207342	-1.87503	0.0607884	0.432129
Cep85	ENSMUSG00000037443	1767.54	-0.388755	0.128523	-3.02478	0.0024881	0.0548939
Ephx2	ENSMUSG00000022040	139.961	-0.388531	0.165616	-2.34597	0.0189776	0.222823
Gm7694	ENSMUSG00000102752	182.391	-0.388239	0.201222	-1.9294	0.0536812	0.408262
Olfr655	ENSMUSG00000051182	7.10189	-0.388159	0.305469	-1.2707	0.203837	0.720838
Prg2	ENSMUSG00000027073	164.05	-0.388153	0.22813	-1.70145	NA	NA
Gm13831	ENSMUSG00000083875	17.7293	-0.388133	0.309764	-1.25299	0.210208	0.726833
C030037D09Rik	ENSMUSG00000087574	39.106	-0.388118	0.2966	-1.30856	0.190684	0.703113
Zfp345	ENSMUSG00000074731	6.89835	-0.387892	0.309977	-1.25136	0.210803	0.727736
Syt13	ENSMUSG00000027220	1156.76	-0.38784	0.142689	-2.71808	0.0065662	0.108528
Gm29106	ENSMUSG00000102030	15.6448	-0.387766	0.301822	-1.28475	0.19888	0.71561
Pdk4	ENSMUSG00000019577	346.89	-0.387748	0.278936	-1.3901	0.164499	0.666253
Gm3839	ENSMUSG00000097148	24.6321	-0.387387	0.297216	-1.30339	0.192443	0.705733
Gm45738	ENSMUSG00000108101	9.86516	-0.387334	0.308741	-1.25456	0.209637	0.726238
RP24-282C4.11	ENSMUSG00000110755	55.7015	-0.386423	0.266339	-1.45087	0.146817	0.638486
Arhgap27os1	ENSMUSG00000085733	4.91194	-0.175677	0.27336	-0.642658	0.520446	0.915751
Arhgap27os2	ENSMUSG00000085360	3.99302	0.188038	0.285965	0.657554	0.510825	0.912958
Arhgap27os3	ENSMUSG00000085887	4.55215	-0.00637479	0.278516	-0.0228885	0.981739	0.99732
Tprn	ENSMUSG00000048707	142.533	-0.38641	0.193307	-1.99894	0.0456148	0.372776
Il16	ENSMUSG00000001741	379.003	-0.386196	0.281634	-1.37127	0.170291	0.674224
Ccdc88c	ENSMUSG00000021182	922.461	-0.385993	0.202912	-1.90227	0.0571363	0.420553
D830044I16Rik	ENSMUSG00000097075	25.617	-0.385956	0.309875	-1.24552	0.21294	0.729749
Cdc25b	ENSMUSG00000027330	751.58	-0.385892	0.286181	-1.34842	0.177522	0.684775
Pfkfb2	ENSMUSG00000026409	671.774	-0.38589	0.155159	-2.48707	0.01288	0.1717
Vegfd	ENSMUSG00000031380	332.184	-0.385645	0.233522	-1.65143	0.0986517	0.549643
Gm15270	ENSMUSG00000087400	5.78757	-0.385606	0.290338	-1.32813	0.184135	0.693281
Rnase1	ENSMUSG00000035896	316445	-0.385324	0.157686	-2.44362	0.0145407	0.187023
6030443J06Rik	ENSMUSG00000097207	50.0577	-0.385206	0.289838	-1.32904	0.183836	0.692591
Mmp25	ENSMUSG00000023903	16.6371	-0.385201	0.287725	-1.33878	0.180642	0.68931
Awat2	ENSMUSG00000031220	11.9104	-0.385124	0.301498	-1.27737	0.201473	0.718278
Spib	ENSMUSG00000008193	36.4676	-0.38494	0.303675	-1.26761	0.204939	0.722095
Gxylt2	ENSMUSG00000030074	282.022	-0.384849	0.191847	-2.00602	0.0448539	0.369268
Gm20683	ENSMUSG00000093593	48.9546	-0.384535	0.280347	-1.37164	0.170176	0.674224
2810402E24Rik	ENSMUSG00000099966	164.499	-0.384475	0.168156	-2.28642	0.0222296	0.245578
Spon1	ENSMUSG00000038156	722.084	-0.384322	0.192387	-1.99765	0.0457546	0.373342
Cpox	ENSMUSG00000022742	1308.38	-0.384183	0.277235	-1.38577	0.165817	0.667767
Slc25a38	ENSMUSG00000032519	333.318	-0.383952	0.252281	-1.52193	0.128027	0.607196
Rdh12	ENSMUSG00000021123	20.0368	-0.383717	0.300757	-1.27584	0.202012	0.718731
Gm10031	ENSMUSG00000101523	12.7346	-0.383461	0.261782	-1.46481	0.142973	0.632333
4930558J18Rik	ENSMUSG00000097519	12.7905	-0.38331	0.309931	-1.23676	0.216176	0.731582
Gm20687	ENSMUSG00000100162	6.94101	-0.383166	0.27306	-1.40323	0.160549	0.658695
Fkbpl	ENSMUSG00000033739	144.68	-0.382565	0.307906	-1.24247	0.214062	0.729951
Gm3294	ENSMUSG00000092090	21.7386	-0.382355	0.309136	-1.23685	0.216143	0.731582
Gm8839	ENSMUSG00000083830	8.47123	-0.382224	0.305276	-1.25206	0.210547	0.727308
Ccdc7b	ENSMUSG00000056018	55.9708	-0.382174	0.264853	-1.44297	0.14903	0.641586
Gm29100	ENSMUSG00000100980	18.8135	-0.381847	0.301309	-1.26729	0.205051	0.722235
Tmem69	ENSMUSG00000055900	263.448	-0.381542	0.160499	-2.37723	0.0174434	0.210406
C230024C17Rik	ENSMUSG00000100334	6.67855	-0.381445	0.308124	-1.23796	0.215732	0.730767
Prnd	ENSMUSG00000027338	1313.09	-0.381356	0.18454	-2.06653	0.0387788	0.341505
Med13l	ENSMUSG00000018076	1052.42	-0.3813	0.234197	-1.62812	0.1035	0.55764
Lmo3	ENSMUSG00000030226	10.1933	-0.381009	0.305246	-1.2482	0.211956	0.728962
Crebl2	ENSMUSG00000032652	349.911	-0.380946	0.23303	-1.63475	0.102101	0.555619
P2ry10	ENSMUSG00000050921	13.8474	-0.380943	0.309826	-1.22954	0.218871	0.735811
Atp6v1e1	ENSMUSG00000019210	1433.1	-0.38094	0.156147	-2.43962	0.0147026	0.188076
Dclre1b	ENSMUSG00000027845	245.302	-0.380844	0.176191	-2.16154	0.0306538	0.298058
Asic1	ENSMUSG00000023017	104.911	-0.380612	0.18761	-2.02874	0.0424846	0.359439
Rrh	ENSMUSG00000028012	7.36238	-0.380364	0.293772	-1.29476	0.195403	0.711346
Gm17511	ENSMUSG00000090460	115.19	-0.380171	0.276208	-1.37639	0.1687	0.67145
Gcnt4	ENSMUSG00000091387	48.3892	-0.380164	0.224974	-1.68982	0.0910628	0.527858
Adora3	ENSMUSG00000000562	14.244	-0.380144	0.298965	-1.27153	0.203539	0.720266
Gm10020	ENSMUSG00000057262	122.081	-0.380141	0.268928	-1.41354	0.157496	0.653925
Gm8885	ENSMUSG00000101496	12.3316	-0.379842	0.304898	-1.2458	0.212838	0.729749
Ttc30b	ENSMUSG00000075273	289.417	-0.379811	0.137364	-2.76499	0.00569239	0.098721
Has3	ENSMUSG00000031910	105.325	-0.379734	0.194654	-1.95081	0.0510792	0.397621
Nav2	ENSMUSG00000052512	1108.28	-0.379653	0.20722	-1.83212	0.0669335	0.454778
St3gal6	ENSMUSG00000022747	288.153	-0.379634	0.207673	-1.82804	0.0675442	0.45631
Rnf17	ENSMUSG00000000365	14.0755	-0.379596	0.292789	-1.29649	0.194808	0.710768
2310001H17Rik	ENSMUSG00000097354	79.7047	-0.379524	0.214538	-1.76903	0.0768884	0.486339
Spata5l1	ENSMUSG00000074876	8.14477	-0.379261	0.266973	-1.42059	0.155435	0.65064
Ffar3	ENSMUSG00000019429	24.8956	-0.379243	0.272128	-1.39362	0.163433	0.663834
Gm12879	ENSMUSG00000081305	14.9428	-0.379124	0.307568	-1.23265	0.217706	0.733563
Sowaha	ENSMUSG00000044352	89.0411	-0.379091	0.309286	-1.2257	NA	NA
Gm6598	ENSMUSG00000107143	32.9608	-0.379062	0.263738	-1.43727	0.150643	0.644549
Prtn3	ENSMUSG00000057729	31.8567	-0.378961	0.280843	-1.34937	0.177217	0.684352
Prosc	ENSMUSG00000031485	957.035	-0.378878	0.193181	-1.96126	0.0498483	0.391933
Xpo7	ENSMUSG00000022100	2380.88	-0.378851	0.269418	-1.40618	0.15967	0.657641
Gm43848	ENSMUSG00000106317	22.7774	-0.378746	0.284343	-1.33201	0.182858	0.691
Olfr525	ENSMUSG00000061489	6.77705	-0.37873	0.301171	-1.25753	0.208563	0.725787
Gstm2-ps1	ENSMUSG00000107369	9.97373	-0.378589	0.217687	-1.73914	0.0820094	0.500202
Acvr1b	ENSMUSG00000000532	1156.1	-0.378448	0.128027	-2.95599	0.00311666	0.0640266
Gm20636	ENSMUSG00000093637	5.66976	-0.37833	0.306461	-1.23451	0.217011	0.73268
Tshr	ENSMUSG00000020963	18.5913	-0.3783	0.281517	-1.34379	0.179016	0.687783
Gramd2	ENSMUSG00000074259	16.3545	-0.37826	0.309329	-1.22284	0.22139	0.736734
BC001981	ENSMUSG00000097022	22.3181	-0.378259	0.299198	-1.26424	0.206143	0.7234
Foxn3	ENSMUSG00000033713	345.556	-0.378095	0.255858	-1.47776	0.139473	0.626609
Obfc1	ENSMUSG00000042694	305.475	-0.377856	0.244444	-1.54578	0.122158	0.598339
Atp2b2	ENSMUSG00000030302	59.9096	-0.377803	0.297733	-1.26893	0.204466	0.721739
Ushbp1	ENSMUSG00000034911	481.418	-0.377796	0.175145	-2.15704	0.0310022	0.29969
4930429F24Rik	ENSMUSG00000086918	33.8312	-0.377763	0.273676	-1.38033	0.167485	0.670346
Ints6l	ENSMUSG00000035967	1696.5	-0.377736	0.159712	-2.36511	0.0180249	0.214934
Zfp953	ENSMUSG00000098905	133.667	-0.377648	0.195054	-1.93612	0.0528535	0.404834
Zc3h6	ENSMUSG00000042851	229.041	-0.377614	0.199455	-1.89322	0.0583281	0.424091
Fcor	ENSMUSG00000089665	10.5744	-0.377553	0.306257	-1.2328	0.217651	0.733563
Vipr1	ENSMUSG00000032528	929.406	-0.377513	0.270778	-1.39418	0.163263	0.663834
6820408C15Rik	ENSMUSG00000032680	18.9652	-0.377302	0.305963	-1.23316	0.217515	0.733298
Gm19569	ENSMUSG00000099094	25.3808	-0.377249	0.305892	-1.23328	0.217473	0.733298
Mir684-1	ENSMUSG00000106252	239.96	-0.377203	0.208006	-1.81342	0.0697664	0.463536
Gm11249	ENSMUSG00000083087	19.9925	-0.377158	0.293866	-1.28344	0.199339	0.715698
Gm22079	ENSMUSG00000088217	6.67215	-0.377113	0.286967	-1.31413	0.188801	0.70094
Asxl1	ENSMUSG00000042548	1666.67	-0.376961	0.228664	-1.64853	0.0992434	0.550743
Ppbp	ENSMUSG00000029372	83.919	-0.376594	0.235975	-1.59591	0.11051	0.575646
Hoxb3os	ENSMUSG00000084844	14.0376	-0.376528	0.297493	-1.26567	0.205631	0.722663
Gm16401	ENSMUSG00000072962	8.82078	-0.376473	0.308833	-1.21902	0.222837	0.738765
Adgrg1	ENSMUSG00000031785	1801.51	-0.376378	0.217259	-1.7324	0.0832032	0.503695
Iqcd	ENSMUSG00000029601	18.0253	-0.37637	0.300141	-1.25398	0.20985	0.726559
Itln1	ENSMUSG00000038209	8.58027	-0.376164	0.235736	-1.5957	0.110557	0.575646
Gde1	ENSMUSG00000033917	984.994	-0.375913	0.146651	-2.56331	0.0103678	0.149185
A230001M10Rik	ENSMUSG00000105891	23.1939	-0.37589	0.306607	-1.22596	0.220212	0.736348
Rpsa-ps11	ENSMUSG00000082978	26.485	-0.375837	0.289238	-1.29941	0.193804	0.708941
Acoxl	ENSMUSG00000027380	6.85328	-0.375759	0.267006	-1.4073	0.159337	0.657033
Snca	ENSMUSG00000025889	319.451	-0.375552	0.274963	-1.36582	NA	NA
Smim3	ENSMUSG00000038059	102.318	-0.375367	0.201896	-1.85921	0.0629971	0.440335
Slc5a6	ENSMUSG00000006641	131.392	-0.37531	0.2278	-1.64755	0.099446	0.550743
Tst	ENSMUSG00000044986	473.671	-0.375301	0.136468	-2.75011	0.00595761	0.10149
Pitpnc1	ENSMUSG00000040430	772.95	-0.374822	0.254107	-1.47506	0.140198	0.627257
Glod4	ENSMUSG00000017286	1044.59	-0.374695	0.153654	-2.43857	0.0147456	0.188342
Cfap126	ENSMUSG00000026649	32.1226	-0.374674	0.296166	-1.26508	0.205842	0.722758
Cnksr3	ENSMUSG00000015202	729.377	-0.374669	0.146857	-2.55125	0.0107338	0.152522
Ttc30a1	ENSMUSG00000075271	167.496	-0.374664	0.194935	-1.922	0.054606	0.410991
Gm16638	ENSMUSG00000087088	119.068	-0.374638	0.185422	-2.02046	0.0433356	0.362839
Mob2	ENSMUSG00000025147	786.986	-0.374328	0.11977	-3.1254	0.00177565	0.0420707
Pik3c3	ENSMUSG00000033628	837.502	-0.374096	0.147751	-2.53194	0.0113434	0.158418
Gm37529	ENSMUSG00000103693	9.46832	-0.373585	0.306943	-1.21711	0.223561	0.740044
Ceacam10	ENSMUSG00000054169	6.69679	-0.373356	0.298566	-1.2505	0.211118	0.727736
Ccl21a	ENSMUSG00000094686	98.5719	-0.373257	0.256806	-1.45346	0.146096	0.637394
Fabp3	ENSMUSG00000028773	28.8327	-0.373207	0.302465	-1.23388	0.217246	0.732976
Stox1	ENSMUSG00000036923	51.5175	-0.373119	0.265638	-1.40461	0.160136	0.658572
Gm15190	ENSMUSG00000082693	78.8765	-0.372895	0.18764	-1.98729	0.0468904	0.378233
Atpif1	ENSMUSG00000054428	2011.61	-0.372874	0.126014	-2.95897	0.00308665	0.0637754
Dapk1	ENSMUSG00000021559	1376.96	-0.372802	0.107501	-3.46791	0.000524524	0.0162964
Cntnap5b	ENSMUSG00000067028	7.56642	-0.372707	0.255412	-1.45924	0.144499	0.635087
Grik4	ENSMUSG00000032017	20.4218	-0.372296	0.293549	-1.26826	0.204706	0.721981
Thrsp	ENSMUSG00000035686	20.1567	-0.371998	0.298684	-1.24546	0.212963	0.729749
C1rl	ENSMUSG00000038527	438.893	-0.371781	0.163598	-2.27252	0.023055	0.251698
Kcnj5	ENSMUSG00000032034	6.57231	-0.371621	0.296235	-1.25448	0.209667	0.726238
Mkln1os	ENSMUSG00000086212	9.6685	-0.371531	0.306461	-1.21233	0.225388	0.743144
Gm19719	ENSMUSG00000107317	11.3516	-0.371527	0.307223	-1.20931	0.226545	0.744409
1110018N20Rik	ENSMUSG00000085151	36.2794	-0.371355	0.245447	-1.51297	0.130286	0.610406
Unc5cl	ENSMUSG00000043592	35.4178	-0.370893	0.308875	-1.20079	0.229833	0.74933
Pla2g4a	ENSMUSG00000056220	351.882	-0.37088	0.150354	-2.46671	0.0136359	0.179198
Rhd	ENSMUSG00000028825	252.996	-0.370779	0.257255	-1.44129	NA	NA
Gm8326	ENSMUSG00000101262	8.41359	-0.370711	0.309959	-1.196	0.231696	0.751732
Rnf182	ENSMUSG00000044164	49.8251	-0.370681	0.309941	-1.19597	0.231707	0.751732
Gabra3	ENSMUSG00000031343	234.501	-0.370653	0.199897	-1.85422	0.0637077	0.442089
Tchp	ENSMUSG00000002486	245.736	-0.370567	0.2301	-1.61046	0.107297	0.567701
Gata5	ENSMUSG00000015627	26.2922	-0.370453	0.29416	-1.25936	0.207901	0.725264
Lax1	ENSMUSG00000051998	21.7236	-0.370435	0.301334	-1.22932	0.218953	0.735811
Tti1	ENSMUSG00000027650	495.627	-0.370405	0.17946	-2.06399	0.0390186	0.342839
Sat2	ENSMUSG00000069835	132.782	-0.370152	0.209032	-1.77079	0.0765951	0.484919
Gm20563	ENSMUSG00000059511	298.157	-0.370109	0.206347	-1.79363	0.0728729	0.474069
Dusp6	ENSMUSG00000019960	777.903	-0.369946	0.134437	-2.75181	0.00592661	0.101289
Sorbs1	ENSMUSG00000025006	239.013	-0.369894	0.167808	-2.20427	0.0275053	0.278903
Gm8805	ENSMUSG00000082774	10.6676	-0.369857	0.309674	-1.19434	0.232344	0.751878
Esyt3	ENSMUSG00000037681	106.686	-0.36981	0.309633	-1.19435	0.232342	0.751878
Gm16585	ENSMUSG00000089657	10.9367	-0.369809	0.309689	-1.19413	0.232427	0.751878
6330549D23Rik	ENSMUSG00000045327	35.5075	-0.369728	0.291071	-1.27023	0.204003	0.721094
Evpl	ENSMUSG00000034282	287.48	-0.369321	0.192399	-1.91956	0.0549135	0.4123
Asb11	ENSMUSG00000031382	4.07432	-0.805139	0.287674	-2.79879	0.00512946	0.0918183
Mtmr12	ENSMUSG00000039458	779.01	-0.369313	0.152259	-2.42555	0.015285	0.1925
Bnipl	ENSMUSG00000028115	19.5556	-0.36923	0.296945	-1.24343	0.21371	0.729786
Cerkl	ENSMUSG00000075256	37.3753	-0.369163	0.269014	-1.37228	0.169976	0.674006
Ezr	ENSMUSG00000052397	2565.41	-0.369014	0.130315	-2.83171	0.00463004	0.0855566
Gm14198	ENSMUSG00000085483	11.3601	-0.368748	0.225724	-1.63362	NA	NA
Lilra6	ENSMUSG00000030427	9.96532	-0.36849	0.309565	-1.19035	0.23391	0.752612
Cd52	ENSMUSG00000000682	87.788	-0.368325	0.274032	-1.34409	0.178919	0.687564
9230116N13Rik	ENSMUSG00000097403	42.9991	-0.368182	0.272725	-1.35001	0.177012	0.68381
Platr17	ENSMUSG00000092349	7.99367	-0.368081	0.309589	-1.18893	0.234466	0.753238
Sepsecs	ENSMUSG00000029173	839.834	-0.36805	0.157223	-2.34095	0.0192349	0.224104
Rbks	ENSMUSG00000029136	65.9901	-0.367916	0.201601	-1.82497	0.0680049	0.458378
Tmem154	ENSMUSG00000056498	87.9387	-0.367732	0.308931	-1.19033	0.233915	0.752612
Itpr1	ENSMUSG00000030102	1586.11	-0.367706	0.171286	-2.14674	0.0318143	0.303236
Gm45568	ENSMUSG00000109704	10.5473	-0.367225	0.309469	-1.18663	0.235374	0.755008
Gm17315	ENSMUSG00000097791	10.8553	-0.367023	0.304833	-1.20401	0.228584	0.748013
AU022754	ENSMUSG00000097209	17.8579	-0.367014	0.295881	-1.24041	0.214825	0.73002
Tmem64	ENSMUSG00000043252	1670.95	-0.366965	0.122802	-2.98827	0.00280565	0.0601437
Bex2	ENSMUSG00000042750	2998.39	-0.366851	0.226297	-1.6211	0.104995	0.561531
Myom1	ENSMUSG00000024049	201.786	-0.366722	0.232339	-1.57839	0.114476	0.584667
Acp5	ENSMUSG00000001348	222.482	-0.366719	0.30977	-1.18384	NA	NA
Adcy2	ENSMUSG00000021536	78.4429	-0.36671	0.208925	-1.75522	0.0792214	0.491393
Sytl5	ENSMUSG00000054453	100.644	-0.366646	0.212002	-1.72945	0.083729	0.50572
Lrrc3b	ENSMUSG00000045201	30.4281	-0.366363	0.244126	-1.50071	0.133431	0.61487
Syt1	ENSMUSG00000035864	80.9674	-0.366311	0.24832	-1.47516	0.140171	0.627257
Gm44684	ENSMUSG00000108520	13.4512	-0.3663	0.306647	-1.19453	0.232269	0.751878
Gm15427	ENSMUSG00000081051	72.1883	-0.366243	0.252674	-1.44947	0.147207	0.639287
Mir6236	ENSMUSG00000098973	1269.03	-0.366224	0.277646	-1.31903	0.187159	0.698398
Zcchc10	ENSMUSG00000018239	149.695	-0.366093	0.215896	-1.69569	0.0899446	0.525039
Brip1	ENSMUSG00000034329	299.68	-0.366047	0.272496	-1.34331	0.179172	0.68813
Gm45858	ENSMUSG00000110542	6.54938	-0.365992	0.277085	-1.32087	0.186546	0.697476
Aspg	ENSMUSG00000037686	4.72665	-0.0136612	0.282734	-0.0483181	0.961463	0.995632
[truncated: 28,022 more rows]

## Sheet: DEseq2_normalisedGeneCounts_TPM
Gene Name	ENSEMBL ID	CT1	CT2	CT3	CT4	CKO1	CKO2	CKO3	CKO4
Muc4	ENSMUSG00000079620	1093.67	911.905	630.356	1149.79	0	0.074392	0.748464	0.210683
Gm20716	ENSMUSG00000093752	93.9334	1664.9	0	5.47665	0	0	0.784643	0
Alb	ENSMUSG00000029368	1320.56	865.971	792.309	696.601	0	0.821287	0.301624	0.746411
Gm29521	ENSMUSG00000100807	53.5816	0	23.989	0.0958589	0	0	0.0549706	0
Mep1a	ENSMUSG00000023914	162.863	3.84177	52.0221	24.3401	0	0.17279	0	0
Kcnj13	ENSMUSG00000079436	369.63	115.958	253.735	347.969	0.81918	0.462823	0.211561	1.57736
Cidec	ENSMUSG00000030278	4.46483	341.072	0	44.6256	0	1.21945	0	0
Khdc1a	ENSMUSG00000067750	12.5717	42.9579	42.8149	80.9144	0	0	0.787272	0
Tph2	ENSMUSG00000006764	88.6102	1.29279	0.622913	118.242	0.620759	0.262303	0.241145	0
Serpina10	ENSMUSG00000061947	386.567	303.469	206.278	227.121	4.59472	2.77218	0	3.14931
F2	ENSMUSG00000027249	150.282	137.282	132.297	123.245	0	0.555614	2.61631	2.22753
Gm11983	ENSMUSG00000099102	47.5809	0	0.282499	0	0	0.237679	0	0.270013
Scn4b	ENSMUSG00000046480	101.271	146.492	151.568	147.906	2.01858	0	3.13951	1.93619
Snx31	ENSMUSG00000013611	0.429215	74.67	0	0.56219	0	0.702128	0.322578	0
Pzp	ENSMUSG00000030359	2.40135	15.6689	116.983	65.8798	0.6633	1.09298	0.257893	0.9544
5033403H07Rik	ENSMUSG00000106352	15.4044	14.5178	16.2292	26.768	0	0	0	1.11468
Gm10030	ENSMUSG00000057802	274.075	221.093	1.80162	113.261	2.92211	1.54719	3.07287	2.58801
Adipoq	ENSMUSG00000022878	13.2753	137.805	0	61.775	0	1.89531	1.65215	0
Slc22a8	ENSMUSG00000063796	7.31725	24.3319	16.2115	12.3336	1.01089	0	0	0
Proc	ENSMUSG00000024386	604.044	576.949	493.633	681.886	10.1222	12.8524	10.9921	7.78712
Cyp4f15	ENSMUSG00000073424	32.5939	202.783	132.234	40.5799	1.15416	0.325311	3.58481	2.58696
Rnf186	ENSMUSG00000070661	77.4451	78.8815	68.7177	75.1469	0	0.859975	3.93013	0.976964
Cdhr2	ENSMUSG00000034918	50.1044	59.3154	54.5899	54.7563	1.00926	0.852311	1.56939	0.968259
Gm42604	ENSMUSG00000106526	15.8647	14.7821	11.5994	8.23183	1.02939	0	0	0
Krt20	ENSMUSG00000035775	5152.21	6130.87	4211.65	6099.71	62.6949	148.819	31.4001	202.099
Serpina6	ENSMUSG00000060807	10.8316	146.793	7.31566	13.0756	1.6139	0.682997	0.626	0.775911
Lin28a	ENSMUSG00000050966	1.9991	266.45	3.22903	3.49459	0.644393	1.63291	4.00725	0
Anks4b	ENSMUSG00000030909	257.838	220.166	157.746	128.671	1.00935	5.11468	4.70826	6.77889
Cphx1	ENSMUSG00000095975	20.1355	7.78809	84.3232	77.744	0.489322	0	2.75532	1.17611
Gm5590	ENSMUSG00000046372	105.781	55.7574	65.9727	1.52358	0.67534	1.7127	1.57363	1.72951
Car3	ENSMUSG00000027559	98.4246	1724.13	0	467.049	10.6882	14.2852	23.229	10.3401
Itih4	ENSMUSG00000021922	65.9672	90.2666	61.9324	55.3602	0	6.43762	0	0.568915
Ambp	ENSMUSG00000028356	3466.38	1129.16	2519.01	2155.45	13.1868	62.4156	113.859	73.8982
Cyp2ab1	ENSMUSG00000022818	149.256	2.62096	68.5111	7.35262	1.72861	0.938288	2.54935	1.66266
Serpina1c	ENSMUSG00000079015	5.20105	0	17.2991	24.4609	0	0.853942	0.781366	0
Gjb6	ENSMUSG00000040055	137.813	11.1859	13.7387	187.714	2.31551	3.43747	2.08007	5.20681
Dcdc5	ENSMUSG00000074981	2.40919	20.4441	44.8779	47.7859	0.369902	0	2.319	1.70099
Spink4	ENSMUSG00000028415	23.7835	9.30208	30.7937	18.4655	1.07248	0.955743	0	1.12273
Fut7	ENSMUSG00000036587	1.19723	3.00373	5.1207	104.344	1.08564	0.490041	2.24919	0.556706
Pkd1l2	ENSMUSG00000034416	376.01	256.852	242.603	282.931	8.64309	14.615	7.57876	14.3439
Gp2	ENSMUSG00000030954	95678.9	134553	128444	132745	3643.47	4790.8	2526.12	8414.21
Ugt2b36	ENSMUSG00000070704	10.0824	24.2607	3.58841	7.84027	0	0	0	1.9022
Itih2	ENSMUSG00000037254	1036.21	242.917	712.908	272.2	4.59072	7.28436	77.3941	8.47315
Slc6a19	ENSMUSG00000021565	3.99169	15.5234	6.18895	217.082	0.385997	7.13985	2.73386	0.370383
S100a14	ENSMUSG00000042306	29.6178	46.0193	36.0309	23.7706	0.658692	3.52305	1.52623	0.254769
Jhy	ENSMUSG00000032023	3.3834	91.3762	4.98307	6.62096	1.64081	0.785326	2.54077	0
Wfdc15b	ENSMUSG00000018211	122.584	102.108	156.11	134.965	6.30646	5.5408	7.06297	5.24793
Gucy2c	ENSMUSG00000042638	29.2288	6.3502	45.5057	16.4259	2.01873	0.85247	0.784713	0.968439
Wfdc16	ENSMUSG00000070530	6.29684	20.3737	15.4716	10.9492	0	0	1.5761	0.981185
Serpina1b	ENSMUSG00000071178	52.6463	25.4966	20.1558	70.4333	1.79085	1.01122	1.3883	4.02075
Serpina1d	ENSMUSG00000071177	7.33952	21.6975	14.3534	9.59005	0	2.58163	0	0
Tmprss6	ENSMUSG00000016942	68.9062	108.722	68.8362	83.4813	4.03886	5.97104	4.70862	1.9381
Dio1	ENSMUSG00000034785	81.9819	26.9812	27.9392	43.305	5.51951	0.0909079	3.53332	0
Afm	ENSMUSG00000029369	308.207	269.26	270.14	342.326	3.13695	3.53702	4.47662	50.4411
Cfi	ENSMUSG00000058952	627.54	632.194	593.01	685.916	26.1168	28.3942	24.6248	55.2372
Pah	ENSMUSG00000020051	886.771	987.162	863.276	590.83	45.4867	45.298	26.688	67.9665
Pkd1l1	ENSMUSG00000046634	52.9917	94.8802	53.6227	182.322	3.97781	2.23833	13.2351	2.54283
Gm6181	ENSMUSG00000074092	0	62.5009	0	34.6136	0	0	0	5.56757
Tmem45b	ENSMUSG00000041737	2.88623	31.3185	31.0382	31.89	0.798382	3.6923	0	1.15098
Tmigd3	ENSMUSG00000074344	20.4066	23.9111	15.5587	15.9654	0	0.925386	1.3995	2.10255
Timd2	ENSMUSG00000040413	0	0	0	47.805	0.619855	0.52373	0.48169	1.18996
Cd3d	ENSMUSG00000032094	67.0171	5.99429	3.78714	180.872	4.17773	3.88948	5.18564	2.41014
Aadac	ENSMUSG00000027761	80.6662	26.3486	62.2706	53.8016	0	0.438201	13.1448	0
Inmt	ENSMUSG00000003477	16.6846	20.6604	29.9334	21.7503	1.24117	1.61632	0.736909	1.8362
Tmem171	ENSMUSG00000052485	80.6002	107.647	156.808	188.361	6.82316	4.13305	11.3207	10.3297
Pga5	ENSMUSG00000024738	1520.92	1848.47	1406.04	1644.64	72.9245	104.65	46.3292	169.56
Nags	ENSMUSG00000048217	23.0454	30.568	17.1149	7.17807	2.12523	0	1.64911	1.02147
Itpa-ps1	ENSMUSG00000081476	31.9539	7.26651	4.39463	0	0	2.69768	0	0
Taar1	ENSMUSG00000056379	9.43174	26.4439	4.12006	4.09999	1.01668	0	0.786917	0.979807
Pck1	ENSMUSG00000027513	5.65437	48.4287	0.914748	40.6046	0	3.08166	2.12493	0.875223
Prg3	ENSMUSG00000027072	0	58.1339	27.7403	0	0.934813	0	4.55731	0
Trpv1	ENSMUSG00000005952	0	60.0144	1.1395	1.52877	1.48841	2.1531	0.37913	0
Ttc36	ENSMUSG00000039438	20.9825	1.7518	14.8495	12.9669	0	2.32688	0.603253	0.377502
Clcnkb	ENSMUSG00000006216	22.8517	0	37.4748	16.5001	0.156244	4.73456	0.121364	0.141418
Erbb4	ENSMUSG00000062209	44.1354	196.508	40.3385	1651.88	20.1723	18.4823	56.9514	36.7714
Ppp1r2-ps2	ENSMUSG00000099662	16.9497	6.49731	22.6996	0	0	0	3.17308	0
Cldn9	ENSMUSG00000066720	52.2636	26.8224	51.0778	32.7853	3.03825	4.28827	3.14091	0.974327
Adgra1	ENSMUSG00000025475	85.0253	0	0.633617	3.43435	1.89845	0.534327	0.49209	3.6421
Ptpn5	ENSMUSG00000030854	3.58568	173.208	1.41159	6.60043	6.9984	2.40704	3.95138	0.362897
Cyp3a13	ENSMUSG00000029727	123.204	99.0971	93.1775	87.5785	9.08894	6.82607	9.41756	4.84668
RP24-499N24.6	ENSMUSG00000111528	16.755	26.6752	11.2854	20.5093	2.03035	0	0.786518	2.93218
Sdr9c7	ENSMUSG00000040127	43.9557	34.2494	22.3339	14.2613	3.5641	1.15948	2.13174	1.97583
Cacnb4	ENSMUSG00000017412	27.3383	22.5795	20.7664	1291.97	28.9106	20.1671	35.7248	21.1125
Tmem116	ENSMUSG00000029452	108.764	144.058	163.015	178.181	22.5691	2.59299	13.1922	8.22397
A1cf	ENSMUSG00000052595	205.647	178.844	138.546	123.193	15.1407	11.0824	11.7707	13.5585
Cym	ENSMUSG00000046213	52.2946	80.8218	79.9681	49.1514	2.02809	3.43816	0	15.6235
Dlgap2	ENSMUSG00000047495	1.8803	52.0854	0.607982	0	0.82567	1.02441	1.75463	0.792973
Plin1	ENSMUSG00000030546	11.2646	231.414	3.07268	129.406	4.90736	4.21299	10.4733	10.8246
Cpb2	ENSMUSG00000021999	13.604	21.7179	13.2894	5.47133	2.02759	0.85842	1.57229	0
Trim71	ENSMUSG00000079259	9.39402	24.5153	12.1058	8.21937	0	0	1.56954	2.90143
Gm12343	ENSMUSG00000087398	10.523	17.328	11.4194	5.78614	0	0	1.49247	2.35499
Ugt2b35	ENSMUSG00000035811	299.625	373.956	306.632	325.734	12.1154	13.6456	41.5919	44.568
Cc2d2b	ENSMUSG00000108929	42.09	117.132	16.6434	12.4641	0	6.90001	9.07091	0.272983
Apoc1	ENSMUSG00000040564	262.845	177.097	187.96	196.542	25.6955	17.5011	10.1209	17.9938
Crp	ENSMUSG00000037942	78.6099	63.9104	47.8328	71.2417	3.0502	4.30179	8.67816	6.8418
B4galnt2	ENSMUSG00000013418	34.4802	31.1925	24.4407	30.0723	3.03514	2.56817	3.14031	1.94503
Habp2	ENSMUSG00000025075	2410.43	2532.02	2838.36	2831	170.363	176.44	219.134	388.537
Cntn2	ENSMUSG00000053024	9.77759	1.80371	289.017	4.8503	11.4963	7.26855	2.26662	6.47657
Tlr12	ENSMUSG00000062545	47.7364	3.41702	26.2119	147.093	2.0802	1.00421	15.5163	1.71123
Agt	ENSMUSG00000031980	588.156	562.235	570.568	433.427	51.5757	47.0471	63.5861	34.9837
Retn	ENSMUSG00000012705	3.20788	38.3972	3.18227	13.8966	3.81133	0	1.60474	0
Fam179a	ENSMUSG00000045761	2.00672	1.37695	111.898	8.76712	1.97692	4.94964	4.55265	0
Gstm2-ps1	ENSMUSG00000107369	21.6013	0	26.1139	25.184	0	6.89065	0	0
Spag17	ENSMUSG00000027867	1.61979	0	27.8385	37.2836	0.521833	2.20224	1.62377	2.00146
Ces3a	ENSMUSG00000069922	99.8389	132.544	130.802	150.586	22.7093	14.4037	4.0561	7.72687
Mapk15	ENSMUSG00000063704	182.351	128.027	165.346	221.998	17.1844	16.0818	16.732	17.5138
Ffar2	ENSMUSG00000051314	179.397	213.7	303.967	300.744	25.3772	34.082	14.0309	23.1942
Gm20545	ENSMUSG00000092428	38.1224	240.068	4.12573	11.3486	9.39249	6.26981	4.34174	8.59797
Gm2974	ENSMUSG00000079391	78.9165	0	115.802	1.5556	17.1681	1.78335	0.919722	0
Fut2	ENSMUSG00000055978	11.9074	115.082	19.2607	137.439	6.50162	15.1394	6.00935	1.36673
Gm14133	ENSMUSG00000087029	234.994	15.1657	7.57852	5.51011	5.45437	4.62234	13.2063	3.93837
Chrdl2	ENSMUSG00000030732	38.5271	25.699	25.0986	52.6278	3.65211	1.4567	2.62605	7.21239
Gdf3	ENSMUSG00000030117	0.922513	39.4994	0	1.20793	0.892781	0.754888	2.77309	0
Hao2	ENSMUSG00000027870	13.5792	20.9128	18.2894	23.2482	1.01097	0.85491	2.3549	3.88484
Cacna2d4	ENSMUSG00000041460	135.626	12.1437	8.06299	131.567	7.01869	9.24169	8.44731	6.76606
Gm20430	ENSMUSG00000092358	339.458	1439.67	17.5176	697.204	180.478	16.1125	20.4645	61.2219
4631405K08Rik	ENSMUSG00000097850	5.22253	20.9305	9.14163	10.941	1.01085	0.854739	2.35484	0.971017
Bco1	ENSMUSG00000031845	32.1669	34.0301	28.2287	27.1821	7.02806	4.2436	1.55969	0.964178
Gm6222	ENSMUSG00000083019	124.84	0	19.7968	174.402	0.207338	0	0.158631	35.8936
Cyp2j5	ENSMUSG00000052520	38.6413	46.1694	24.3521	24.6225	4.04201	1.70841	4.70936	4.85204
Anxa13	ENSMUSG00000055114	388.462	219.041	228.015	269.653	32.5579	33.7345	31.4328	29.4798
Gal	ENSMUSG00000024907	696.577	549.845	470.859	409.574	53.205	48.9593	62.908	80.4499
Casr	ENSMUSG00000051980	133.814	163.729	335.345	151.894	37.7622	3.38061	10.0701	39.5143
Serpinf2	ENSMUSG00000038224	512.813	379.467	392.178	473.956	14.1321	71.0501	20.5778	97.7471
Ces3b	ENSMUSG00000062181	9.16025	34.779	5.1745	24.8416	5.45978	2.71268	0.43015	0
Ugt1a9	ENSMUSG00000090175	28.2372	20.9782	6.10009	13.6953	0	0	2.35788	5.83242
Abcc2	ENSMUSG00000025194	9.37249	8.83436	53.741	66.0532	2.10172	11.2956	0.566034	2.44188
Gm21985	ENSMUSG00000096764	19.8543	28.6595	12.14	24.67	0	0	10.2123	0
Mia	ENSMUSG00000089661	696.961	546.798	793.39	1018	89.5131	91.5132	49.1954	137.228
Tmprss4	ENSMUSG00000032091	281.432	243.366	309.644	229.351	23.5756	38.4292	22.8812	44.0428
Ascl2	ENSMUSG00000009248	38.6482	61.8801	51.4149	44.7994	5.95486	8.40958	7.61126	2.3884
Gm15318	ENSMUSG00000086010	24.9983	2.96808	8.73782	15.6278	0.723133	0.611964	1.63793	3.5556
Zfp750	ENSMUSG00000039238	421.785	371.628	394.765	522.793	49.4748	69.0902	53.364	43.6051
Gm16056	ENSMUSG00000080941	6.91993	96.1723	0	14.1989	1.0086	13.7841	0	0
Prok1	ENSMUSG00000070368	111.424	75.1421	44.7963	44.0174	5.18465	5.4885	3.99685	20.0682
a	ENSMUSG00000027596	7.88851	19.2545	17.4769	16.7064	3.39383	1.4062	2.41454	0.532572
Gm8129	ENSMUSG00000059159	20.0078	3.17354	0	17.6123	5.15588	0	0	0
C8b	ENSMUSG00000029656	32.7746	33.9835	15.6367	17.7424	2.53946	5.79287	1.96991	2.44191
Aldob	ENSMUSG00000028307	44.5026	34.2321	5.80664	3.5573	1.31501	4.67402	2.72264	2.52673
Klrb1f	ENSMUSG00000030154	1.7167	57.1171	16.0636	0	0	0.144495	9.30501	0.164152
Pla2g5	ENSMUSG00000041193	42.0204	43.8269	53.7716	60.0571	1.01602	0.397512	4.87277	19.8425
Cyp4f14	ENSMUSG00000024292	46.9999	30.3845	45.6871	51.9747	6.0642	1.70901	9.41909	5.8245
Clca2	ENSMUSG00000036960	9.63358	6.71765	179.591	4.76385	7.03308	6.88323	7.24186	5.58544
Ttc16	ENSMUSG00000039021	105.193	23.5868	107.04	19.3209	4.07331	9.54883	8.23094	12.4051
Prg2	ENSMUSG00000027073	35.6198	959.099	154.163	6.80189	25.4755	12.1453	113.183	5.91321
Wdr49	ENSMUSG00000104301	12.0587	21.697	4.33146	20.3424	1.2183	1.21223	2.75157	2.76169
Ear6	ENSMUSG00000062148	4.21302	124.592	16.9571	0	1.02723	1.75541	17.3691	0
Slc17a4	ENSMUSG00000021336	61.7781	49.5134	69.147	100.701	6.07822	15.4121	8.65666	8.75438
Gm16053	ENSMUSG00000083974	35.5576	227.338	0	131.387	2.00767	5.16059	0	47.4657
Bcas1	ENSMUSG00000013523	1.73641	94.1395	69.8264	1.13699	2.60617	0.7282	17.336	2.54965
4930555F03Rik	ENSMUSG00000031559	5.43147	4.47306	122.296	9.13623	3.05019	2.57632	10.5952	3.51216
2410124H12Rik	ENSMUSG00000051297	18.8847	15.2147	21.134	23.0506	3.07035	1.74946	3.14548	2.98118
Ccl22	ENSMUSG00000031779	1.37289	2.75475	0.667246	51.6393	0.664262	3.93119	2.06352	1.276
1700016L21Rik	ENSMUSG00000101483	79.9436	13.2463	74.4461	35.9835	7.42532	11.3239	4.13163	5.92481
Gp9	ENSMUSG00000030054	15.7508	89.4062	11.4538	1.36486	3.06225	3.47314	10.2434	0
Tm4sf4	ENSMUSG00000027801	2067.34	2124.25	1725.05	2022.09	219.71	292.32	382.387	237.623
Gpa33	ENSMUSG00000000544	21.8014	28.5333	12.8987	27.3097	2.75174	3.87737	2.13709	4.17602
Gm12372	ENSMUSG00000080969	15.4787	0	33.0194	0	0	0	6.96476	0
Nt5e	ENSMUSG00000032420	17.1401	19.6869	298.826	14.0885	16.3083	12.9588	13.1862	7.82306
Cd3e	ENSMUSG00000032093	55.6023	85.801	91.6116	36.2035	14.3876	5.03922	5.79416	13.5717
Gm14198	ENSMUSG00000085483	2.09745	72.114	5.18242	0	1.01869	2.59695	7.87154	0
Vtn	ENSMUSG00000017344	7231.03	5349.88	6842.77	6450.06	906.742	764.045	1055.9	1030.4
Akr1c19	ENSMUSG00000071551	263.714	168.001	226.936	251.834	34.8421	38.0774	32.7289	26.7898
Oaz1-ps	ENSMUSG00000043801	0	0	56.9993	0	0	8.41045	0	0
6430550D23Rik	ENSMUSG00000074646	48.4648	13.1985	162.413	125.447	3.15048	4.25678	27.7587	16.8187
Ttr	ENSMUSG00000061808	4456	4094.98	3655.69	2750.44	739.204	526.065	590.62	384.749
Dapl1	ENSMUSG00000026989	18.3137	6.28766	26.9181	7.34445	2.11718	2.74171	4.02761	0
Ribc1	ENSMUSG00000025257	127.899	24.0331	117.938	18.1455	7.84336	12.8067	13.4691	9.69925
Oprk1	ENSMUSG00000025905	38.7151	38.4721	18.0789	20.8707	6.84349	0	5.40729	5.47265
Pla2g2d	ENSMUSG00000041202	41.7283	78.8332	61.7404	56.758	8.77926	9.00139	11.3629	7.4957
Vil1	ENSMUSG00000026175	738.749	314.528	351.82	549.118	57.1206	52.0568	39.7688	158.925
Azgp1	ENSMUSG00000037053	127.126	150.618	111.605	107.886	14.8823	19.3094	7.68804	37.8229
Gm14539	ENSMUSG00000084830	55.2085	124.32	0	83.7368	0	0	42.216	0
Cdkl1	ENSMUSG00000020990	153.6	236.891	164.004	258.334	27.3189	32.5358	36.8993	34.0438
Myh1	ENSMUSG00000056328	3.26368	2.49262	39.8611	5.35239	5.52077	0	1.22683	1.51276
Gm45208	ENSMUSG00000109493	22.8322	0	4.16141	25.5283	0	0	8.55969	0
Gpr174	ENSMUSG00000073008	15.0394	75.6535	17.6315	4.74445	15.0698	0.881999	1.33104	1.23147
Slc36a2	ENSMUSG00000020264	4.77936	53.828	3.49481	23.7122	1.84965	7.52883	3.21152	1.77611
Gm22426	ENSMUSG00000076999	100.441	155.554	14.1006	309.123	22.7421	0.881499	0.62091	72.8557
Aox3	ENSMUSG00000064294	128.116	203.23	15.6732	39.5946	22.2904	10.2231	20.1449	13.2554
Gp6	ENSMUSG00000078810	3.98981	138.974	4.6316	1.04691	1.54265	2.60462	17.6593	3.69869
Lrrc18	ENSMUSG00000041673	20.5097	211.411	37.1833	24.4866	14.2441	19.1978	12.0419	4.92883
Ms4a3	ENSMUSG00000024681	5.73541	65.1157	11.7614	0	0	4.73228	9.47132	0
4930512B01Rik	ENSMUSG00000020992	5.67668	32.4741	9.09831	9.55165	0	1.99228	5.15328	2.64507
Wfdc3	ENSMUSG00000076434	52.3142	83.9303	59.2699	68.8934	16.1569	10.3647	13.8095	5.319
Catsper4	ENSMUSG00000048003	66.3233	21.041	0.757455	0	2.70379	6.0593	2.44635	4.16828
Car1	ENSMUSG00000027556	68.2143	634.413	113.61	0.268265	1.59504	47.4446	93.8595	0
Ly6g	ENSMUSG00000022582	0.631256	40.3589	6.86347	9.63596	0.306611	5.77062	4.00061	0
Vwa5b1	ENSMUSG00000028753	93.4676	73.4669	36.8222	44.1616	8.19117	20.7566	9.00129	5.54935
Trim43a	ENSMUSG00000090693	0.862801	163.059	1.25935	0.564722	27.4188	0.353143	1.29673	0.401184
Gc	ENSMUSG00000035540	8636.67	4481.95	7518.27	4969.23	1119.92	1141.95	1251.69	1042.27
Umod	ENSMUSG00000030963	55.5508	2.54341	22.8354	24.3115	0.271526	4.04639	13.4118	1.04279
Hmgcll1	ENSMUSG00000007908	295.584	14.5166	209.054	17.6424	16.1808	21.038	37.95	21.2716
Mylk3	ENSMUSG00000031698	269.761	730.699	98.2297	5.95177	28.9453	8.56657	159.313	2.19754
AC157822.1	ENSMUSG00000105145	123.935	0.875141	1.00521	6.46865	4.13142	4.4012	15.5368	0
Erich5	ENSMUSG00000044726	395.806	285.498	302.335	403.545	34.3557	51.2485	72.2096	95.0931
Pla2g2f	ENSMUSG00000028749	242.277	172.281	244.426	307.808	46.4762	46.9686	55.7258	27.1641
Gm44122	ENSMUSG00000107751	18.6927	12.1221	21.1413	24.7396	3.3494	4.98527	5.80586	0
Ppbp	ENSMUSG00000029372	44.9874	452.771	65.8653	2.7279	30.4551	10.337	61.273	2.9358
Gm14207	ENSMUSG00000074912	59.5675	65.0478	35.937	75.0766	8.23851	10.5941	13.9193	10.9337
Cyp2c44	ENSMUSG00000025197	16.2367	15.7946	21.5204	61.0985	9.82319	5.44556	2.28768	3.77556
Ces1e	ENSMUSG00000061959	298.476	263.924	289.448	259.989	59.668	39.3343	52.0348	56.276
Gm6377	ENSMUSG00000048621	42.6326	4.44994	68.1072	52.8567	20.5116	3.3808	4.76694	2.81653
Pllp	ENSMUSG00000031775	29.6164	12.0607	13.0477	29.3757	3.62887	1.55898	7.08007	3.51016
Cyp2c70	ENSMUSG00000060613	106.806	53.9984	18.0105	3.95257	0.278516	32.1328	0	1.89563
Gsta3	ENSMUSG00000025934	683.354	692.19	744.481	747.296	102.08	135.759	184.659	116.749
Atp6v1b1	ENSMUSG00000006269	84.2439	37.7664	68.7461	90.9289	11.6304	7.33743	22.0456	12.042
D930028M14Rik	ENSMUSG00000074274	7.23975	17.4647	13.3561	18.0984	0.377887	4.22783	3.57932	2.40307
1810010D01Rik	ENSMUSG00000109305	2.79243	17.0009	62.304	52.5384	5.9168	0.494677	11.4801	7.49261
Plch2	ENSMUSG00000029055	309.151	339.822	259.967	206.445	24.4307	34.0378	74.7188	79.6871
Cdhr5	ENSMUSG00000025497	81.7359	49.481	47.3017	49.0677	4.21667	8.51086	7.44891	23.3459
Gm37459	ENSMUSG00000104283	27.6761	16.9706	34.1304	32.7092	5.42328	2.61858	6.0203	7.43703
Pklr	ENSMUSG00000041237	157.376	229.867	256.129	93.2326	51.848	12.6368	64.229	13.5591
Defb1	ENSMUSG00000044748	32.4684	20.7776	16.6261	31.3055	7.12781	4.33151	2.35773	5.90491
Plin4	ENSMUSG00000002831	33.3973	182.755	11.1065	52.0308	13.115	12.7752	10.2002	18.3833
Apol8	ENSMUSG00000056656	62.9777	506.12	30.3696	4.97509	17.4136	9.06514	90.2885	2.64583
6030468B19Rik	ENSMUSG00000025573	25.1104	176.079	13.3841	4.09152	3.04589	3.44645	33.7794	2.93647
Treml1	ENSMUSG00000023993	3.14179	37.9278	2.0527	1.36722	4.0613	0.860566	3.93279	0
Sgpp2	ENSMUSG00000032908	266.185	332.469	219.402	188.904	60.5584	56.2574	42.374	43.5754
Gm15895	ENSMUSG00000085068	25.171	17.2603	21.0584	35.2833	2.04472	6.98348	3.93145	6.94182
Fcmr	ENSMUSG00000042474	22.1381	20.4586	19.4333	2.05856	3.74234	1.43669	2.45732	5.35978
Cst7	ENSMUSG00000068129	4.18662	31.126	5.16421	2.72582	2.03265	0.863232	3.92847	1.96133
Rab37	ENSMUSG00000020732	271.649	224.919	259.806	345.748	73.1809	45.9071	51.0606	54.4789
Coch	ENSMUSG00000020953	54.303	453.89	105.471	16.4167	21.2169	28.18	65.1439	15.5217
Ctse	ENSMUSG00000004552	234.656	2666.48	193.4	60.3176	71.3584	71.9708	501.336	9.38065
Ghrl	ENSMUSG00000064177	336.707	211.523	387.137	413.483	62.6654	70.8105	64.8994	82.1553
Gm34086	ENSMUSG00000106261	8.38908	25.0216	3.15392	8.1452	2.04378	1.74433	1.5725	3.96325
Fbp2	ENSMUSG00000021456	86.7762	103.752	58.3285	35.5049	9.11983	12.8779	11.7796	26.3336
Pla2g1b	ENSMUSG00000029522	1575.89	697.375	1255.98	988.549	299.78	144.478	285.964	226.338
Sucnr1	ENSMUSG00000027762	33.9762	30.9322	16.666	10.9448	7.80029	6.88453	4.80467	0.110048
Acoxl	ENSMUSG00000027380	2.24337	37.8687	2.18949	2.93333	3.25934	2.75904	2.52815	1.04479
Gm13841	ENSMUSG00000083833	0	429.68	41.4562	127.727	0	0	71.8537	55.1804
Gm8210	ENSMUSG00000094497	0	429.68	41.4562	127.727	0	0	71.8537	55.1804
Ugt2b34	ENSMUSG00000029260	1370.02	1053.76	1045.36	1092.22	270.355	190.647	216.483	296.784
Gckr	ENSMUSG00000059434	39.0341	1.82711	2.91796	3.63641	4.68502	0	3.05936	2.3855
Zfp989	ENSMUSG00000086147	0.761924	15.5348	23.5962	81.7883	0.368627	0.623252	0.85893	24.1505
Ggt6	ENSMUSG00000040471	7.94531	32.826	19.9506	8.85861	3.55485	8.27858	1.3719	1.71783
Clic6	ENSMUSG00000022949	942.401	517.83	1169.81	1411.86	90.3209	159.941	243.676	378.62
Ly6c2	ENSMUSG00000022584	28.68	372.082	76.8015	7.50819	22.0558	21.8408	53.5045	8.89861
Cib3	ENSMUSG00000074240	30.4003	12.7149	11.038	6.48287	4.97345	2.14362	3.78992	2.43524
Hemgn	ENSMUSG00000028332	241.716	3203.67	145.395	21.9285	87.0738	100.14	603.179	14.5851
Ttc30a2	ENSMUSG00000075272	13.5847	46.237	8.11988	9.58213	4.04415	8.5458	4.71226	0
Nr1i2	ENSMUSG00000022809	34.4605	42.0515	34.4731	38.3073	2.02051	9.39204	18.0517	3.8799
Fam92b	ENSMUSG00000042269	18.5772	4.95568	42.8121	52.0744	4.21522	4.4267	10.2809	7.52659
Themis	ENSMUSG00000049109	8.34911	19.8253	7.78554	4.15111	0.700134	0.250932	5.05901	2.96807
Lctl	ENSMUSG00000032401	23.7133	10.2428	29.7616	17.0235	0.242984	15.0092	2.44978	0.461031
Ear1	ENSMUSG00000072601	13.3691	131.1	15.8293	0.823447	4.85101	4.03436	27.4592	0
2810459M11Rik	ENSMUSG00000026227	90.3105	115.525	99.6211	111.587	20.0776	34.7687	22.6283	17.143
F10	ENSMUSG00000031444	98.6268	83.7298	29.064	36.7764	19.9326	7.28276	14.479	14.69
Gm3752	ENSMUSG00000091617	9.60823	55.9202	0	0	12.3872	2.54041	0	0
Gm9899	ENSMUSG00000053214	15.3093	38.647	85.4775	13.4586	2.20429	8.29669	9.19767	15.274
Slc9b2	ENSMUSG00000037994	184.042	173.516	82.9574	16.5797	4.38977	33.4472	63.5296	3.44056
Itln1	ENSMUSG00000038209	34.059	2.29881	2.65368	16.7736	0.655167	11.8862	0	0.315638
Fcnb	ENSMUSG00000026835	30.3605	82.4406	59.3555	13.0608	0.202178	8.18406	34.2258	0.389531
Il1r2	ENSMUSG00000026073	10.2223	35.7059	12.0389	11.5725	4.9604	2.1051	7.0353	2.24897
Cideb	ENSMUSG00000022219	16.3595	9.76872	19.6302	7.89574	3.52503	3.50738	1.36515	4.24349
Creb3l3	ENSMUSG00000035041	328.084	111.272	301.001	162.659	20.4841	25.0813	14.2469	154.249
Spta1	ENSMUSG00000026532	253.422	3697	181.786	14.8707	107.882	156.282	713.203	9.3189
Tmprss3	ENSMUSG00000024034	8.35346	8.42166	11.1471	17.7874	4.0403	2.56065	2.35448	1.93933
Cabp2	ENSMUSG00000024857	988.65	616.522	880.921	922.9	248.9	229.041	122.02	214.199
Cabp2	ENSMUSG00000097733	988.65	616.522	880.921	922.9	248.9	229.041	122.02	214.199
Asgr2	ENSMUSG00000040963	30.4941	9.50211	13.8423	18.3193	6.67546	5.70069	1.71936	3.2381
Aqp3	ENSMUSG00000028435	40.8584	15.7623	10.5497	4.35898	1.61282	2.04682	5.00659	8.526
Gm17025	ENSMUSG00000091492	15.7783	23.8497	15.2865	20.1743	6.1978	3.56392	6.29361	2.02438
BC048546	ENSMUSG00000047228	27.2834	8.54914	18.9075	16.2858	3.07469	3.50478	1.57456	8.95853
Mgam	ENSMUSG00000068587	172.182	159.97	341.672	403.186	28.1989	84.3266	79.8574	67.757
Comp	ENSMUSG00000031849	42.9278	3.34	5.68169	75.9759	6.67711	1.35834	21.9802	0.925874
Gypa	ENSMUSG00000051839	318.64	4150.54	212.628	34.1799	166.879	161.7	796.804	15.5511
Hgfac	ENSMUSG00000029102	769.878	317.447	604.679	587.77	143.067	147.777	139.086	124.216
Cfap61	ENSMUSG00000037143	6.61365	179.338	4.09606	5.25039	37.8237	2.66924	3.80175	3.39757
Cyp4f39	ENSMUSG00000061126	11.4951	19.6979	10.1954	39.6315	4.0484	7.70983	7.06621	0.973185
Rpl3l	ENSMUSG00000002500	3.56086	22.5243	6.1809	8.99277	0.83741	2.13272	1.29541	5.81731
Slc34a2	ENSMUSG00000029188	12.4953	28.4264	31.4161	9.07101	5.63341	2.17214	9.36659	2.96117
Car14	ENSMUSG00000038526	38.6136	49.559	46.0734	36.4225	3.01392	20.3076	2.63103	16.3133
Tat	ENSMUSG00000001670	26.5416	6.52069	17.7111	11.46	0	2.65317	4.42286	8.35227
Mst1	ENSMUSG00000032591	33.7177	14.6919	36.5834	69.8513	5.63485	9.50001	22.4873	0.836595
Ppp1r1b	ENSMUSG00000061718	338.361	437.136	357.355	503.123	71.103	98.0136	147.037	90.4734
Clec1b	ENSMUSG00000030159	17.128	42.8095	32.4274	0.771241	6.19379	1.57665	9.70643	5.79173
Elane	ENSMUSG00000020125	13.6446	156.801	47.7788	4.09585	1.01983	6.93565	48.0513	0
Apcs	ENSMUSG00000026542	125.608	118.289	89.9167	87.2137	19.3142	20.7256	33.7859	33.3556
Tulp2	ENSMUSG00000023467	150.272	28.8569	37.515	30.5122	16.1983	25.0418	10.6552	11.0991
A2m	ENSMUSG00000030111	8.94722	15.4531	19.9218	104.67	6.92	8.03438	14.7976	8.29761
Xlr3b	ENSMUSG00000073125	500.119	249.386	156.226	143.759	26.9092	73.4842	127.296	41.2441
Orc1	ENSMUSG00000028587	90.1922	886.761	237.758	30.8311	80.3284	61.0521	75.0338	102.905
Sh3rf2	ENSMUSG00000057719	22.9435	44.8969	36.8359	1.47151	11.3402	9.87237	2.57612	3.46857
Fam83e	ENSMUSG00000054161	32.1589	44.8319	24.0376	29.9579	9.84678	9.89964	10.6377	3.3442
Sema4g	ENSMUSG00000025207	208.248	213.548	249.349	289.287	58.609	59.3504	66.0509	63.5157
Uox	ENSMUSG00000028186	4.40701	6.90005	17.5685	37.8835	1.69151	0.357463	12.2476	2.9891
Rhag	ENSMUSG00000023926	138.9	1391.29	72.0434	13.6791	67.7042	47.8361	300.615	3.88169
Acox2	ENSMUSG00000021751	9.37215	2.9222	5.06086	31.1665	3.09974	2.02804	4.1397	3.36247
Abca15	ENSMUSG00000054746	4.53051	13.8282	27.1692	10.698	2.62773	6.65556	2.04359	3.36044
Urah	ENSMUSG00000025481	117.731	61.6785	124.877	100.391	31.154	18.6878	19.9926	35.9193
Fxyd3	ENSMUSG00000057092	368.366	164.489	294.235	393.93	103.378	94.0319	73.7686	50.7531
Grm7	ENSMUSG00000056755	38.0583	136.64	1.15077	1.55552	1.85507	20.2924	22.457	2.17392
Pgbd5	ENSMUSG00000050751	100.777	104.954	94.2766	46.9985	36.1982	21.5613	31.4865	2.66512
Sytl3	ENSMUSG00000041831	28.9858	17.4157	49.8871	44.0406	8.59198	13.0279	7.59623	8.1316
Pde6c	ENSMUSG00000024992	25.6236	8.52462	16.9016	41.6425	5.10629	7.76619	3.968	7.84239
Stab2	ENSMUSG00000035459	64.6995	376.97	58.5109	36.9755	30.2564	27.2396	59.628	26.1101
Rpl28-ps3	ENSMUSG00000079942	28.9026	7.1017	21.5703	129.506	8.71934	13.5822	8.33301	19.4056
Slc6a20a	ENSMUSG00000036814	57.2074	126.092	38.7681	33.0811	15.5132	7.31975	30.1162	15.3905
Gm45858	ENSMUSG00000110542	3.21122	3.26981	31.6782	3.15978	4.65605	1.31022	3.62131	1.48846
Galr1	ENSMUSG00000024553	53.2507	50.5768	48.6242	65.6813	16.1592	17.0673	11.7721	13.5723
Mgst2	ENSMUSG00000074604	52.8692	95.9669	70.8852	90.3937	25.3668	26.0305	14.6565	18.0457
Platr19	ENSMUSG00000091430	21.9496	21.6869	24.5071	16.3941	2.02523	6.85952	2.35562	11.689
Acmsd	ENSMUSG00000026348	12.7677	85.5043	11.3829	4.17914	6.17835	4.35366	17.5905	2.96756
Upk1a	ENSMUSG00000006313	68.9897	47.4317	63.349	43.712	18.2307	12.8663	12.5638	17.5399
Ctsg	ENSMUSG00000040314	3.13973	94.5365	24.7716	4.08931	8.12888	2.58868	21.9987	1.96056
Upk3a	ENSMUSG00000022435	19.8765	18.2641	21.5968	31.3756	8.11953	2.58317	1.57104	12.7165
Kcnk16	ENSMUSG00000023387	520.516	476.427	514.135	457.378	151.699	123.848	147.748	117.083
Ear2	ENSMUSG00000072596	31.4688	207.28	36.9132	13.5653	27.6173	12.2327	34.5984	4.96314
Gm44787	ENSMUSG00000108822	91.5257	45.3083	26.0745	42.1794	26.7209	23.5882	2.00512	4.03603
Dmrt3	ENSMUSG00000042372	4.18006	12.6054	10.1515	17.7951	3.0333	7.69202	1.57079	0
Dclk3	ENSMUSG00000032500	38.6312	53.7806	34.4314	47.8955	9.08861	15.3576	14.911	8.72344
Rbbp8nl	ENSMUSG00000038980	39.6862	46.1572	43.6354	39.6687	13.137	9.39682	13.3433	10.6752
Scn8a	ENSMUSG00000023033	210.195	42.6729	66.6158	283.521	9.59807	56.3081	66.5332	33.5391
Icam4	ENSMUSG00000001014	14.7181	143.159	10.647	1.40382	5.236	11.565	28.0465	2.02127
Cntnap5b	ENSMUSG00000067028	0.560423	33.2255	9.9673	3.65436	9.49327	0.910196	1.68053	1.03974
Ankrd55	ENSMUSG00000049985	6.06431	14.5733	6.9405	24.9574	4.5425	3.80178	4.07859	2.15949
Gabrp	ENSMUSG00000020159	143.615	189.49	293.298	319.045	39.2019	52.6311	83.7981	87.2936
Tubb1	ENSMUSG00000016255	20.9065	102.026	22.4836	10.9275	14.1804	6.86292	15.7049	6.82197
Bach2os	ENSMUSG00000086150	14.6171	57.4701	0.0645222	0.456937	0.280034	0.479098	6.87297	12.6108
F5	ENSMUSG00000026579	213.932	340.592	181.621	375.219	94.8097	64.7018	75.3206	75.438
Btnl10	ENSMUSG00000020490	100.005	1473.38	82.6746	9.11099	42.1051	57.5242	356.2	9.38565
Igsf23	ENSMUSG00000040498	359.393	400.666	413.974	358.244	75.6839	135.783	60.3348	157.862
Dnase1l3	ENSMUSG00000025279	12.8254	67.816	33.2457	7.91655	9.48167	8.62183	8.50742	7.69586
Lgals2	ENSMUSG00000043501	120.933	112.312	94.6017	82.1301	26.827	34.6686	36.9748	17.1678
Olfr481	ENSMUSG00000054236	7.30791	14.8681	7.07178	6.84761	1.00921	0	6.27884	2.90393
Tshb	ENSMUSG00000027857	4.96669	18.4926	46.1064	3.25699	8.80345	3.37906	6.84516	1.5355
Otof	ENSMUSG00000062372	12.0799	7.57809	10.783	26.7378	6.63446	2.27435	2.09583	5.16751
Gm19590	ENSMUSG00000107061	18.825	43.8847	15.39	16.3779	6.08505	10.3183	5.49796	4.88418
G430095P16Rik	ENSMUSG00000074203	49.2998	60.218	47.4463	42.0552	15.3416	10.4834	15.7264	14.887
A930015D03Rik	ENSMUSG00000092368	8.40383	33.6361	20.6512	4.10967	0	19.0207	0	0
Asb2	ENSMUSG00000021200	39.5333	111.256	20.0514	12.5519	18.4387	16.3622	17.3707	0.0993557
Xrra1	ENSMUSG00000035211	21.9603	6.02438	51.5336	6.87736	7.42512	3.33396	7.97888	5.89419
1700011H14Rik	ENSMUSG00000021850	351.626	288.448	277.357	367.16	92.8693	67.06	119.482	87.2247
D7Ertd443e	ENSMUSG00000030994	36.7771	223.842	78.1625	89.1459	4.78698	68.4831	8.42569	40.4414
Notum	ENSMUSG00000042988	47.4098	36.7385	57.0574	49.4221	14.0256	5.45818	17.7669	17.1779
Mpp4	ENSMUSG00000079550	3.81706	35.6558	5.96654	14.4344	2.76894	5.15279	2.9968	6.20135
Gm572	ENSMUSG00000070577	53.3138	56.6365	44.9814	55.9998	7.09095	17.1605	15.7052	20.4698
Ccl21a	ENSMUSG00000094686	189.626	166.211	176.722	80.3241	90.6527	62.395	0	22.6432
Plekhd1	ENSMUSG00000066438	52.4007	17.2544	123.996	88.9842	50.9272	11.6505	16.3266	2.27682
Cldn13	ENSMUSG00000008843	56.4993	630.238	39.1279	6.819	26.3988	23.2653	161.042	0.978901
Cpn1	ENSMUSG00000025196	2270.47	3356.9	2588.04	4610.42	467.805	861.258	447.116	1939.47
Cpm	ENSMUSG00000020183	192.482	127.096	204.057	253.824	35.0376	90.1397	57.3047	42.8315
Blk	ENSMUSG00000014453	16.7087	73.5412	2.02836	6.84023	6.06205	6.83165	10.9882	4.85064
Ttc21a	ENSMUSG00000032514	3.20342	59.8096	4.81477	3.49067	10.9278	3.79649	2.40815	3.58086
Cys1	ENSMUSG00000062563	150.142	158.782	131.604	148.537	55.6539	33.512	41.8398	40.1041
Car2	ENSMUSG00000027562	819.285	7493.67	496.624	188.696	359.251	431.721	1776.41	48.8517
Rhd	ENSMUSG00000028825	135.604	1282.67	117.148	32.0377	69.1791	70.0834	283.832	33.4131
Epx	ENSMUSG00000052234	20.062	125.376	22.7685	1.86289	8.80991	2.32444	37.1574	1.32033
Th	ENSMUSG00000000214	62.2781	80.0516	87.8627	48.1753	32.2473	21.7091	6.10338	21.1916
Pilrb2	ENSMUSG00000066682	20.2004	58.6416	33.3515	17.6367	2.81611	12.6414	16.769	5.68872
Lrrc26	ENSMUSG00000026961	9.41264	2.04055	15.3918	8.18877	3.04264	1.71984	1.57086	3.90762
Slfn14	ENSMUSG00000082101	48.0201	634.686	26.2976	13.6877	23.2169	28.9876	156.16	2.90568
Gm30173	ENSMUSG00000103965	7.32236	23.3739	4.11106	1.36434	3.0442	3.44294	3.14198	0.977828
Fam183b	ENSMUSG00000049154	124.96	106.853	123.703	106.578	38.0513	43.784	28.8232	24.8865
Gpr83	ENSMUSG00000031932	31.9582	57.684	20.5491	27.0854	5.87923	5.53692	13.1035	15.8011
Casq1	ENSMUSG00000007122	46.2814	23.2456	17.0029	32.0117	8.01048	7.46605	5.43683	13.9517
Mmrn1	ENSMUSG00000054641	297.564	335.663	184.702	129.309	128.306	111.503	12.483	26.9509
Pbld2	ENSMUSG00000020072	1126.46	837.659	1117.71	1140.33	265.395	234.272	324.583	421.941
Prlr	ENSMUSG00000005268	355.491	467.15	287.446	309.135	143.44	96.376	132.957	46.6116
Gstm3	ENSMUSG00000004038	11.517	5.14029	16.4	10.9394	4.05929	3.43944	5.50496	0
Gm14251	ENSMUSG00000081751	33.825	5.96095	16.1295	19.497	11.7334	0	5.07018	5.53153
Add2	ENSMUSG00000030000	150.808	1830.25	113.886	39.8228	91.1701	105.835	366.803	70.9338
Samd11	ENSMUSG00000096351	22.9732	269.237	17.2338	6.8408	13.1326	13.6599	64.3574	2.90965
Cckbr	ENSMUSG00000030898	87.8571	106.219	77.5699	48.7798	21.0111	29.5956	13.9916	30.7399
Vwa3b	ENSMUSG00000050122	77.5017	18.424	71.099	192.03	10.6258	42.821	38.7561	14.7194
Slc6a4	ENSMUSG00000020838	324.166	348.666	277.213	462.236	63.2916	127.019	96.7088	134.099
Gm9825	ENSMUSG00000096403	1.05437	126.841	28.2953	0	0	0	0	46.6091
Gm10031	ENSMUSG00000101523	36.5641	9.4733	9.12654	23.27	0	5.97835	0	17.4642
Hal	ENSMUSG00000020017	7.97084	56.9492	11.9783	19.6501	7.67851	10.0194	9.49338	1.73172
Oit1	ENSMUSG00000021749	12.5481	16.379	8.19792	15.017	3.04132	5.15542	5.49758	1.95225
Gm10273	ENSMUSG00000069622	85.0411	116.262	0	60.25	18.3325	40.6041	0	19.6288
Kif12	ENSMUSG00000028357	1077.85	919.494	899.387	987.081	293.798	259.86	312.784	300.436
4933417D19Rik	ENSMUSG00000097637	6.27442	29.6528	3.07565	9.55533	3.04178	4.29736	6.28311	0.976394
BC030499	ENSMUSG00000037593	37.7904	8.22587	50.8231	10.4308	8.07038	8.37275	9.7186	6.0927
Mrap	ENSMUSG00000039956	3.15588	41.2616	2.42563	3.60837	2.29096	3.96325	8.2745	0.648764
Slc25a34	ENSMUSG00000040740	58.4756	27.3584	16.2168	21.8914	9.09119	11.0973	9.41803	7.75813
Akr1d1	ENSMUSG00000038641	65.7395	3.98588	6.82342	37.8632	30.4531	0.359191	1.65128	2.04027
Gm2075	ENSMUSG00000096049	11.882	0	16.7049	7.28202	0	1.74962	0	9.08454
Soat2	ENSMUSG00000023045	100.509	153.911	64.1463	90.4084	30.4557	31.8589	31.2824	30.1953
Tcf24	ENSMUSG00000099032	102.946	114.695	83.4725	88.8657	29.2908	31.6845	29.1294	28.121
Tmem40	ENSMUSG00000059900	5.89694	69.7792	9.4205	1.74544	5.44972	3.70775	16.2538	1.05304
RP23-305G22.3	ENSMUSG00000112532	16.0859	98.7669	16.637	60.7938	30.2966	2.8061	9.63663	15.8669
Gm5406	ENSMUSG00000080715	26.2089	38.7377	9.43653	23.0922	7.14746	5.22495	9.43419	7.91432
Sult1c2	ENSMUSG00000023122	187.006	173.02	227.892	210.547	58.6607	41.9225	81.6431	61.2329
1700016K19Rik	ENSMUSG00000053783	8.37623	11.9572	12.4331	6.80991	5.08665	1.72964	2.35743	2.94741
Mrln	ENSMUSG00000019933	84.996	10.7369	52.8449	63.7888	14.175	16.4441	13.8056	20.6507
Cldn8	ENSMUSG00000050520	707.028	695.765	550.942	519.813	207.15	167.419	194.653	189.225
9230105E05Rik	ENSMUSG00000090191	54.3096	69.1847	68.0099	80.7007	13.1383	13.6705	18.8379	37.8549
Igfals	ENSMUSG00000046070	357.221	316.046	306.754	369.26	99.0639	107.697	92.6239	115.551
Ccl21a	ENSMUSG00000095320	246.959	72.1994	134.746	80.2666	85.9152	64.2095	0	14.6041
Gm28453	ENSMUSG00000101708	0	11.1294	18.5324	14.6627	0	8.06434	5.60174	0.0254618
Pla2g2c	ENSMUSG00000028750	17.751	2.02112	26.3255	14.3852	4.49013	2.52865	8.27108	3.44717
Lct	ENSMUSG00000026354	46.9168	27.141	32.0371	3.99442	15.3129	10.4336	4.57768	3.95097
Tg	ENSMUSG00000053469	10.7001	14.0242	11.6351	1.16874	0.308002	0.137737	1.34471	9.89622
Grap2	ENSMUSG00000042351	30.2772	185.747	27.3338	12.3168	23.224	17.0608	34.53	4.84542
Gm11759	ENSMUSG00000084178	6.40226	4.17025	14.5513	11.836	3.1973	5.69191	1.54471	1.08278
Tbc1d21	ENSMUSG00000036244	15.4723	21.2139	14.4471	27.936	6.67267	5.73923	4.36578	7.88494
1110028F11Rik	ENSMUSG00000085972	11.2539	2.68499	0.517073	21.4388	0	0	0.195069	11.0013
Cdh16	ENSMUSG00000031881	42.1371	52.3851	28.2294	35.4451	9.63765	16.7915	11.7887	11.2461
Sugct	ENSMUSG00000055137	33.4569	55.4371	28.6597	36.8686	17.2277	9.44516	10.9944	10.7301
Cfap54	ENSMUSG00000020014	26.4593	9.80242	103.318	42.9042	15.0752	11.7963	23.8966	6.46297
Xlr4b	ENSMUSG00000067768	65.5505	59.7576	30.8504	11.1279	10.8569	26.8442	8.44569	6.31882
Scnn1g	ENSMUSG00000000216	20.8818	21.0887	15.1908	20.5265	3.02957	8.53218	7.06313	5.81574
Ugt1a1	ENSMUSG00000089960	14.6324	11.5356	3.04773	9.58123	3.03417	0	6.28381	2.91418
Zfp940	ENSMUSG00000050855	47.7578	48.2575	41.7873	442.946	53.4933	53.9864	36.1814	39.7481
Redrum	ENSMUSG00000096982	16.7168	122.822	4.0717	1.36704	6.06943	3.42335	35.3275	0.972265
Trim10	ENSMUSG00000073400	143.085	1342.74	91.3586	20.517	71.7557	61.518	366.556	4.85325
Cd69	ENSMUSG00000030156	9.89686	3.8345	68.3093	50.9915	5.0737	14.9731	12.7261	9.36435
Gm12361	ENSMUSG00000083956	5.2319	17.1641	16.488	6.81785	3.04678	5.17249	2.35681	3.91743
Nr1h4	ENSMUSG00000047638	341.429	283.445	232.544	391.425	94.0169	59.7116	115.068	127.516
Lrrc75b	ENSMUSG00000046807	424.817	527.034	430.459	535.29	131.184	149.966	142.81	187.791
Gm16538	ENSMUSG00000089766	0	35.0933	3.96847	0	1.15734	0	11.3223	0
RP23-193M19.6	ENSMUSG00000112071	26.9671	233.448	14.9109	1.2909	4.68552	14.3448	64.5749	4.8415
Klf1	ENSMUSG00000054191	43.8947	676.732	36.7315	19.1295	26.3211	35.9955	176.663	9.73626
Gdpd2	ENSMUSG00000019359	23.2546	197.945	86.3194	115.499	44.9229	12.1096	34.2296	44.3107
Slc22a1	ENSMUSG00000023829	98.1918	122.243	86.3936	67.0053	26.2878	43.6086	22.7644	27.199
Ermap	ENSMUSG00000028644	522.69	2874.28	198.384	6.46082	248.386	168.873	736.217	3.03869
A330094K24Rik	ENSMUSG00000097666	36.626	49.3977	49.4947	38.1749	16.2527	16.3855	12.5701	10.7769
Spata5l1	ENSMUSG00000074876	15.7093	5.18392	9.20235	19.169	0	0	11.0152	4.87836
Eci3	ENSMUSG00000021416	149.865	100.488	77.583	115.937	36.9024	34.3514	27.2742	44.8011
Sec14l4	ENSMUSG00000019368	207.797	279.112	167.358	254.222	56.1175	70.309	64.9372	102.911
Dnajc22	ENSMUSG00000038009	475.652	224.55	648.038	408.086	132.714	251.157	83.1349	104.313
Paqr9	ENSMUSG00000064225	62.612	384.479	27.2363	19.1727	21.1791	34.0484	91.7953	13.5381
RP23-474O21.1	ENSMUSG00000112598	7.31961	15.3607	4.09838	8.19131	3.04118	1.71833	4.71218	1.95209
Tmem27	ENSMUSG00000015401	1139.47	629.622	1081.51	824.835	416.875	343.86	241.39	199.919
Camp	ENSMUSG00000038357	66.0524	689.049	184.701	8.14853	29.6189	54.8901	224.855	0.989798
Gm15496	ENSMUSG00000085953	48.9799	110.261	22.6689	0.666327	44.3114	0.519942	13.6442	1.29948
Slc22a2	ENSMUSG00000040966	63.7147	38.7229	38.5974	32.8232	12.1302	14.5304	15.6989	14.5651
Scel	ENSMUSG00000022123	18.7933	15.822	17.2139	16.4217	9.08829	5.11889	6.27828	1.93842
Tmem221	ENSMUSG00000043664	206.911	199.078	152.924	199.526	86.027	48.8274	62.8105	51.5772
Myl10	ENSMUSG00000005474	68.0432	50.5335	78.4061	44.8883	23.7263	20.4385	8.74642	26.6649
Gfi1b	ENSMUSG00000026815	23.4932	523.204	41.0278	0.561548	41.2465	17.7466	134.661	0.0999088
Tnfsf15	ENSMUSG00000050395	55.3318	85.5557	45.5417	28.7409	21.2022	15.3517	10.2018	24.2224
Agbl1	ENSMUSG00000025754	12.5276	50.7259	19.2248	15.0554	6.05736	5.11662	13.3407	7.75024
Stra6l	ENSMUSG00000028327	91.2079	143.251	152.249	86.2866	26.6812	31.3374	55.9555	42.5625
Atp7b	ENSMUSG00000006567	126.646	250.98	128.318	117.375	43.7184	38.5447	92.9474	31.2243
Psd2	ENSMUSG00000024347	734.281	829.553	671.326	654.716	177.616	207.5	113.808	459.458
1810012K16Rik	ENSMUSG00000099825	6.31781	14.4623	10.0012	12.0482	4.15099	4.4979	4.71947	1.02196
Chga	ENSMUSG00000021194	8790.03	9453.28	7754.5	8384.04	3114.83	2977.76	3122.8	2344.97
Gm7964	ENSMUSG00000063902	7.34265	30.9897	0	13.7048	0	5.16605	5.51562	6.84698
Fer1l6	ENSMUSG00000037106	46.6577	66.0653	23.6653	18.6967	4.61785	17.8751	16.637	13.1459
Gm13066	ENSMUSG00000086949	27.9641	0	40.0474	130.591	0	5.13807	1.5544	60.3161
Fam210b	ENSMUSG00000027495	1979.3	2566.48	2020.12	2805.91	622.846	858.609	700.765	983.162
RP24-275P22.1	ENSMUSG00000111868	5.18407	30.7752	0	3.45048	1.69806	2.86978	3.12278	5.63406
Gm14409	ENSMUSG00000078869	38.7151	43.4377	14.4239	12.2727	4.0621	13.7916	10.2127	8.81312
Nfe2	ENSMUSG00000058794	169.835	678.962	105.285	19.9586	56.5371	37.3734	234.191	2.89436
Hbq1b	ENSMUSG00000073063	16.6879	129.541	16.7195	1.56683	6.13195	8.36274	40.3855	1.18755
Grin2a	ENSMUSG00000059003	58.1768	27.7401	13.098	8.89977	8.18898	18.6572	4.46037	5.49507
4930563E18Rik	ENSMUSG00000097387	20.9016	21.7443	21.4211	20.497	5.06132	10.2828	8.63674	4.86737
Tmem156	ENSMUSG00000037913	4.37498	39.6795	16.496	3.8142	7.97599	6.63153	6.27803	1.09072
Smim17	ENSMUSG00000093536	8.5407	25.9236	0	0.234556	0	0.292392	3.01969	8.59659
Gm14085	ENSMUSG00000079071	38.4411	26.4514	29.0343	102.043	24.5685	12.6319	15.8882	14.3503
Rag1	ENSMUSG00000061311	16.6978	76.5776	10.0929	5.47734	5.04355	8.51485	21.969	1.93464
H2-Oa	ENSMUSG00000024334	6.39932	26.8584	2.09801	5.56213	6.20921	3.51237	2.40249	1.9951
BC035044	ENSMUSG00000090164	16.2677	53.4353	31.852	20.068	5.41678	19.2719	11.8078	5.49651
Epb42	ENSMUSG00000023216	436.631	1927.02	150.105	2.61219	194.558	103.074	570.938	1.20951
Ttn	ENSMUSG00000051747	1.96352	145.723	10.493	3.43771	30.384	9.06881	7.38217	9.09046
Gm6501	ENSMUSG00000099998	6.31764	23.0314	8.33753	0	0	13.0472	0	0
H2-Ob	ENSMUSG00000041538	16.5709	118.612	8.39183	9.48018	13.985	9.32715	20.105	9.60131
Hp	ENSMUSG00000031722	50.1892	217.697	62.1181	49.3902	52.2172	24.3985	45.4355	9.37391
Kndc1	ENSMUSG00000066129	46.2809	130.759	51.5633	57.0969	24.5117	21.1768	32.772	20.7265
Rtn4rl1	ENSMUSG00000045287	203.571	261.104	241.8	251.841	87.8284	107.442	76.9044	61.0289
Gm10051	ENSMUSG00000058905	29.6459	8.78712	12.8685	38.1444	13.7396	0	17.4073	0
Gm20687	ENSMUSG00000100162	9.419	22.5376	1.02564	8.19784	0	2.57992	7.86026	3.90786
Acaa1b	ENSMUSG00000010651	5.41135	35.5238	10.9794	38.3665	7.86002	11.0854	5.59057	6.92638
Mpo	ENSMUSG00000009350	71.8599	893.353	181.97	4.52828	30.1864	65.6412	305.544	0
Frs3os	ENSMUSG00000086930	9.98386	21.6665	4.15598	11.0382	2.97675	2.52859	5.0659	5.77186
Gm6142	ENSMUSG00000084304	43.5568	16.3771	14.5431	38.4105	1.08333	0	7.79924	30.5112
Sftpa1	ENSMUSG00000021789	2.16503	24.4535	10.7539	0.52615	6.31641	0	4.87323	2.03575
G6pc	ENSMUSG00000078650	7.31027	19.9501	11.1584	10.9439	2.02083	5.12441	6.27904	3.88102
Gm12108	ENSMUSG00000086386	4.17696	17.8771	8.11038	15.0496	9.09193	1.70753	3.13939	1.93982
Tmie	ENSMUSG00000049555	260.839	113.299	83.2957	181.076	21.9912	70.4923	50.0276	82.2627
Cytl1	ENSMUSG00000062329	36.9086	43.2302	6.66269	21.7962	19.5756	13.8817	2.69701	2.10268
Tspan8	ENSMUSG00000034127	142.919	264.45	108.008	130.144	62.9521	54.2115	78.0781	32.3076
Prkg2	ENSMUSG00000029334	148.495	6.0359	40.1532	2.99016	5.10779	4.3279	23.9445	36.4349
Dmbt1	ENSMUSG00000047517	179332	87589.1	134716	126285	59854.8	43270.7	30532.7	52807
Myocd	ENSMUSG00000020542	50.0421	40.3279	28.9059	69.8845	4.0211	40.8556	18.0116	3.92751
AC137605.1	ENSMUSG00000110990	794.429	567.546	290.914	765.65	281.591	302.569	6.23615	264.096
Gm16712	ENSMUSG00000097077	8.35697	40.7268	8.13283	4.10219	2.02228	6.8414	10.9899	1.94302
Aqp9	ENSMUSG00000032204	6.92621	193.038	3.92194	39.1156	5.58358	5.66238	65.0611	10.1017
Col4a3	ENSMUSG00000079465	134.76	74.8197	63.7535	102.21	80.3779	13.8801	12.1846	27.1097
Gm28437	ENSMUSG00000101111	9118.02	64532.7	3120.06	5669.38	6530.29	4678.51	8996.51	9112.93
RP23-282P18.4	ENSMUSG00000112189	12.5465	10.2638	8.18922	19.1167	3.04028	3.43479	5.49725	5.85307
Omp	ENSMUSG00000074006	11.4893	9.42254	7.10901	6.83837	4.0432	1.70931	4.70964	1.94185
Nrip3	ENSMUSG00000034825	258.576	141.827	9.40209	7.52075	116.497	13.3301	12.5422	6.54857
2200002J24Rik	ENSMUSG00000013083	190.509	74.2894	126.565	146.752	65.2946	44.4028	34.0647	48.4822
Kcnj16	ENSMUSG00000051497	2.91497	48.5906	0.706149	37.5793	0.704687	1.48801	0.2739	29.6431
Gm13881	ENSMUSG00000084756	6.26593	38.0974	2.02366	2.73862	4.03929	0	12.5605	0.96893
Cfap44	ENSMUSG00000071550	20.7186	27.8098	23.5311	53.825	6.59918	14.875	18.4603	5.09915
Amica1	ENSMUSG00000048534	37.0806	51.637	50.173	65.3046	7.71427	21.5228	7.52077	36.3164
9130409J20Rik	ENSMUSG00000085683	42.6079	68.7995	44.7118	37.0249	21.4911	13.3941	10.3311	23.9302
Slc44a4	ENSMUSG00000007034	109.631	64.5474	124.214	143.762	25.708	38.0297	64.24	30.3694
A530016L24Rik	ENSMUSG00000043122	18.796	11.5717	9.12287	12.3137	5.05083	5.12214	5.49389	2.90947
4930415O20Rik	ENSMUSG00000022993	344.109	285.608	317.655	316.858	101.41	113.567	89.6817	149.334
Trpm2	ENSMUSG00000009292	57.4348	90.0187	32.3171	397.778	31.7695	23.135	100.79	51.8006
BC049715	ENSMUSG00000047515	2.84575	56.6249	2.86694	42.659	30.694	3.37621	2.80416	0.887097
F2rl2	ENSMUSG00000021675	16.7085	58.8468	9.12677	6.84036	9.09279	1.70782	17.267	4.85037
Smim6	ENSMUSG00000075420	380.998	418.34	415.347	358.418	164.663	168.365	91.9277	141.245
Gcsam	ENSMUSG00000022659	6.43233	25.6442	3.13298	8.41671	6.22756	3.15156	4.83328	1.49632
Smad6	ENSMUSG00000036867	186.228	482.987	207.831	457.88	178.345	102.814	112.449	89.2559
Gm8524	ENSMUSG00000101209	22.6305	4.27545	0	16.6984	0	8.82702	0	6.9587
Gm13003	ENSMUSG00000085833	35.5001	42.1559	32.4135	42.4198	11.1092	16.2131	13.3416	14.5411
Myo15b	ENSMUSG00000034427	1696.93	1452.03	1840.45	2137.61	589.167	597.79	594.655	808.103
Gpr179	ENSMUSG00000070337	47.2076	108.304	48.5205	76.6152	20.8854	26.0152	47.7651	7.38856
Kng2	ENSMUSG00000060459	7.34876	14.5675	10.2445	8.23674	3.37458	3.44274	5.95942	1.95554
Gal3st2	ENSMUSG00000094651	12.5059	0.996088	27.0979	0	0	5.38458	3.302	6.13248
Gm20482	ENSMUSG00000092490	40.9756	2.72512	0	0	6.64245	1.83398	0	7.50048
Lrguk	ENSMUSG00000056215	41.4972	61.2667	27.1448	46.9187	21.3843	8.57397	10.2873	24.452
Il4i1	ENSMUSG00000074141	1.71055	50.0986	28.6164	12.131	4.15892	5.69298	11.4532	12.5894
Haao	ENSMUSG00000000673	8.36605	29.6416	4.10149	4.09501	1.01398	2.57865	9.42475	3.90593
Slc2a2	ENSMUSG00000027690	1073.58	830.835	695.703	953.605	427.899	232.468	371.773	272.047
Tspan33	ENSMUSG00000001763	198.902	1344.28	206.271	156.692	128.493	111.108	399.544	60.4819
Slc30a10	ENSMUSG00000026614	28.1855	218.956	14.1384	2.73914	13.1179	8.51865	75.342	0
Aqp4	ENSMUSG00000024411	541.693	551.943	468.683	418.953	171.526	172.082	178.116	208.073
Snca	ENSMUSG00000025889	163.045	1485.79	129.569	89.1966	120.447	174.709	336.674	56.1726
Gm25692	ENSMUSG00000093185	0	30.9341	9.96173	0	0	0	0	15.0752
Gm17511	ENSMUSG00000090460	255.935	13.5959	57.3242	346.33	69.8766	72.5456	10.4027	95.5143
1810008I18Rik	ENSMUSG00000100094	124.433	101.216	91.2126	83.7054	48.6674	15.4692	29.8595	53.9288
Mmel1	ENSMUSG00000058183	3.22126	57.7815	1.56335	2.11039	10.0319	10.4735	2.90051	0.498604
3110079O15Rik	ENSMUSG00000026258	29.9646	2.21145	37.4412	21.2478	3.20503	7.56578	14.251	8.61237
Gm16148	ENSMUSG00000082605	9.418	16.8614	8.29591	0	3.05127	7.78495	0	1.96533
Rgs8	ENSMUSG00000042671	38.9857	73.4927	9.01887	45.358	25.833	11.1256	19.4748	5.56169
Galntl6	ENSMUSG00000096914	716.595	608.464	885.627	840.104	101.11	369.185	85.987	578.416
Spic	ENSMUSG00000004359	36.7785	148.516	9.18293	25.0366	17.3129	20.9772	37.1029	6.31829
Dnah6	ENSMUSG00000052861	10.2929	13.0841	12.4576	10.0791	4.94675	4.1744	3.20744	4.77324
Myh8	ENSMUSG00000055775	14.0438	74.8445	27.043	10.8057	13.5269	10.6469	19.1319	3.90188
Otop3	ENSMUSG00000018862	18.7983	26.2388	13.1895	10.9435	4.04189	5.97908	3.13956	12.6146
Gsto2	ENSMUSG00000025069	18.5689	27.6243	9.25303	12.0455	9.03557	2.84334	8.44876	4.84521
Trim58	ENSMUSG00000037124	11.4973	191.841	7.1125	1.36872	9.10307	10.2619	59.6975	0
9330198N18Rik	ENSMUSG00000086405	9.41119	6.14086	13.3227	9.55608	1.0138	5.15567	2.35612	5.85704
Gipc2	ENSMUSG00000039131	11.1952	39.1427	32.1954	36.5687	14.8851	13.5917	11.5314	4.72553
Tstd1	ENSMUSG00000103711	241.371	165.379	182.75	164.572	70.9507	71.2918	60.896	80.1667
5330438D12Rik	ENSMUSG00000052291	37.4802	0	22.2629	28.6324	0	33.218	0	0
Mfi2	ENSMUSG00000022780	31.3152	22.2435	54.5897	31.4849	10.0926	11.9323	14.1245	16.4604
Hbb-bt	ENSMUSG00000073940	2571.58	20436.7	2604.93	1279.84	2356.31	2141.91	4914.09	735.555
Ccdc39	ENSMUSG00000027676	246.149	66.9949	314.383	61.2522	71.4913	63.1422	78.9549	47.5095
Morn3	ENSMUSG00000029477	13.6108	10.5199	4.89324	6.10291	0.106172	7.5737	5.49542	0.152421
Apoc4	ENSMUSG00000074336	39.8856	47.0882	11.6411	17.6315	10.8604	2.4489	19.6774	11.1282
Apol11b	ENSMUSG00000091694	16.0639	245.6	14.1837	2.54321	19.7545	32.2505	52.825	0.903574
Cx3cl1	ENSMUSG00000031778	180.077	227.759	107.138	230.96	25.3131	142.229	19.7538	96.2678
Gm17634	ENSMUSG00000097482	13.7847	2.48866	0	25.9794	0.127617	10.8502	5.03111	0.0614279
Entpd8	ENSMUSG00000036813	32.1916	32.2011	60.538	22.729	7.61496	8.01299	15.7275	24.8582
Ffar4	ENSMUSG00000054200	41.8141	58.7138	39.865	76.4895	22.285	19.7332	29.8397	10.7215
Rasd1	ENSMUSG00000049892	262.294	294.522	246.699	269.228	108.29	99.3639	75.3723	125.532
A930038B10Rik	ENSMUSG00000097310	32.1596	42.9339	34.7719	70.4974	24.019	11.4798	16.686	16.6299
Mia2	ENSMUSG00000035349	245.568	242.78	233.404	273.338	90.0679	80.5103	77.7268	131.356
Ak9	ENSMUSG00000091415	6.26154	21.2788	10.0916	5.47748	4.03466	4.25708	2.35379	5.80345
Fam107a	ENSMUSG00000021750	86.1756	10.3836	48.6439	78.7753	42.7155	19.1828	15.5879	8.09965
Rps23-ps2	ENSMUSG00000066902	6.5582	11.0926	40.41	24.1306	6.45025	18.3037	0	6.67887
Gm12216	ENSMUSG00000081769	44.3979	5.95374	23.1163	56.1628	10.3333	10.9808	18.4837	9.90931
Galnt14	ENSMUSG00000024064	36.2919	35.0788	30.333	33.466	15.3039	15.503	14.1037	6.93873
Mdga2	ENSMUSG00000034912	49.3566	7.09178	51.5381	76.0155	9.30202	43.4719	9.25798	8.55934
AC163033.2	ENSMUSG00000112388	60.0529	68.0901	74.8614	103.346	25.5193	25.9854	26.5872	39.4749
Tal1	ENSMUSG00000028717	169.488	1228.63	145.338	172.255	106.467	93.96	352.288	107.278
Hmgcs2	ENSMUSG00000027875	6720.27	3952.06	3999.35	4981.65	1195.37	1688.85	1920.91	2760.47
Cfap77	ENSMUSG00000079502	12.1803	32.0547	12.9028	16.6314	10.3269	3.53513	9.68291	4.86691
Cdh23	ENSMUSG00000012819	76.0019	2.71071	15.7337	9.23601	5.5622	12.9477	14.8064	6.65201
Tdo2	ENSMUSG00000028011	15.586	5.55007	22.5014	7.03361	1.51501	4.61466	8.20288	5.24244
Gm26615	ENSMUSG00000097088	15.6605	26.3901	18.221	23.2654	6.05826	7.67696	11.7715	6.78325
D630039A03Rik	ENSMUSG00000052117	957.482	1021.81	843.919	1070.04	301.986	293.575	429.292	481.848
Gm17767	ENSMUSG00000099413	18.9104	12.0659	14.4791	20.8724	4.81313	11.9264	5.2368	3.6957
Gm13420	ENSMUSG00000079497	56.4941	33.4466	53.5021	62.7451	12.1811	15.5032	18.853	33.2675
Nxpe2	ENSMUSG00000032028	136.722	857.354	104.255	38.8082	83.4328	57.9469	283.44	15.782
Slc14a1	ENSMUSG00000059336	68.2913	492.082	65.8689	51.7602	58.6863	40.782	130.404	33.418
C330021F23Rik	ENSMUSG00000065952	20.8434	30.6617	17.5825	22.2205	13.3915	6.09691	9.88561	6.1282
Ces2g	ENSMUSG00000031877	494.959	1331.72	430.544	515.15	233.236	313.84	359.463	174.5
Slc4a4	ENSMUSG00000060961	1442.4	198.523	943.102	159.123	332.564	318.815	329.637	88.8047
Atp8b5	ENSMUSG00000028457	32.1773	38.303	14.0631	55.3344	10.4766	1.77586	32.1297	10.1839
Gm19619	ENSMUSG00000107198	8.35224	9.50043	14.1719	12.317	4.03884	5.11797	2.35431	5.81422
Tspo2	ENSMUSG00000023995	104.234	606.858	85.1328	13.8308	78.5254	30.4818	207.171	0.426534
Mfsd4a	ENSMUSG00000059149	777.455	538.912	769.809	803.556	359.298	251.746	267.792	250.656
Ugt8a	ENSMUSG00000032854	129.445	125.894	138.562	110.872	51.4803	52.0057	70.6247	23.2448
Scnn1b	ENSMUSG00000030873	152.469	206.676	252.773	142.872	70.8603	71.4176	79.6876	73.1804
Vwa5b2	ENSMUSG00000046613	314.069	590.304	325.723	629.487	237.778	165.089	99.6277	225.087
Gpx3	ENSMUSG00000018339	1300.08	1265.37	1082.33	1237.71	547.917	582.664	512.406	268.667
D830030K20Rik	ENSMUSG00000096039	120.439	8.86568	67.13	13.6008	3.66709	69.933	6.39688	2.20511
Tmem82	ENSMUSG00000043085	61.3556	54.8986	54.699	50.376	22.0304	23.7315	18.7421	22.4955
Tshr	ENSMUSG00000020963	2.39577	82.2727	9.57308	12.5179	11.6096	6.60128	21.0817	2.67833
Nkg7	ENSMUSG00000004612	3.30376	26.6174	7.74467	0	5.08133	6.30972	2.78627	0.705467
Kcnc4	ENSMUSG00000027895	29.2298	37.0182	17.1955	16.4251	8.07561	10.2312	4.70836	16.466
Gabra1	ENSMUSG00000010803	44.562	20.8123	36.2069	110.541	9.58849	54.5748	14.9777	4.83002
Gm43056	ENSMUSG00000106507	6.26496	33.7005	2.02642	9.57813	2.02004	2.5604	10.9875	4.84786
6330409D20Rik	ENSMUSG00000009551	6.54769	13.1926	7.05485	7.02171	5.63756	2.95384	1.44532	3.35568
Treml2	ENSMUSG00000071068	15.6568	120.864	21.2215	5.47603	8.07305	14.486	35.3104	6.77629
Slc5a9	ENSMUSG00000028544	35.6797	23.9047	12.2942	35.7387	16.9399	2.17565	1.33381	22.2237
Gm4791	ENSMUSG00000094893	7.32539	23.1738	9.28237	8.17994	9.14282	5.17507	0.785638	3.91939
Xirp1	ENSMUSG00000079243	79.1872	2.57688	72.9036	209.893	106.175	0.971885	0.67154	36.8992
9830132P13Rik	ENSMUSG00000104763	3.1315	29.6624	6.06517	2.73785	3.02771	2.55684	7.06223	3.87289
Ccdc183	ENSMUSG00000026940	16.7264	22.7977	12.9653	16.4155	1.81988	9.13471	12.0981	4.36701
Gm15816	ENSMUSG00000086741	6.26938	28.0522	1.01867	2.73368	5.05907	5.99346	3.14037	0.972686
Dfnb59	ENSMUSG00000075267	14.8002	1.94169	2.85177	19.4853	13.5583	0.698587	0.638297	0.67121
Epor	ENSMUSG00000006235	79.7485	482.884	64.9712	42.9335	60.6078	59.8524	130.531	16.2956
Prtn3	ENSMUSG00000057729	11.9712	98.1477	68.7344	3.33025	5.60911	16.5464	47.7711	2.74337
Trbv2	ENSMUSG00000076462	8.42015	6.9187	6.61594	12.0734	3.10698	3.58316	0.786659	6.10591
Oas3	ENSMUSG00000032661	18.1198	269.732	36.3423	21.2869	28.8489	25.4872	74.0412	9.56384
P2rx3	ENSMUSG00000027071	59.1412	46.9259	62.3031	112.815	25.4605	19.4644	30.0041	37.3953
Lrg1	ENSMUSG00000037095	9.40895	63.7589	8.18286	8.19419	7.09219	7.72471	14.1352	6.82544
4930448E22Rik	ENSMUSG00000097463	4.75903	6.32862	183.005	1.97692	65.2342	4.99652	4.42424	3.90291
Baiap3	ENSMUSG00000047507	627.504	539.92	694.284	670.99	285.134	236.714	237.631	255.393
BC001981	ENSMUSG00000097022	3.1322	21.7181	92.3395	10.2383	12.1357	10.2733	14.1191	14.5886
Il34	ENSMUSG00000031750	296.269	209.388	314.023	537.962	149.957	110.779	155.54	128.782
Myrip	ENSMUSG00000041794	43.2279	239.7	158.054	302.039	107.919	9.34712	24.6387	156.604
Ikzf4	ENSMUSG00000002578	265.852	146.664	74.9776	446.622	95.9091	67.2549	178.866	33.6807
Slc18a1	ENSMUSG00000036330	63.6853	62.1533	22.8619	84.6957	19.4946	51.6179	2.34174	20.422
Amy2a1	ENSMUSG00000070360	737305	859732	829112	876700	324225	288919	262109	453461
Acap1	ENSMUSG00000001588	42.5126	135.943	30.8804	19.5051	15.4673	29.5138	31.6758	15.5474
Gm12298	ENSMUSG00000072834	31.4638	34.5205	20.0055	18.9987	8.17887	8.72935	12.5806	12.8919
Slc35d3	ENSMUSG00000050473	28.194	28.4021	35.4785	53.3591	20.2034	15.3666	12.5575	10.6682
Itgad	ENSMUSG00000070369	14.7632	45.9636	12.2122	14.3078	20.6709	0.960242	13.6488	0
Gm14730	ENSMUSG00000082262	15.7518	10.1335	9.30732	10.9477	0	6.05603	12.6146	0
Olfm4	ENSMUSG00000022026	35.5285	145.292	63.1856	39.6348	16.1914	13.703	76.1561	8.75652
Gm44867	ENSMUSG00000108650	11.7552	0.127661	10.2299	15.963	6.8734	2.95434	2.04066	3.54509
Slc22a4	ENSMUSG00000020334	15.0764	245.046	50.7884	47.7206	26.1198	32.1818	68.5044	18.3752
Ubxn10	ENSMUSG00000043621	113.307	110.843	94.0548	170.543	39.268	55.1201	52.9229	50.8265
Mal	ENSMUSG00000027375	268.628	140.607	234.503	145.509	116.441	82.1926	86.3339	35.0551
Fbp1	ENSMUSG00000069805	92.2878	62.6937	122.734	103.787	26.5067	42.682	35.031	50.5097
Hspd1-ps3	ENSMUSG00000058809	13.5905	4.16125	12.227	15.0443	0	10.2782	3.14201	4.8652
Prtg	ENSMUSG00000036030	124.136	44.2247	201.29	234.711	61.4602	30.7342	92.6536	60.943
Plb1	ENSMUSG00000029134	14.8104	9.00346	4.9611	3.53038	7.89326	2.05557	0.620029	2.57416
Espnl	ENSMUSG00000049515	23.3283	13.3646	13.5433	23.2588	6.31419	9.90006	8.41825	5.26922
Slc25a21	ENSMUSG00000035472	20.1254	138.753	14.5977	1.53806	4.88107	14.4143	48.0433	3.9074
Gm26822	ENSMUSG00000096921	9.39588	13.7338	12.1435	12.3177	4.03842	1.70567	7.84752	5.81313
Gm43518	ENSMUSG00000105875	14.7406	13.9578	16.0611	10.8484	0	2.64696	11.0408	9.02115
Rgs6	ENSMUSG00000021219	38.212	22.9527	88.3176	74.1724	21.2041	9.83689	37.5738	22.7237
Cldn2	ENSMUSG00000047230	594.909	401.095	711.098	1177.25	175.521	193.876	626.471	182.284
Paqr5	ENSMUSG00000032278	41.6143	11.8397	21.3953	59.8222	11.5627	14.1103	20.217	9.15989
Tspan32	ENSMUSG00000000244	68.5818	221.9	25.3579	18.3417	23.6639	22.5086	73.9362	16.7115
Sox5	ENSMUSG00000041540	399.206	249.933	140.057	430.432	128.833	198.381	68.9627	104.227
Gprc5c	ENSMUSG00000051043	911.098	726.708	734.58	1105.9	207.649	386.332	476.395	357.731
Tcea3	ENSMUSG00000001604	524.569	439.024	344.527	451.778	167.522	168.772	197.112	189.684
Akr1c14	ENSMUSG00000033715	172.921	114.201	195.787	242.059	100.765	73.13	56.5916	67.5014
Gm2762	ENSMUSG00000107008	0.654199	2.2536	54.9361	34.4571	2.8692	2.50035	2.16346	30.4082
Gm609	ENSMUSG00000053182	209.09	199.966	200.108	259.846	80.3557	71.3168	124.837	80.7908
4930539E08Rik	ENSMUSG00000048905	21.9193	31.8123	24.2514	17.7974	11.1002	11.9292	8.63138	7.74399
Enpp6	ENSMUSG00000038173	49.7886	9.22467	36.3115	19.3966	6.83889	22.7854	1.96818	15.6869
Tmcc2	ENSMUSG00000042066	534.761	4318.22	357.611	260.959	467.345	318.638	1325.04	144.288
Adgrf1	ENSMUSG00000041293	34.4483	26.4583	36.405	46.54	6.0562	16.1971	23.5414	13.5583
E330013P04Rik	ENSMUSG00000053117	27.6552	11.1592	4.4725	38.4296	0.461138	10.9819	21.5989	0.688331
Gm11454	ENSMUSG00000086152	9.44129	22.8863	11.6097	12.2067	3.06925	6.11888	3.14538	10.9234
Kcnk3	ENSMUSG00000049265	405.186	140.064	424.449	357.68	105.796	145.606	147.466	151.293
Lepr	ENSMUSG00000057722	264.609	584.35	267.352	589.6	143.47	167.055	255.21	141.38
RP23-218K15.5	ENSMUSG00000109926	8.38736	22.4056	11.5098	4.0785	9.18577	6.0893	0	3.95296
Gm12286	ENSMUSG00000081600	8.38233	11.0756	13.4335	2.72938	0	2.59169	10.2255	1.96284
Kcnh6	ENSMUSG00000001901	106.882	106.895	163.439	225.837	82.1669	51.2837	51.4493	65.5429
Slc39a4	ENSMUSG00000063354	148.309	177.103	195.932	214.741	58.6191	83.7375	114.598	50.4767
Gm11427	ENSMUSG00000083161	21.5284	157.005	25.5996	21.586	20.7599	8.42159	58.3133	6.81124
Chil3	ENSMUSG00000040809	79.6344	310.543	108.722	10.3235	4.89755	70.0129	128.186	9.74091
Hsd17b14	ENSMUSG00000030825	14.5195	65.1461	0.765427	19.9685	35.5545	4.72855	0.826411	0.878196
Gm830	ENSMUSG00000084939	1130.61	1200.76	780.06	1100.43	340.213	310.393	624.653	486.304
Gm45234	ENSMUSG00000107478	0	0	22.2028	25.9726	20.1542	0	0	0
Olfr420	ENSMUSG00000055033	7.40753	51.4387	9.86744	6.0707	8.05799	4.53707	11.8328	6.87239
Cd247	ENSMUSG00000005763	10.9812	25.1534	9.14711	25.8289	7.59616	9.69649	9.31785	3.15986
Slc4a1	ENSMUSG00000006574	1487.29	11080	1294.6	173.982	841.946	975.404	3989.19	70.7212
4921504E06Rik	ENSMUSG00000026734	28.8015	25.4937	24.5201	33.2847	11.229	11.0648	12.1937	12.5185
Cd300ld5	ENSMUSG00000089722	56.5115	47.2888	25.9888	0	0	0	33.7633	20.6637
Pou2af1	ENSMUSG00000032053	19.2824	58.7943	13.2065	20.1512	3.73747	12.6648	23.1744	7.19387
Kcne4	ENSMUSG00000047330	143.733	241.654	172.941	140.14	100.955	80.7892	68.8252	42.6611
Wfdc21	ENSMUSG00000051748	7.85619	24.2498	13.8677	1.37589	2.21147	0.990792	16.7349	0
Fgd3	ENSMUSG00000037946	154.158	229.745	135.758	159.925	72.1987	63.5101	105.913	44.5895
Olfr898	ENSMUSG00000094588	11.4825	13.7637	14.1553	19.1641	5.04657	5.96679	7.84705	5.81014
Ddc	ENSMUSG00000020182	2671.86	2308.48	2377.23	1983.92	702.114	1009.36	757.247	1468.12
Agpat9	ENSMUSG00000029314	65.9977	106.393	72.6209	56.7239	8.75494	40.0045	42.056	36.4207
Dnah10	ENSMUSG00000038011	21.5725	7.57491	21.0269	6.28846	4.82317	5.03485	8.10739	5.85179
Il5ra	ENSMUSG00000005364	6.71373	53.426	10.2237	8.36411	6.49221	8.58263	10.1352	8.00954
Slc16a9	ENSMUSG00000037762	174.057	156.637	146.716	196.302	68.7803	91.8395	62.9677	61.0731
Gm11779	ENSMUSG00000083228	14.1426	1.22277	6.96273	13.6453	2.16821	5.74462	7.35999	0
5430419D17Rik	ENSMUSG00000006204	1395.52	2280.46	1488.47	1205.44	913.89	564.53	443.199	783.846
Gm11652	ENSMUSG00000083465	5.22818	28.6861	4.09764	13.6527	5.06834	5.15443	7.85355	3.90376
Bmp5	ENSMUSG00000032179	65.626	168.549	125.308	150.963	64.7192	56.0069	58.6135	38.1125
Gm26983	ENSMUSG00000098201	15.1009	2.96916	5.95484	8.81185	7.62438	3.87219	1.37762	1.1412
Fam69c	ENSMUSG00000047992	1.26724	29.616	3.04538	0.829689	3.67908	8.2905	2.28225	0.588982
Polr1d	ENSMUSG00000029642	1438.27	2281.38	705.729	2538.21	723.604	746.102	791.29	716.424
Ccdc103	ENSMUSG00000020930	32.1137	33.9073	18.0282	30.9016	9.2286	6.60574	17.7876	15.624
Iglc1	ENSMUSG00000105906	17.201	21.4293	17.1399	9.23933	5.3582	6.69907	11.4755	4.38229
Pof1b	ENSMUSG00000034607	70.9839	100.552	59.6614	79.3924	27.2525	34.0982	43.9438	28.0843
Cxcl13	ENSMUSG00000023078	96.2298	175.054	39.0318	115.983	39.5671	88.6244	43.2009	11.7298
1810062O18Rik	ENSMUSG00000084925	27.8228	1.40682	38.5357	10.2815	1.32794	4.92428	21.08	6.19802
Gabrb2	ENSMUSG00000007653	29.5604	28.2673	141.017	219.148	92.9512	16.6858	55.7165	14.3533
Ltbp2	ENSMUSG00000002020	186.59	185.003	376.011	158.552	113.883	118.778	58.4406	99.0982
Gm3940	ENSMUSG00000078291	11.2549	6.34552	12.6091	13.804	2.21393	9.91957	6.82632	0
1700086P04Rik	ENSMUSG00000085085	5.23271	10.064	7.22301	10.9055	5.0801	3.451	3.92828	1.96023
Stpg1	ENSMUSG00000028801	1.86977	5.1028	26.8002	52.3746	1.80911	15.5222	12.3297	7.52813
Gal3st1	ENSMUSG00000049721	53.8081	64.4708	41.3268	55.3954	23.5014	26.2777	24.9442	18.1247
H2-DMb2	ENSMUSG00000037548	3.26287	91.8879	13.2155	7.25109	20.0622	3.06573	4.05142	22.7583
Gm15270	ENSMUSG00000087400	4.45818	11.7658	9.07674	7.03232	8.63556	2.36718	2.96479	0
Fam159b	ENSMUSG00000042655	33.457	33.8767	24.5659	31.4065	12.1608	13.7386	11.7798	15.6075
Vmn2r1	ENSMUSG00000027824	7.30926	11.5804	11.1469	5.47307	3.0302	0.853538	4.70895	6.78757
Asb17os	ENSMUSG00000086438	5.34429	28.0884	4.71674	1.33778	2.12671	4.66333	10.3156	0
AA986860	ENSMUSG00000042510	330.352	121.137	293.753	182.877	68.1955	97.0793	71.5883	165.333
Gck	ENSMUSG00000041798	844.129	273.349	1036.96	804.831	405.746	277.25	165.221	434.798
Scin	ENSMUSG00000002565	21.2842	31.4515	14.1591	22.0168	8.66846	6.40989	15.1533	8.32216
Adh1	ENSMUSG00000074207	257.035	219.228	238.962	329.867	111.004	118.347	156.951	67.4322
Atp6v0a4	ENSMUSG00000038600	19.2113	46.6203	39.2991	16.4331	27.4005	14.7836	5.6695	4.94446
Gm3272	ENSMUSG00000078967	25.1882	9.23579	11.318	28.7694	21.3692	0	11.0351	0
Stxbp5l	ENSMUSG00000022829	102.942	87.7875	26.6451	86.2966	26.0038	47.6977	27.383	31.1009
Kif19a	ENSMUSG00000010021	192.432	59.4713	123.698	107.025	14.4785	81.0144	44.2809	70.6808
Alox12	ENSMUSG00000000320	145.7	240.312	161.363	143.25	85.6039	64.9061	96.3215	54.5193
Shisa9	ENSMUSG00000022494	13.7594	26.1425	30.3828	55.3674	18.5831	16.8756	4.51534	14.8617
Kcne2	ENSMUSG00000039672	12.6815	22.0833	9.27663	11.8845	7.16409	9.52787	4.76402	2.95201
Ggh	ENSMUSG00000073987	4619.3	4041.66	4006.31	3121.79	1951.48	1700.91	1558.2	1689.43
Sdcbp2	ENSMUSG00000027456	20.9068	36.0604	15.3313	21.8545	11.1421	10.295	10.9935	8.77165
H2-Q5	ENSMUSG00000055413	30.2411	3.72127	26.9018	157.343	4.20539	20.8762	14.3673	56.0556
Gm22079	ENSMUSG00000088217	3.54751	25.0831	2.01708	6.47669	3.10296	2.64705	3.10297	7.39985
Zfp92	ENSMUSG00000031374	70.3716	59.294	55.966	88.6471	22.5189	40.4043	35.0282	22.5392
Icos	ENSMUSG00000026009	22.9684	30.6184	16.1952	13.6857	10.0968	11.9414	7.84765	6.78295
Gm5045	ENSMUSG00000025922	4.19147	18.5999	8.35001	6.79881	7.13758	3.47416	3.14421	2.96008
Resp18	ENSMUSG00000033061	690.635	429.165	711.37	749.567	366.815	368.207	173.037	229.33
Adgrg3	ENSMUSG00000060470	87.5972	98.8114	94.6645	63.4199	33.2736	43.7487	39.0171	35.8006
Sstr3	ENSMUSG00000044933	135.704	174.666	105.16	161.524	79.7375	56.2603	65.1308	53.2616
Ces1d	ENSMUSG00000056973	2972.6	1457	3220.18	3045.71	1054.8	1050.56	1687.84	928.366
Sesn1	ENSMUSG00000038332	2041.2	1147.2	758.55	4194.1	892.916	897.944	894.561	911.729
Vpreb3	ENSMUSG00000000903	6.44943	8.42284	19.7916	6.9075	1.05218	7.22823	8.04765	2.05289
Gm13657	ENSMUSG00000086813	38.6517	22.9665	11.1841	17.7757	7.07828	13.6839	8.63498	10.6875
Igkv8-31	ENSMUSG00000105781	18.8125	8.49634	24.497	19.5987	5.42667	10.5571	5.38134	10.2357
Card11	ENSMUSG00000036526	15.2291	34.438	12.272	13.094	4.85935	11.1081	9.41366	7.83254
Fa2h	ENSMUSG00000033579	34.3023	23.0709	15.842	18.8433	14.8528	7.97255	8.74132	9.19568
Rbm20	ENSMUSG00000043639	43.6342	36.3787	29.2429	36.6872	14.0614	19.3567	21.8684	9.33812
Cdnf	ENSMUSG00000039496	53.6526	86.2742	25.502	34.9191	4.67036	21.1815	37.0316	25.9097
Atp4a	ENSMUSG00000005553	76.8413	82.0102	58.4769	72.55	32.725	25.1078	28.8215	41.844
Grik3	ENSMUSG00000001985	111.656	126.783	119.017	119.148	51.4326	43.4082	60.4117	56.0819
Ucn3	ENSMUSG00000044988	168.277	136.371	118.432	91.5364	68.8542	76.3051	43.186	39.9338
Gm14440	ENSMUSG00000078901	3642.37	2296.14	1479.63	75.6056	54.5154	57.0085	73.2469	3140.06
9130230L23Rik	ENSMUSG00000054598	64.4117	79.3776	59.8405	85.5089	56.2812	21.641	30.724	19.7161
AI854703	ENSMUSG00000053297	113.826	5.14464	56.9097	22.4511	31.6154	23.2118	13.1611	20.0965
BC046401	ENSMUSG00000085274	6.2854	14.7792	4.16376	8.1635	1.01881	2.60154	6.28774	4.92575
Hs3st6	ENSMUSG00000039628	31.3729	34.7465	20.5088	20.4748	9.12597	12.0342	15.708	10.7417
Slc16a10	ENSMUSG00000019838	560.093	1326.57	535.356	544.614	316.706	270.904	518.078	213.688
Cfap46	ENSMUSG00000049571	10.5407	28.2789	10.3685	14.7738	4.01536	10.604	5.80639	8.03641
Ccl21b	ENSMUSG00000094121	32.7024	12.2273	25.0413	8.44912	9.66546	23.0004	0	2.24678
Ccl21b	ENSMUSG00000095675	32.7024	12.2273	25.0413	8.44912	9.66546	23.0004	0	2.24678
Ccl21c	ENSMUSG00000096873	32.7024	12.2273	25.0413	8.44912	9.66546	23.0004	0	2.24678
Gm10591	ENSMUSG00000096596	32.7024	12.2273	25.0413	8.44912	9.66546	23.0004	0	2.24678
Gm44935	ENSMUSG00000109408	299.563	51.1363	24.7765	17.6293	30.8114	21.3684	39.3012	84.1896
Ms4a1	ENSMUSG00000024673	39.9493	204.985	39.7357	27.8765	24.8961	40.2826	63.9942	10.5118
Fmo2	ENSMUSG00000040170	2306.12	1300.19	2013.83	3026.02	909.67	967.204	1091.46	897.572
Tmem229a	ENSMUSG00000048022	475.935	580.676	450.479	496.998	142.264	188.262	353.876	211.937
Gipr	ENSMUSG00000030406	303.144	275.046	317.758	329.278	173.73	138.309	128.665	108.12
Cnn1	ENSMUSG00000001349	256.756	88.4145	124.788	140.64	130.646	76.2436	3.52154	63.4969
Spn	ENSMUSG00000051457	68.4529	391.39	86.298	29.2397	52.2113	51.3695	118.072	36.4736
Piwil2	ENSMUSG00000033644	173.261	196.304	149.512	147.862	59.5322	71.564	60.4186	108.399
Gmpr	ENSMUSG00000000253	109.06	425.052	223.376	201.353	78.3356	68.4576	141.339	143.106
Fcrla	ENSMUSG00000038421	10.9297	38.4765	20.788	6.9613	5.45547	16.1461	11.8189	1.28343
G6b	ENSMUSG00000073414	2.89845	29.4485	14.5619	3.79594	4.90823	6.70732	6.04068	5.15673
Dscaml1	ENSMUSG00000032087	6.9582	6.90451	11.2636	15.7189	2.91887	3.05508	10.3394	2.07357
Susd5	ENSMUSG00000086596	68.894	99.5523	54.5927	43.8046	52.4823	31.5365	18.0481	18.3975
RP24-553E23.6	ENSMUSG00000111824	81.4364	177.257	59.7355	54.7401	40.3909	47.7731	54.1497	26.1669
Dapk2	ENSMUSG00000032380	112.427	247.833	74.8771	85.4233	41.8973	47.7477	100.211	45.1782
Irs3	ENSMUSG00000047182	11.0409	13.1576	13.7036	7.91726	0.974786	11.5363	1.65855	6.55281
Bmp8b	ENSMUSG00000002384	26.8608	30.7246	25.7002	17.6361	13.3558	6.5987	15.7223	10.0642
Il7r	ENSMUSG00000003882	14.6164	59.1158	15.184	12.317	19.1844	9.38288	12.5563	4.84514
Car4	ENSMUSG00000000805	22.6382	5.54669	19.9361	13.7249	10.1724	5.98401	11.1851	0.747928
Iyd	ENSMUSG00000019762	233.947	307.587	168.76	189.846	115.26	79.6783	70.1542	143.754
Gli1	ENSMUSG00000025407	281.859	346.911	360.096	335.345	164.541	160.29	171.071	106.545
Capn5	ENSMUSG00000035547	1203.79	523.582	683.933	687.062	377.767	335.118	303.964	395.892
Ccl28	ENSMUSG00000074715	40.7124	89.9229	38.4335	46.5386	10.0942	21.3139	53.3611	13.5595
E330011O21Rik	ENSMUSG00000109841	278.31	169.758	337.228	202.348	100.456	145.475	44.1804	160.521
Gramd1b	ENSMUSG00000040111	900.658	761.943	823.685	1518.18	258.503	888.025	298.497	382.277
Gabrr2	ENSMUSG00000023267	14.2917	32.5567	15.5486	42.0607	8.48256	16.3992	6.08878	16.7041
AF529169	ENSMUSG00000039313	16.3872	15.782	14.9652	19.3943	9.67913	7.42727	10.9515	2.32386
Gm4045	ENSMUSG00000108231	33.4731	17.3944	19.5999	33.4285	8.5138	10.182	13.345	15.5121
C030037D09Rik	ENSMUSG00000087574	73.6483	120.646	8.20791	12.1144	30.493	26.9217	4.77019	36.046
Gm4117	ENSMUSG00000089940	263.538	289.475	500.4	752.331	131.497	180.206	219.389	295.559
Dner	ENSMUSG00000036766	54.1496	64.4998	64.4306	79.0454	53.2103	19.6875	17.3527	29.821
B4galnt1	ENSMUSG00000006731	425.028	553.655	483.766	575.947	214.193	221.175	271.565	227.01
Etv4	ENSMUSG00000017724	178.472	110.278	284.826	293.479	33.1624	101.663	29.6026	232.993
4930562F07Rik	ENSMUSG00000026729	1.01583	21.5358	5.08391	7.89498	7.91648	2.53248	3.92369	1.918
Fhdc1	ENSMUSG00000041842	242.344	694.705	173.3	136.487	127.734	155.625	145.132	143.187
Tbx3os1	ENSMUSG00000087516	78.1887	67.7486	127.089	145.066	24.6472	70.337	36.3655	60.5284
Amy2-ps1	ENSMUSG00000081506	197.711	242.699	248.797	222.372	135.988	86.0893	92.6901	103.669
Cyyr1	ENSMUSG00000041134	878.755	301.355	299.876	1417.31	309.373	272.497	298.42	449.852
Fam166b	ENSMUSG00000042788	15.9918	9.90137	0.236666	62.7127	21.0802	0.14619	9.20148	10.3721
Sst	ENSMUSG00000004366	1984.93	1440.45	1700.33	1856.94	781.385	795.882	909.412	721.709
Slc16a7	ENSMUSG00000020102	798.195	540.046	809.756	563.601	525.127	183.48	382.212	155.555
Muc3a	ENSMUSG00000094840	7.31265	18.7718	1.01719	5.46883	3.03402	2.56633	5.49508	3.8873
Aldoc	ENSMUSG00000017390	671.341	236.594	746.432	665.499	195.448	249.387	374.582	249.014
B3galt5	ENSMUSG00000074892	74.9339	86.3899	46.9252	64.6681	20.3124	30.5251	31.0296	43.8393
BC117090	ENSMUSG00000079594	32.5541	74.8903	67.7995	8.82767	14.1572	19.3518	50.2034	1.14107
Il9r	ENSMUSG00000020279	31.3609	27.0638	6.56599	6.53255	8.56066	6.45414	13.5926	4.36857
Gm14548	ENSMUSG00000074417	17.7564	35.5891	13.2035	9.57357	8.08662	12.8205	9.41933	4.85485
Exd1	ENSMUSG00000048647	45.2311	20.8084	72.3877	57.8375	24.2371	22.6168	21.3292	22.6348
Gm14435	ENSMUSG00000089951	869.297	561.302	377.746	49.5498	36.1118	35.0991	36.3135	752.433
Ttc39aos1	ENSMUSG00000085873	80.143	84.3985	55.8368	69.9308	25.2164	33.3432	32.8192	43.0643
Ighd	ENSMUSG00000104213	15.8377	47.3632	28.4205	23.9114	12.3314	14.9668	21.9692	4.25071
Ttc34	ENSMUSG00000046637	6.04095	11.752	12.2814	15.9521	11.8101	4.06988	2.91227	2.56864
Enpp2	ENSMUSG00000022425	3088.74	4568.3	2317.5	3941.68	1506.97	2511.02	1839.39	610.053
Mfsd4b1	ENSMUSG00000038522	8.6948	1.9085	10.9843	33.0342	9.23564	1.23854	13.8685	1.05528
Sox15	ENSMUSG00000041287	20.9491	24.6911	34.3168	34.0221	11.2034	16.4668	8.64529	16.7378
4930524O07Rik	ENSMUSG00000090207	36.5662	30.667	85.0038	96.616	26.1606	11.1425	31.1103	47.5029
Dnah9	ENSMUSG00000056752	176.416	244.796	182.5	73.4742	90.8678	62.9639	73.4392	88.3443
Gata1	ENSMUSG00000031162	19.2942	213.853	31.8432	0	9.38659	8.40708	95.991	9.76682
Mfsd7c	ENSMUSG00000034258	148.244	138.43	117.376	135.498	73.6986	63.9588	54.9322	59.0965
Tcrg-C1	ENSMUSG00000076749	17.7992	25.9175	13.467	27.2406	17.2937	12.1063	3.14321	6.87664
Gm26525	ENSMUSG00000096987	22.9717	57.1161	28.3305	26.0119	0	19.6152	26.6869	16.4705
Adgb	ENSMUSG00000050994	77.8264	89.7788	81.7073	81.765	36.0259	41.1603	42.104	35.3651
Acan	ENSMUSG00000030607	32.7328	19.6871	27.761	45.205	28.243	21.699	3.98954	4.66711
Amy2a2	ENSMUSG00000096569	670284	884371	773498	819547	418011	328794	322983	402485
Amy2a3	ENSMUSG00000093931	669773	884157	773229	819095	417879	328685	322894	402422
Ccdc162	ENSMUSG00000075225	274.094	236.579	154.126	345.74	136.187	67.1286	160.249	109.264
S1pr5	ENSMUSG00000045087	10.4428	16.8131	8.11274	9.57649	4.04125	6.83129	6.27891	3.88031
Amy2a4	ENSMUSG00000096770	668996	883777	772940	818010	417616	328448	322796	402343
4732490B19Rik	ENSMUSG00000085421	39.6837	75.6227	41.5857	32.8325	17.1764	17.9342	31.395	22.3143
Gm11367	ENSMUSG00000083676	41.4379	25.7247	40.4439	56.7098	12.425	38.8925	8.68185	16.9498
Slc1a2	ENSMUSG00000005089	17.9551	16.572	21.5671	51.4918	16.2234	15.4446	8.1663	10.5576
RP24-414A22.9	ENSMUSG00000110601	7.52543	10.045	9.7942	13.199	5.3582	4.78505	2.2951	6.57343
Calr3	ENSMUSG00000019732	31.8737	59.5512	35.6369	49.0437	18.4758	20.2552	26.895	16.978
Neurog3	ENSMUSG00000044312	18.8118	36.2271	27.5454	10.9314	13.1601	11.1407	11.7775	7.78847
Olfr1393	ENSMUSG00000059864	3.71604	31.5774	6.18704	16.5637	17.253	1.21489	1.67586	7.08733
Olfr2	ENSMUSG00000070417	38.9139	46.9183	18.8233	21.4961	14.8483	16.534	6.92896	20.8858
Ttc25	ENSMUSG00000006784	68.1029	87.2378	68.8773	105.019	30.7711	28.8856	55.4978	39.3603
Gpd1	ENSMUSG00000023019	268.863	504.261	372.779	301.969	116.653	195.756	129.222	237.918
Cfap57	ENSMUSG00000028730	8.03451	10.9976	6.30801	5.6914	3.14784	4.10041	4.52985	2.79494
Iglc3	ENSMUSG00000105547	8.61596	33.2357	17.1662	6.60759	6.43693	11.5031	10.6866	2.19631
Isg20	ENSMUSG00000039236	242.109	990.975	190.339	165.693	160.766	187.839	288.704	109.225
Mfsd4b5	ENSMUSG00000038528	7.0304	12.9102	7.44475	6.63551	2.33813	4.00511	6.82841	2.81263
Robo3	ENSMUSG00000032128	23.1224	30.8462	7.35678	22.2992	5.6748	6.55565	12.9553	14.1165
Btla	ENSMUSG00000052013	7.31332	73.9562	14.1809	9.58661	14.1455	12.8035	19.5231	2.90903
Ttc9	ENSMUSG00000042734	203.688	186.106	150.385	127.18	78.8564	81.2183	64.3673	89.3535
Gimap1os	ENSMUSG00000044867	22.0798	11.5671	14.6346	9.34143	2.80082	6.92973	12.2769	5.08866
Onecut2	ENSMUSG00000045991	99.1254	182.464	114.914	130.119	49.4057	77.4259	69.8235	51.2287
Speg	ENSMUSG00000026207	74.0655	243.205	129.805	229.52	106.372	91.0303	70.3105	50.7854
Gm28893	ENSMUSG00000100769	5.23061	6.08891	7.1985	12.2775	5.07461	2.58308	3.9276	2.93448
Amy2b	ENSMUSG00000083079	232851	249307	298504	262254	139191	118658	113788	120096
Rgn	ENSMUSG00000023070	62.7	39.4039	74.4205	50.5652	28.338	29.9812	19.6282	29.1941
Gm2389	ENSMUSG00000089976	3.56873	27.0857	5.12529	11.3542	1.04111	7.13682	1.23936	12.8433
Rsph4a	ENSMUSG00000039552	11.4485	33.1844	9.8809	6.25449	8.75944	8.32518	8.51033	3.15258
Far1os	ENSMUSG00000084984	7.35092	16.3206	13.2018	5.47863	8.8036	5.19118	3.09786	2.95388
Gm10603	ENSMUSG00000099137	17.4065	219.593	34.808	56.2658	19.4587	43.8159	76.5412	15.5325
Cd79a	ENSMUSG00000003379	51.2164	153.828	34.7225	45.0826	27.3416	24.8675	61.2467	21.4314
Wisp2	ENSMUSG00000027656	26.892	14.0582	12.8522	7.39318	14.5922	8.48867	1.84225	4.05792
Muc6	ENSMUSG00000048191	27.6439	53.6437	38.2347	16.2572	9.53591	11.5001	37.8706	5.39818
S100a8	ENSMUSG00000056054	217.887	1432.37	582.023	40.9039	121.116	170.174	764.296	21.1921
Bcas3os1	ENSMUSG00000086199	3.66901	24.7388	7.93514	11.443	13.3916	2.49819	1.37893	5.36865
1700054A03Rik	ENSMUSG00000099988	7.35529	10.0432	15.0595	22.9514	8.22978	9.71955	6.29312	2.0076
Wnt7a	ENSMUSG00000030093	0.93127	130.712	238.321	58.5703	0.128667	0.978285	0	202.151
Erich3	ENSMUSG00000078161	109.065	16.6175	15.7665	414.247	106.855	23.5808	21.968	111.29
Sh2d1b1	ENSMUSG00000102418	10.4426	49.4068	2.02789	5.47244	2.02053	7.68453	12.5577	9.69992
Cd160	ENSMUSG00000038304	7.50245	42.6058	8.32741	9.23849	6.82151	10.025	8.32813	6.96981
Gm10421	ENSMUSG00000099907	4.28382	16.8985	3.46177	6.52938	2.76209	4.08362	3.21999	4.74931
Skap1	ENSMUSG00000057058	61.4744	70.0501	52.3147	67.0864	48.1844	24.5474	18.2493	28.3163
C2cd4c	ENSMUSG00000045912	57.6523	69.4416	45.6189	57.7665	28.3687	29.0784	28.3707	23.8073
Bach2	ENSMUSG00000040270	337.156	615.148	398.754	439.772	129.711	229.95	346.358	148.722
Gm3629	ENSMUSG00000093898	0	36.4931	0	0	4.05492	2.57309	7.86701	2.92313
Gm19461	ENSMUSG00000101693	41.3922	0.840463	71.0726	20.6047	5.67468	31.1639	14.6496	12.4395
Ccdc177	ENSMUSG00000062961	5.21838	16.9974	12.1171	6.84608	8.07092	3.40687	6.27705	1.93517
Pnlip	ENSMUSG00000046008	2164.58	1453.91	1524.17	1379.9	688.522	733.004	1123.62	576.574
Mb	ENSMUSG00000018893	19.2287	12.0615	16.9133	11.8773	1.22387	9.3579	6.8393	11.3558
Gm5483	ENSMUSG00000079597	67.692	243.038	167.73	12.5621	16.3398	36.0625	180.734	2.27237
Cacna1i	ENSMUSG00000022416	351.436	9.29649	181.243	262.112	3.18559	102.783	139.807	139.73
Stk32a	ENSMUSG00000039954	304.82	180.922	206.319	132.773	124.157	103.157	87.8886	80.3866
S100a9	ENSMUSG00000056071	329.005	2347.22	897.969	53.1215	152.627	244.907	1316.68	26.995
Mir670hg	ENSMUSG00000075020	20.1075	11.7802	16.4726	15.1586	4.36374	6.11966	8.26457	11.745
RP23-325G13.2	ENSMUSG00000112374	25.3565	17.7346	30.066	33.2764	17.4433	11.6552	4.88528	17.1215
Osgin1	ENSMUSG00000074063	269.496	52.8904	396.212	469.731	95.7487	233.508	135.998	106.128
Arg1	ENSMUSG00000019987	160.961	141.527	159.275	204.931	93.1565	84.88	83.2314	59.4146
2810433D01Rik	ENSMUSG00000086283	35.8588	63.0439	64.4142	62.7997	31.7721	32.5664	22.0424	22.5667
4930426D05Rik	ENSMUSG00000043168	10.0569	6.86254	14.0304	24.372	6.18135	9.28532	7.25002	3.99569
Gm44791	ENSMUSG00000108866	4.90524	29.1596	3.50593	4.13527	4.04226	2.81664	6.09918	7.19976
Stamos	ENSMUSG00000086657	51.5193	59.0108	32.044	67.5959	23.7756	34.7498	24.0083	19.1105
Gm27477	ENSMUSG00000098749	9.48515	6.78251	6.0874	9.72783	6.22122	4.43005	0.619734	4.24905
Olfr1278	ENSMUSG00000068647	28.1776	22.3331	33.3079	41.0798	14.1221	11.0695	18.8306	16.4448
RP23-361B11.3	ENSMUSG00000111837	32.4624	5.80695	2.56462	43.9095	6.84005	10.6236	16.9412	6.63787
Prcd	ENSMUSG00000075410	78.8598	85.469	55.5372	51.3184	30.7897	29.1754	43.6565	27.8143
Gm6556	ENSMUSG00000097806	3.10719	2.3281	80.8935	6.10042	12.7829	13.9919	12.2582	5.78012
1700088E04Rik	ENSMUSG00000033029	73.1971	17.2986	51.4684	47.5589	27.5969	20.2425	15.6063	28.4948
Fam188b	ENSMUSG00000038022	188.95	252.678	204.44	154.154	112.77	94.8356	94.5782	86.1917
Gm13534	ENSMUSG00000053472	8.39846	14.3872	12.5148	0	1.04053	9.09308	3.9111	3.09933
Gm10224	ENSMUSG00000080932	36.7824	11.8137	34.494	20.2406	12.3519	26.539	6.29326	5.02489
Pnp2	ENSMUSG00000068417	39.725	139.976	40.9004	27.3159	27.3526	30.0345	45.5457	17.5476
Lmx1a	ENSMUSG00000026686	12.5284	29.5568	13.1596	16.4226	8.07768	6.82397	14.1258	5.81422
Abcg4	ENSMUSG00000032131	61.3304	242.432	33.9776	73.0487	17.3253	69.4856	97.1092	15.8096
Uqcrh-ps1	ENSMUSG00000037438	98.0245	167.62	25.4075	175.634	57.9578	57.3506	27.5318	84.0682
Man2c1os	ENSMUSG00000086728	27.3104	24.6274	31.4794	27.2334	12.19	6.15671	22.0076	13.4733
Fcho1	ENSMUSG00000070000	160.942	369.203	150.521	142.789	89.0268	113.108	128.228	70.4169
Lpcat2	ENSMUSG00000033192	137.76	157.866	179.909	85.6734	50.824	73.1167	96.0219	53.2952
A930017K11Rik	ENSMUSG00000025727	25.0623	34.6884	14.1955	21.8897	10.1027	8.53845	8.63343	19.4
Mfsd2b	ENSMUSG00000037336	66.4943	585.436	44.7705	76.6128	42.4306	76.0464	188.106	70.1052
5930412G12Rik	ENSMUSG00000072591	3.49996	3.06733	106.006	2.86407	50.4437	1.79016	2.04286	1.95583
Slc22a14	ENSMUSG00000070280	9.60506	0.544296	14.9034	6.14808	4.71257	0.444563	0.816522	9.22578
Plekhs1	ENSMUSG00000035818	156.651	270.827	184.641	225.713	86.8988	88.8288	87.9072	144.577
Tgtp2	ENSMUSG00000078921	12.7902	52.9851	23.4003	98.8734	6.8822	51.6179	33.1292	0
Lrrtm2	ENSMUSG00000071862	27.1355	45.683	24.2336	13.6922	16.1417	14.479	11.7695	11.6109
Fabp3-ps1	ENSMUSG00000056366	16.5066	0	14.6698	2.65857	6.04964	0	8.50068	1.96299
Tmprss2	ENSMUSG00000000385	259.966	267.012	220.695	295.602	98.9542	150.135	130.272	129.857
Kcnj5	ENSMUSG00000032034	5.20338	18.5059	9.23453	2.38319	4.19205	2.97554	8.47539	1.60848
Gm37103	ENSMUSG00000102442	10.6494	21.5269	13.1281	1.61978	6.20932	7.94843	5.58303	3.17486
Duox2	ENSMUSG00000068452	18.4273	19.698	13.3706	35.7173	8.90624	17.3802	6.92683	9.39584
Gm2260	ENSMUSG00000098428	105	203.976	131.149	161.008	123.137	60.6663	70.0015	39.9532
Fgf9	ENSMUSG00000021974	17.2545	345.213	96.4626	114.86	93.0861	80.6905	74.7209	32.2645
Gm13304	ENSMUSG00000073878	130.283	62.1399	61.6388	34.107	54.1651	85.266	1.57652	0
Ngef	ENSMUSG00000026259	571.927	367.532	571.675	845.318	160.715	239.134	254.645	498.701
Cdo1	ENSMUSG00000033022	811.008	1114.44	1012.16	949.643	536.546	385.666	575.53	405.028
Pnma2	ENSMUSG00000046204	50.5902	19.4209	54.2866	9.65164	23.93	13.6531	16.7227	11.2639
Vtcn1	ENSMUSG00000051076	140.971	173.557	121.643	127.24	60.6108	76.834	91.8267	46.5527
Vill	ENSMUSG00000038775	1304.69	896.198	1358.5	1832.9	605.491	602.027	589.086	844.484
Scd1	ENSMUSG00000037071	338.175	1623.24	280.856	494.238	413.706	360.388	366.436	201.32
Zfp239	ENSMUSG00000042097	50.1871	145.446	47.9023	69.4404	36.4434	16.3065	51.1547	49.5768
Gm18294	ENSMUSG00000093416	6.26896	10.4032	19.3446	23.2387	11.1281	15.407	1.57013	0.972387
Gm29455	ENSMUSG00000101179	7.40606	7.03778	16.1409	8.8211	6.29429	3.1168	5.02896	4.90909
Fank1	ENSMUSG00000053111	5.00324	10.224	11.285	20.4698	15.1738	5.79808	0.938886	1.16181
Hmgb1-ps3	ENSMUSG00000081455	7.38086	16.6394	13.9831	0	3.09449	5.31019	10.2645	0
Ces5a	ENSMUSG00000058019	10.1596	5.82548	11.3596	6.81943	0.461987	3.9724	7.29975	5.05476
Prokr1	ENSMUSG00000049409	123.982	163.359	45.5252	79.5289	34.7134	59.7104	46.3945	61.8449
Ak1	ENSMUSG00000026817	375.632	400.976	527.449	769.923	253.653	255.062	229.528	281.091
Krt222	ENSMUSG00000035849	9.59414	67.1815	31.8896	16.9044	12.6746	11.6982	26.1367	11.2442
Cd3g	ENSMUSG00000002033	18.1344	19.2213	19.6836	0.395208	11.6465	15.861	0.455481	0.284027
F730016J06Rik	ENSMUSG00000086425	19.7	26.423	10.7806	13.1669	8.81686	7.05849	12.0207	6.58378
RP23-366E1.3	ENSMUSG00000111828	21.9743	25.2347	19.5816	20.4531	15.2344	7.75922	6.28487	13.7119
Igkc	ENSMUSG00000076609	46.3557	140.58	42.6835	20.0214	12.487	30.7639	61.337	18.5027
Smim5	ENSMUSG00000048442	21.211	98.1436	31.2763	18.9472	17.0884	14.9918	37.4399	14.1744
9130008F23Rik	ENSMUSG00000054951	96.0915	102.62	97.4879	113.519	52.5604	45.2948	54.9455	49.5149
Gm3912	ENSMUSG00000109654	12.092	8.40438	6.48287	23.2348	0.861671	8.93165	3.48945	11.5594
Il17re	ENSMUSG00000043088	168.227	188.113	155.111	206.667	104.851	92.4527	84.3328	74.2462
Nlrp9b	ENSMUSG00000060508	2.2987	25.7934	7.44556	8.02714	11.4314	3.91681	6.2035	0.0416954
Gm13369	ENSMUSG00000083796	4.19567	19.1206	8.28027	6.82936	5.09256	0	3.14957	10.8104
Mtfp1	ENSMUSG00000004748	194.365	215.275	281.856	338.096	96.6658	123.929	97.1472	192.861
C1qtnf3	ENSMUSG00000058914	94.2676	121.788	84.041	72.1717	60.4926	62.0047	26.7857	35.3786
Gm3150	ENSMUSG00000096173	15.4808	101.269	114.273	158.912	148.085	0	9.92059	35.4223
Lrrc48	ENSMUSG00000056598	80.6307	113.32	67.1639	57.0438	34.5825	36.2269	55.1916	31.8794
Rps15a-ps8	ENSMUSG00000084403	5.81322	10.6986	8.32626	11.7702	5.44509	6.77314	4.81403	1.14107
B3galt2	ENSMUSG00000033849	18.7831	111.885	14.1198	36.9773	22.1862	17.0222	25.8906	25.1392
Acnat2	ENSMUSG00000060317	18.9478	43.8953	25.4182	36.1983	5.18136	11.6596	13.3729	31.586
Sp7	ENSMUSG00000060284	6.26472	21.0782	10.1292	13.6838	8.07938	4.2666	6.27842	6.78583
Olfr525	ENSMUSG00000061489	5.21883	18.0305	2.02079	10.9524	6.05449	5.11226	3.92333	2.90386
Gm28035	ENSMUSG00000099041	54.2789	78.404	65.7026	121.836	43.3964	39.2036	61.9905	14.5229
Nmrk1	ENSMUSG00000037847	238.54	224.171	353.321	650.481	122.566	202.444	172.394	231.329
Chn2	ENSMUSG00000004633	262.959	135.81	203.719	228.638	83.0963	72.201	144.48	113.245
Tekt2	ENSMUSG00000028845	139.599	64.5476	48.3267	76.812	42.5487	49.2974	35.5026	36.5211
Pcyt1b	ENSMUSG00000035246	665.229	237.283	141.189	144.489	234.779	117.821	203.867	34.9502
Gm29106	ENSMUSG00000102030	13.5702	45.5305	12.1327	12.3199	13.1209	17.0476	0.784703	10.6517
2310040G24Rik	ENSMUSG00000101655	109.725	86.814	107.483	89.1281	50.3745	49.4627	45.8515	50.1292
Rrh	ENSMUSG00000028012	6.05821	21.723	7.09097	4.44122	2.29313	11.4841	4.01367	1.79481
Abca13	ENSMUSG00000004668	2.9247	56.857	11.6743	0	2.82608	3.17954	29.6025	0
2010005H15Rik	ENSMUSG00000095620	10.6488	91.5729	28.7783	0	4.12868	13.9893	45.7611	1.40309
Ociad2	ENSMUSG00000029153	942.596	503.875	854.516	740.151	322.199	384.154	362.049	447.261
Gm43151	ENSMUSG00000106750	11.55	3.72559	8.53003	24.3541	7.18302	7.913	3.93267	4.99415
4930550C14Rik	ENSMUSG00000005131	16.9261	58.6453	20.1467	28.6777	16.5225	14.4474	15.2498	15.8391
Rab3b	ENSMUSG00000003411	104.245	51.8589	75.5683	115.089	48.249	54.0452	39.5059	31.2244
Gm3696	ENSMUSG00000092167	7.66807	12.5828	6.53524	16.0903	10.2077	0	8.21288	2.99828
Elovl2	ENSMUSG00000021364	321.524	265.529	287.243	251.855	129.206	148.346	131.049	153.998
Gm45831	ENSMUSG00000110491	18.8078	27.0235	11.2036	10.9351	5.05882	8.56132	12.5614	7.78079
6820408C15Rik	ENSMUSG00000032680	8.1901	33.7384	7.31935	51.9221	14.9986	21.5959	7.60369	6.35353
RP23-121M22.6	ENSMUSG00000110165	14.0655	9.02779	21.3332	8.07084	1.89248	11.6333	6.44932	6.26233
Col25a1	ENSMUSG00000058897	45.0096	62.0431	61.8258	58.9099	21.8537	18.2363	41.3622	32.3982
Rnf138rt1	ENSMUSG00000083695	17.7794	18.366	18.4698	10.9184	14.1989	4.29955	5.49799	8.79202
Krt23	ENSMUSG00000006777	477.592	512.715	404.906	479.642	173.09	200.499	291.291	273.524
Gm9409	ENSMUSG00000105327	4.78007	12.365	9.85171	17.4602	1.0661	10.2128	7.65184	3.33243
C4bp	ENSMUSG00000026405	24.2418	2.73672	17.5949	7.18986	5.80916	3.06639	4.51621	12.5407
Tinag	ENSMUSG00000032357	959.216	968.448	953.085	1041.64	428.806	468.516	379.084	690.401
Sult6b1	ENSMUSG00000038045	3.8689	29.5493	5.82104	15.0786	4.36854	3.1664	8.72755	10.9836
Emilin3	ENSMUSG00000050700	38.9701	59.6914	64.3169	59.374	24.4452	25.8115	26.1265	35.1875
D130043K22Rik	ENSMUSG00000006711	8.47202	3.94826	36.421	99.6232	8.38238	57.0958	6.31805	2.70151
Orai2	ENSMUSG00000039747	698.491	823.605	941.408	1033.59	364.009	363.722	421.411	606.115
6030408B16Rik	ENSMUSG00000075408	5.76213	4.48685	14.7102	16.5378	4.47105	6.64622	4.32708	5.38448
Rif1	ENSMUSG00000036202	2785.62	1853.33	1811.49	1147.3	694.115	550.675	1361.42	1208.64
Gm5420	ENSMUSG00000056716	27.6886	22.697	18.5373	13.3169	8.49761	22.4489	7.50248	2.90016
Insrr	ENSMUSG00000005640	682.572	601.479	455.022	1038.36	331.246	399.937	318.736	347.141
Prss34	ENSMUSG00000056399	16.7324	62.3291	18.4591	10.9197	12.1682	13.7539	22.7767	5.85935
Ly6d	ENSMUSG00000034634	9.4376	46.2071	11.5629	6.78786	6.1311	10.4652	19.6562	0.990742
Nos1ap	ENSMUSG00000038473	86.1661	29.4607	76.9415	58.883	36.3353	18.921	35.9577	35.3594
Cited1	ENSMUSG00000051159	58.4623	12.4484	38.6242	70.8514	18.9065	20.5429	16.9218	34.434
AC1000590.1	ENSMUSG00000111927	37.6354	41.1448	33.751	40.9718	18.2365	22.3145	13.3498	23.4001
Amy2a5	ENSMUSG00000074268	1.08368e+06	681934	1.83578e+06	1.19707e+06	549336	575206	489085	803327
A830052D11Rik	ENSMUSG00000097413	12.5525	12.1968	4.11083	13.6435	5.07358	5.16424	6.28395	4.88898
Naip1	ENSMUSG00000021640	13.5681	29.7334	13.1289	23.2759	16.1427	5.9626	5.49248	12.5798
Smim24	ENSMUSG00000078439	69.2264	36.9	56.4314	70.0409	27.1391	35.2882	42.0477	12.8376
Hepacam2	ENSMUSG00000044156	304.957	298.989	264.17	247.35	182.2	102.648	140.75	137.41
Olfr954	ENSMUSG00000094745	3.13133	23.329	2.02095	5.47611	6.05464	4.26041	3.92336	2.904
Mrgprx2	ENSMUSG00000074109	17.4679	15.2718	6.37582	5.71597	8.45434	2.59653	7.17337	4.42463
Thsd7b	ENSMUSG00000042581	15.35	12.035	12.1886	10.9625	7.29358	3.21802	2.628	12.3935
Gm18953	ENSMUSG00000093625	184.165	153.361	205.213	348.427	71.1059	107.789	72.085	199.74
Lgr5	ENSMUSG00000020140	73.8093	140.161	113.589	101.467	18.8139	46.4937	65.63	86.3061
Slc7a7	ENSMUSG00000000958	350.1	236.976	305.446	426.439	139.119	122.429	197.351	209.006
Gm21917	ENSMUSG00000096111	11.5481	23.3862	11.7066	5.4145	8.20466	9.66105	5.50553	2.99327
Ank1	ENSMUSG00000031543	476.233	1354.17	478.567	18.1472	180.238	504.431	384.866	110.06
Golt1a	ENSMUSG00000103421	29.3489	21.4788	22.0499	54.147	19.7546	13.7278	10.1808	20.7344
Ceacam10	ENSMUSG00000054169	4.54855	19.1147	7.69075	4.19295	5.92567	5.11764	5.82368	1.16038
Itgal	ENSMUSG00000030830	574.289	484.907	277.974	198.943	249.621	166.812	159.05	203.556
Cd79b	ENSMUSG00000040592	43.925	214.32	47.1961	38.2152	34.482	42.1332	84.0402	13.6757
Vdr	ENSMUSG00000022479	386.202	175.348	245.318	145.366	133.261	114.421	96.4857	139.313
Lmx1b	ENSMUSG00000038765	14.1557	29.049	63.8072	35.0712	28.1154	24.9643	4.92769	14.2143
Gm15510	ENSMUSG00000086604	37.3761	14.854	44.4271	25.4757	16.7963	7.37658	20.42	17.572
S1pr4	ENSMUSG00000044199	14.6207	52.4873	21.3045	19.1515	14.1463	11.1035	22.7617	6.79218
Spib	ENSMUSG00000008193	21.6254	118.499	42.481	10.627	9.58756	31.4678	47.7871	9.66599
Dhrs11	ENSMUSG00000034449	146.052	797.1	124.754	83.5955	121.014	135.396	230.627	100.33
Noxo1	ENSMUSG00000019320	194.502	176.304	131.942	189.887	47.7844	153.429	82.4962	69.7114
Pnmal1	ENSMUSG00000041141	251.567	242.531	166.81	242.295	117.076	122.736	134.968	86.1772
Il1b	ENSMUSG00000027398	7.20133	7.38564	28.9788	10.4015	13.3819	5.92987	1.22583	7.01214
Gm7899	ENSMUSG00000103823	17.7595	23.9939	18.3063	17.7747	8.09019	9.40919	8.63513	13.6044
Gpr119	ENSMUSG00000051209	85.6411	53.4721	52.7794	71.1272	40.4243	28.194	42.3851	23.2942
Gstt1	ENSMUSG00000001663	788.16	500.095	874.813	729.233	398.491	421.53	384.122	272.708
Mcoln3	ENSMUSG00000036853	22.9645	21.8312	2.44542	5.58096	8.97789	1.23616	0.758018	16.0109
Stfa2l1	ENSMUSG00000059657	53.0254	156.452	107.739	11.1663	15.2505	34.1132	111.608	6.81712
Olfr1204	ENSMUSG00000061798	12.5231	25.5338	15.1376	20.5405	7.06069	8.51422	4.70759	17.4105
Arl14	ENSMUSG00000098207	8.36655	24.5008	18.4659	15.0135	9.12724	3.43921	12.5667	8.79092
Megf10	ENSMUSG00000024593	46.9604	42.5768	26.2335	21.9107	26.2237	13.6212	18.0455	12.5728
Gm13093	ENSMUSG00000087094	4.17715	18.9123	3.04244	21.8889	7.0723	5.97757	8.63353	2.91032
Gsta4	ENSMUSG00000032348	210.185	267.571	190.363	264.127	134.042	142.329	101.259	99.9546
Hadh	ENSMUSG00000027984	4697.8	4259.32	3732.87	4098.75	2100.28	2103.73	2256.62	2148.75
Hydin	ENSMUSG00000059854	16.2559	11.9499	8.39225	17.3512	5.16635	9.41997	10.0743	3.02213
Prkar2b	ENSMUSG00000002997	328.373	1176.72	350.815	304.9	234.524	261.286	429.225	184.912
Gm26600	ENSMUSG00000097226	8.36531	18.431	11.271	17.7477	7.09618	5.15511	8.63901	7.80853
Gm16011	ENSMUSG00000081303	56.3873	33.6698	45.6108	50.6237	14.142	17.073	34.5328	30.0632
Sox6	ENSMUSG00000051910	977.994	793.568	1149.47	877.133	362.252	512.174	634.003	445.088
Gm10923	ENSMUSG00000078289	9.0652	0.606751	11.1566	9.788	6.59386	0	0	9.15806
Pih1d2	ENSMUSG00000000167	37.8548	50.2646	61.2912	31.0399	24.5413	30.3299	22.0709	15.9209
Mme	ENSMUSG00000027820	812.393	840.226	677.924	762.111	208.809	307.468	705.974	369.658
Fam19a3	ENSMUSG00000055865	2.73051	1.38606	180.341	1.79053	2.63994	1.39331	3.07898	88.7829
Reep6	ENSMUSG00000035504	642.754	713.112	607.202	343.746	321.456	259.289	260.742	347.022
Mycn	ENSMUSG00000037169	168.828	208.652	167.915	153.177	90.1605	84.7129	95.265	90.3552
Treml4	ENSMUSG00000051682	44.6536	61.9923	15.0432	22.3684	26.5152	14.4501	22.8646	10.5229
Avil	ENSMUSG00000025432	65.2038	0	62.2833	4.40309	59.1745	3.84317	3.53513	1.55928
4632411P08Rik	ENSMUSG00000097561	7.30815	22.1715	17.2076	17.7914	6.05812	8.52961	10.9867	7.75197
Drc1	ENSMUSG00000073102	60.9885	2.26787	78.7729	58.7314	1.62732	55.9017	11.9796	34.2828
Npm3-ps1	ENSMUSG00000081669	29.5035	0	31.5536	20.0034	12.4972	10.877	0	18.5355
Gm28068	ENSMUSG00000100287	8.35165	12.6841	8.09399	16.4243	2.01907	10.2327	5.49318	5.81239
Gm9207	ENSMUSG00000104642	5.25231	24.4696	4.12974	10.9594	15.2863	0	7.88788	0
Rpl7a-ps8	ENSMUSG00000070778	9.43185	10.7412	9.40373	4.07832	4.07994	3.47629	3.93042	5.9238
Zfp133-ps	ENSMUSG00000083674	26.3643	18.9039	18.9391	20.5988	7.01439	7.13235	21.2971	8.45243
1110032F04Rik	ENSMUSG00000046999	6.26547	13.6695	3.0415	6.8407	2.02045	8.53781	3.92425	0.969928
Lmo3	ENSMUSG00000030226	10.1857	9.20466	17.2661	17.0384	1.3984	6.919	14.2079	5.32648
Hcar1	ENSMUSG00000049241	36.5403	76.0337	35.4242	58.8495	25.2414	30.705	32.9599	18.41
B230217O12Rik	ENSMUSG00000097785	12.5394	51.8926	20.3821	19.1341	10.1196	13.7028	16.4874	13.6211
Wnk3	ENSMUSG00000041245	295.199	195.299	202.277	264.739	161.332	112.152	139.774	83.6867
Fgf10	ENSMUSG00000021732	193.735	546.277	195.838	942.882	195.173	203.661	425.534	151.067
Gm27855	ENSMUSG00000098956	18.9498	23.9448	17.2025	16.2057	16.5722	8.84418	6.82019	7.42043
Kcnt2	ENSMUSG00000052726	47.3842	195.448	109.936	96.7544	46.9617	56.0639	98.4485	32.2419
Gm42523	ENSMUSG00000106647	3.13239	26.3422	2.026	4.10508	5.04975	6.82689	4.70884	1.9389
Fmo4	ENSMUSG00000026692	68.3311	118.349	56.0756	58.1307	29.8832	21.0923	68.8322	36.8069
Dnaic1	ENSMUSG00000061322	35.7453	7.41978	24.5387	3.66187	13.3235	3.89772	6.64204	13.2886
Cd300lf	ENSMUSG00000047798	24.3006	112.52	34.9878	25.7563	9.96733	34.5725	48.5035	9.8454
Alas2	ENSMUSG00000025270	868.33	5073.33	838.523	398.073	702.087	843.321	1882.89	310.153
Slc10a5	ENSMUSG00000058921	277.671	206.42	193.132	198.483	110.018	90.3578	110.644	145.259
Gm15915	ENSMUSG00000085723	117.277	151.193	103.684	122.559	48.8428	44.1245	59.7234	105.169
Fbxl13	ENSMUSG00000048520	9.7962	32.0888	16.4654	16.1091	12.3196	6.69788	11.4337	8.37268
Ngp	ENSMUSG00000032484	127.582	1148.87	350.677	17.745	68.9503	115.18	670.728	2.92945
Gm10447	ENSMUSG00000072963	29.2427	24.1246	28.4152	27.3575	16.1689	11.1057	14.1282	15.528
Sstr1	ENSMUSG00000035431	5.64224	20.1092	8.74586	5.87146	6.51768	5.51453	5.90097	3.13236
Iqck	ENSMUSG00000073856	29.1823	34.9864	51.0806	28.5483	15.4794	19.0142	30.0053	10.5684
Cfap45	ENSMUSG00000026546	40.8652	105.813	98.539	66.5836	12.913	27.345	69.843	52.8422
Gm43258	ENSMUSG00000105846	4.17852	14.6176	3.05	10.939	2.02232	5.13124	7.06495	2.91464
Tcaim	ENSMUSG00000046603	187.243	519.528	76.877	335.662	103.525	191.272	87.3722	202.878
Klhl10	ENSMUSG00000001558	14.1194	25.4612	12.734	18.3589	8.98139	6.12193	10.5385	11.3015
Uros	ENSMUSG00000030979	322.294	588.897	311.409	261.852	213.806	253.15	155.14	154.993
RP24-499N24.4	ENSMUSG00000111094	12.3849	11.0617	17.6683	8.84611	3.2732	6.47074	6.79339	9.63622
Tmc5	ENSMUSG00000030650	58.4891	175.86	77.2196	128.97	44.447	56.5372	57.5937	72.5526
Gm8839	ENSMUSG00000083830	8.3596	21.7965	10.1907	4.10019	2.02389	4.28207	10.2065	6.81043
Dkk2	ENSMUSG00000028031	390.424	482.36	445.037	652.904	272.547	251.51	285.64	224.706
Gm11991	ENSMUSG00000082095	6.27752	16.195	5.14722	12.2748	7.10685	3.44625	5.49894	4.89384
Apol7a	ENSMUSG00000010601	108.441	2.22525	4.99454	46.4301	32.9311	14.7364	19.5649	17.8742
Gm4754	ENSMUSG00000106895	11.527	14.672	11.4852	5.43863	2.03952	7.81842	7.86063	4.93446
Siglech	ENSMUSG00000051504	12.1748	33.3716	21.4056	8.1145	10.496	4.65279	18.0763	6.27147
Gm25442	ENSMUSG00000093499	2.43932	21.5722	9.35397	0	0	10.0074	3.20598	4.35858
Bmx	ENSMUSG00000031377	122.041	116.529	62.262	82.3565	58.6534	47.9821	51.8834	43.5202
C6	ENSMUSG00000022181	28.0895	0.816886	9.74831	4.40183	9.20076	7.85138	5.04922	0.623714
Gm20548	ENSMUSG00000092354	2.79156	3.06467	12.2733	22.5403	4.37823	6.60388	5.19065	5.29731
Schip1	ENSMUSG00000027777	292.041	398.003	398.645	464.764	211.39	212.245	253.097	143.514
Dpcr1	ENSMUSG00000073408	10.4423	10.5177	8.10983	5.47267	2.02038	2.56118	7.84845	5.81921
Trak2	ENSMUSG00000026028	1552.01	3521.43	1893.38	3129.1	1418.01	628.616	2808.82	480.685
Unc5cl	ENSMUSG00000043592	17.0182	46.8378	11.289	110.142	36.3206	14.9133	29.5395	17.2827
1810063I02Rik	ENSMUSG00000085551	35.8675	27.5131	29.7114	78.8909	23.2027	20.9672	16.2864	30.6101
Gnat2	ENSMUSG00000009108	194.392	120.028	136.666	148.141	86.8083	66.3143	41.751	122.453
Gm5302	ENSMUSG00000107212	4.19213	13.6557	9.40806	8.15578	3.06039	7.82374	3.93049	3.95026
Glp1r	ENSMUSG00000024027	269.66	247.963	253.194	330.626	145.808	169.755	127.987	140.253
Gm13594	ENSMUSG00000086881	7.42547	7.97821	10.7572	9.20513	3.17771	6.56898	1.55709	7.47983
Kynu	ENSMUSG00000026866	10.8298	27.724	10.9342	27.6673	13.8675	5.13436	16.3299	5.67289
Gm14488	ENSMUSG00000075416	2.12036	17.637	6.67949	6.56583	3.21938	11.19	0	3.13168
Gm2223	ENSMUSG00000079297	375.313	367.113	163.66	101.061	27.3557	121.022	24.3439	362.727
4930509E16Rik	ENSMUSG00000096986	20.9169	14.2847	33.8612	19.1072	8.11365	11.1788	14.9231	12.6996
Marco	ENSMUSG00000026390	200.641	105.686	39.6605	120.256	49.3012	76.2448	83.8491	38.743
Foxj1	ENSMUSG00000034227	79.3612	104.135	67.9173	103.981	42.4275	59.7597	58.8632	28.1256
Grap	ENSMUSG00000004837	57.8877	889.188	152.746	222.552	355.917	58.5425	255.95	33.6355
Pcsk2os1	ENSMUSG00000086171	34.187	62.2145	28.603	18.7054	34.0593	12.8751	14.4167	15.1764
Olfr655	ENSMUSG00000051182	8.36432	15.3958	9.21288	4.09644	9.12083	5.15218	1.57064	3.90205
Cd300e	ENSMUSG00000048498	9.4007	28.2473	2.03173	8.20558	9.09807	4.27401	10.2044	1.94218
Gm9385	ENSMUSG00000080848	74.3755	1278.33	61.2656	47.3228	72.1697	48.0315	476.164	182.426
Ctsw	ENSMUSG00000024910	1.04573	34.7709	11.2766	2.73013	9.12514	4.2972	10.21	2.92907
Hbb-bs	ENSMUSG00000052305	30060.6	123511	29940.6	18933.3	27598.9	26471	42967.4	10904.3
Cd28	ENSMUSG00000102412	0	24.4006	21.2489	15.0753	0	32.42	0	0
Inhba	ENSMUSG00000041324	46.7273	46.8185	38.2695	38.3598	15.7893	26.7339	32.1825	16.1977
Olr1	ENSMUSG00000030162	59.4097	2.57407	1.47776	28.621	0.491541	0.830363	46.2591	1.65082
Mkln1os	ENSMUSG00000086212	7.81305	19.6637	9.03095	13.8865	5.29748	0.90014	12.1003	8.65595
Lrrc74b	ENSMUSG00000022759	44.8278	51.3908	49.3646	58.0241	30.4651	23.9507	36.1023	18.6531
Slc26a1	ENSMUSG00000046959	17.5623	72.58	34.3191	26.7728	14.1813	14.9078	32.9817	19.079
Gm13529	ENSMUSG00000081244	15.8758	14.8566	18.3042	11.256	11.9893	6.82124	7.86503	5.69059
Lrrc36	ENSMUSG00000054320	99.8733	136.927	92.4573	137.808	79.8156	46.8902	62.2128	61.9305
Rgs18	ENSMUSG00000026357	33.4261	158.897	40.6471	30.0853	33.363	41.0381	49.4531	17.4828
Sirpb1b	ENSMUSG00000095028	15.2091	5.22557	0.615899	26.2586	16.559	1.55589	6.71622	0.589178
Ctf1	ENSMUSG00000042340	166.194	90.1782	156.739	247.956	97.9541	70.6755	68.0166	118.611
Insc	ENSMUSG00000048782	93.3148	37.4034	50.9361	48.9608	60.1996	35.9262	9.88791	18.1162
Nlrp10	ENSMUSG00000049709	15.6568	21.204	10.1055	10.9521	15.137	5.11273	7.06208	3.87218
4930438A08Rik	ENSMUSG00000069873	2.41584	23.8511	9.56378	0.974264	4.69478	2.43577	12.6917	0
Gm7997	ENSMUSG00000109584	7.32681	44.1508	14.4635	8.17699	9.14768	6.04355	10.9998	13.7314
Stfa1	ENSMUSG00000071562	116.719	589.521	392.88	23.5432	46.8033	91.6034	449.575	17.0069
RP23-250H23.1	ENSMUSG00000112352	11.4875	28.3517	8.11504	13.6799	7.07285	9.39462	7.06391	9.70241
5930430L01Rik	ENSMUSG00000106951	122.626	190.678	133.947	129.036	65.1621	79.1706	65.1576	101.296
BC037032	ENSMUSG00000087221	44.9381	89.8404	51.5412	41.252	35.8769	31.3134	29.1185	26.4429
Agbl4	ENSMUSG00000061298	36.4313	6.83939	5.38288	13.2156	5.08228	14.118	9.31787	4.88028
Hsf2bp	ENSMUSG00000002076	26.4899	15.843	67.9748	31.5664	23.7149	21.5499	12.8565	18.562
Padi1	ENSMUSG00000025329	7.30734	11.6378	13.148	12.3191	8.07528	4.26271	3.9236	7.74817
Rapgefl1	ENSMUSG00000038020	323.376	459.037	348.568	519.966	228.958	180.307	262.24	221.338
C230024C17Rik	ENSMUSG00000100334	8.35196	3.16881	8.09621	15.0548	4.0385	3.41147	5.49329	5.81335
Fam196b	ENSMUSG00000069911	13.9324	35.5581	9.33501	14.0584	10.6174	9.62235	11.2599	7.95008
Gad1os	ENSMUSG00000087264	9.61496	2.3969	16.9045	15.7556	0	13.6825	9.82146	0.678988
Sez6l	ENSMUSG00000058153	223.443	344.075	276.57	324.329	167.255	152.318	179.395	133.591
Gm37854	ENSMUSG00000102892	9.40701	25.8152	6.12701	8.19696	5.06313	2.57238	13.3486	5.84465
Gm20636	ENSMUSG00000093637	9.44222	7.61008	4.22615	8.13579	4.09361	1.7493	3.14547	6.95547
C030014I23Rik	ENSMUSG00000060380	45.1332	57.196	36.8742	30.9858	35.236	22.3159	20.355	14.3503
Gm9994	ENSMUSG00000093805	17.7512	11.579	2.0268	8.20953	5.05041	9.38918	3.13931	3.87872
Ppp2r2b	ENSMUSG00000024500	250.919	99.22	286.56	172.366	93.854	171.408	79.2813	94.6824
Gm44728	ENSMUSG00000108760	9.0957	1.33367	12.3993	14.1651	3.72113	6.72256	3.46237	6.18016
Gm4342	ENSMUSG00000083911	1749.92	498.635	633.946	2140.67	717.464	671.71	66.1542	1272.8
Gm16793	ENSMUSG00000097357	6.26944	56.0942	6.11244	12.3014	10.1184	7.70621	21.1976	4.86364
Depdc7	ENSMUSG00000027173	238.283	78.6553	184.499	158.674	100.729	47.1051	95.1765	115.653
Tcte3	ENSMUSG00000079707	4.48305	23.5242	6.86649	7.20672	1.09664	15.0592	6.71364	0
Clec1a	ENSMUSG00000033082	152.225	146.733	182.96	138.751	82.297	69.0183	88.3416	97.7601
Lrp2bp	ENSMUSG00000031637	18.993	11.0985	27.5237	31.604	12.668	8.56227	8.59391	18.6819
Gm6467	ENSMUSG00000091580	27.7068	0	53.775	31.6027	12.0657	12.969	20.7369	15.7155
Gm11902	ENSMUSG00000080958	16.7359	13.4695	20.1143	11.2792	8.43023	7.28261	2.50289	15.2851
Hsd17b13	ENSMUSG00000034528	3686.33	3090.28	2741.25	2035.25	1924.24	1924.82	1478.86	958.538
Gm37529	ENSMUSG00000103693	4.17525	26.4934	6.06435	12.3207	6.05514	4.26105	8.63153	7.74515
Gm9703	ENSMUSG00000082741	8.40822	6.51926	10.2218	11.0124	0	4.75745	1.31365	13.6158
Duxbl1	ENSMUSG00000048502	26.0665	81.6982	95.662	30.3753	64.6355	46.7803	11.8667	4.03832
Gm6762	ENSMUSG00000086984	19.1351	5.79877	20.3567	28.8725	10.583	12.8366	8.18303	8.79153
Dnaja4	ENSMUSG00000032285	184.134	515.265	266.649	212.61	155.681	160.502	189.751	136.047
Gm10110	ENSMUSG00000062093	177.559	229.352	226.445	251.658	179.915	52.1303	112.245	137.861
Lamb3	ENSMUSG00000026639	483.824	456.174	695.121	386.249	327.561	475.234	186.978	111.702
Rnd2	ENSMUSG00000001313	498.747	501.581	454.952	512.439	260.763	268.669	295.825	247.172
Gm3883	ENSMUSG00000093909	33.4087	60.1775	20.2445	17.7914	13.126	12.7945	23.543	22.2871
Mapk4	ENSMUSG00000024558	129.468	60.8136	86.2418	211.323	65.6869	132.1	36.4889	31.9625
Slc4a9	ENSMUSG00000024485	5.33185	13.9742	8.75636	2.79463	1.03155	8.33582	5.6105	1.86218
Gm44646	ENSMUSG00000108607	10.6304	33.6175	7.91228	15.3161	14.9065	7.15336	4.43999	10.3402
Fam151a	ENSMUSG00000034871	307.128	275.527	253.193	328.16	198.199	165.072	166.421	105.91
Fkbpl	ENSMUSG00000033739	350.081	41.0924	150.751	206.618	42.0223	108.718	234.277	23.8805
Dmrtc1a	ENSMUSG00000031323	11.6383	25.0068	29.2176	34.8892	20.3302	20.1301	6.95981	7.62288
Kel	ENSMUSG00000029866	166.461	826.097	87.8734	32.6389	121.027	50.3146	406.586	30.6359
Gm1980	ENSMUSG00000084858	11.4944	4.19779	20.3075	0	4.04439	0	11.7798	3.88408
Capn3	ENSMUSG00000079110	4.17311	6.23372	9.49512	12.889	4.28914	3.84328	3.36051	6.46673
D630003M21Rik	ENSMUSG00000037813	230.169	254.343	283.297	331.382	165.904	161.473	161.197	113.558
Gng13	ENSMUSG00000025739	20.4778	16.8586	11.455	14.163	6.54659	14.3634	3.30958	10.2702
Dmtn	ENSMUSG00000022099	201.81	1121.49	141.683	119.738	180.802	185.153	394.561	108.725
Xlr4a	ENSMUSG00000079845	90.65	22.5707	27.7716	43.5165	20.9377	76.8668	2.447	0.962373
Gm15587	ENSMUSG00000086769	14.2385	3.49724	2.78973	8.85145	1.67016	4.73466	4.3366	5.37875
Sprn	ENSMUSG00000045733	77.0249	27.9595	32.8488	39.0343	22.6091	21.4134	22.997	30.0612
Gm9354	ENSMUSG00000109059	9.58123	4.23147	4.82842	11.8307	1.0635	3.78086	5.42303	6.46708
Abhd3	ENSMUSG00000002475	136.435	76.8509	75.3328	97.906	61.199	43.4807	42.2641	65.3299
Gulo	ENSMUSG00000034450	104.441	128.956	150.221	181.921	56.5944	81.1654	65.1476	107.737
Esm1	ENSMUSG00000042379	149.366	197.755	115.803	110.776	102.099	60.6893	65.936	86.4245
Rbp4	ENSMUSG00000024990	706.915	853.803	722.609	842.829	470.737	437.378	442.676	366.863
Grtp1	ENSMUSG00000038515	378.617	189.361	239.447	315.047	154.575	193.915	101.322	168.058
Ntf3	ENSMUSG00000049107	13.5909	13.3644	11.2529	6.8283	10.1321	4.29184	5.49705	4.8757
Pla2g16	ENSMUSG00000060675	639.214	876.533	702.231	828.86	369.479	424.303	421.27	463.003
Mrm1	ENSMUSG00000018405	290.457	368.184	334.227	401.203	136.019	217.15	188	226.755
Gm20302	ENSMUSG00000101219	21.6618	3.73626	16.0304	9.72115	0	5.50742	9.46016	13.2087
Gm44684	ENSMUSG00000108520	12.5294	43.2155	4.05148	9.57876	9.08916	7.67965	11.772	9.69376
Efcab1	ENSMUSG00000068617	238.097	361.463	181.526	202.474	151.548	156.268	108.311	126.112
Nipal4	ENSMUSG00000020411	195.222	261.019	228.677	364.065	93.8895	209.783	54.9322	219.915
Gm16348	ENSMUSG00000085445	7.83338	15.0484	12.922	12.9741	5.08037	4.31215	9.73458	7.78697
Gm3173	ENSMUSG00000079386	16.2897	17.3068	37.6371	28.431	17.6095	19.6105	15.5001	2.30462
Nptx1	ENSMUSG00000025582	41.7484	32.9118	42.4201	31.4905	18.1611	17.8887	22.7547	23.2255
Ptprj	ENSMUSG00000025314	6379.1	7017.54	6916.73	9865.23	2937.25	4290.92	3339.96	6105.65
Catsperg1	ENSMUSG00000049676	19.2399	74.3467	48.575	89.3907	17.6474	28.2584	19.8688	62.2873
Blnk	ENSMUSG00000061132	97.2746	125.533	105.979	135.34	61.4241	55.6742	95.5439	44.0613
A430018G15Rik	ENSMUSG00000085315	67.4781	135.104	45.2781	77.0066	45.1091	35.8173	58.3127	40.4637
Ky	ENSMUSG00000035606	124.046	23.7907	200.897	173.692	70.295	47.1978	135.339	36.175
Sord	ENSMUSG00000027227	1492.39	1507.95	1175.97	1842.59	732.608	814.042	886.143	898.583
Gm27011	ENSMUSG00000098184	10.4673	12.0307	11.3683	5.45091	4.06609	6.90835	3.92858	6.86714
Gm20554	ENSMUSG00000093587	6.28575	29.5215	11.4563	6.80212	7.1328	10.4093	5.50189	6.89814
Ache	ENSMUSG00000023328	147.463	172.716	59.1702	102.48	88.8331	76.5753	40.2442	61.2504
Ins2	ENSMUSG00000000215	83758.8	51691.6	67667.9	81500.6	48568.1	44043.1	36021.5	29062.9
Ikzf1	ENSMUSG00000018654	82.0758	475.77	677.309	99.2963	77.6519	149.284	388.602	124.04
Art4	ENSMUSG00000030217	140.977	245.927	91.2631	97.1341	84.8646	75.1417	116.159	42.6819
2810030D12Rik	ENSMUSG00000099338	21.2987	35.2417	23.1791	23.9699	17.632	11.3191	12.5615	15.9727
Dnah14	ENSMUSG00000047369	12.6081	58.6631	23.7156	34.1202	11.2206	1.55743	34.4294	24.3804
Rnase10	ENSMUSG00000021872	14.6318	13.4483	8.16342	12.2973	7.0867	5.14254	11.7776	2.92106
Abcg5	ENSMUSG00000040505	8.96771	3.94998	7.83435	17.8488	2.70952	8.26532	6.12283	4.3421
Gm13547	ENSMUSG00000075425	32.2649	6.42551	4.40814	0.330598	4.37325	7.36	4.93483	7.46826
Olfr149	ENSMUSG00000062121	12.5299	5.26622	4.05268	10.9465	5.05003	0.853447	9.41779	2.90865
Prss50	ENSMUSG00000048752	5.45433	16.3685	5.50747	11.7378	1.77457	1.51787	14.9872	3.44872
Tmem151b	ENSMUSG00000096847	16.7	35.0122	29.2976	32.858	28.253	16.1875	10.2006	8.7109
Zfp558	ENSMUSG00000074500	172.105	16.6377	65.3067	109.888	49.7217	28.3665	77.6223	46.9672
Clgn	ENSMUSG00000002190	8.43276	47.4202	7.07348	8.83565	11.4236	5.5184	15.2102	7.8364
Fxyd1	ENSMUSG00000036570	632.995	261.166	538.631	693.694	372.671	347.773	235.186	229.903
Gm35315	ENSMUSG00000109771	249.225	247.657	145.431	201.089	116.97	106.588	128.971	117.687
9130015G15Rik	ENSMUSG00000108950	24.7909	19.372	15.8994	34.7551	14.6077	13.3751	12.278	12.6046
Gm5931	ENSMUSG00000068200	146.335	438.828	235.163	144.673	82.5811	227.836	127.747	100.34
1810041H14Rik	ENSMUSG00000102112	51.3192	28.951	58.7665	55.0889	28.6318	25.7574	19.867	34.1386
Cpne5	ENSMUSG00000024008	24.2627	5.55356	200.913	143.408	10.1083	15.1422	76.9484	106.722
9330158H04Rik	ENSMUSG00000073154	15.8296	4.87553	21.4607	67.3124	18.3856	24.5262	16.5477	1.79216
Sema4a	ENSMUSG00000028064	649.395	270.459	580.866	544.21	273.857	305.446	226.92	338.123
Cdh6	ENSMUSG00000039385	64.7418	104.142	66.9018	71.1456	48.4882	29.8793	47.8753	45.5821
Slc2a5	ENSMUSG00000028976	279.451	214.344	298.227	315.548	179.545	145.8	158.096	136.671
Abcc12	ENSMUSG00000036872	5.67881	6.8622	11.0267	15.2634	2.19752	6.50019	10.9385	2.10985
Mettl7a3	ENSMUSG00000058057	7.31237	16.59	19.3609	0	8.09348	10.275	3.92426	1.94547
Ppp4r4	ENSMUSG00000021209	190.32	81.4151	267.839	193.129	126.061	122.77	101.273	60.4368
Slamf1	ENSMUSG00000015316	6.16993	30.5967	6.6081	5.54415	5.26135	7.09166	11.258	3.79968
5430427N15Rik	ENSMUSG00000104684	8.35468	32.5437	1.01448	4.1039	9.09397	7.68697	7.06396	1.9406
4930432K21Rik	ENSMUSG00000008129	16.3222	16.7522	16.3871	83.2842	15.1508	41.101	2.25643	15.878
Gpr142	ENSMUSG00000034677	32.1227	12.0698	34.626	49.8858	19.1	12.7917	22.3437	17.8892
Lrrc4c	ENSMUSG00000050587	62.5814	32.5877	17.2588	155.657	74.9291	40.168	19.5528	15.6599
Tmed6	ENSMUSG00000031919	11775.7	11913.6	10934.4	10462.7	6700.28	6681.17	4747.7	7166.87
M1ap	ENSMUSG00000030041	3.12844	21.6281	1.21791	61.5898	2.24146	32.6139	13.6947	0.581923
Frem2	ENSMUSG00000037016	1655.07	1428.06	1283.39	1071.66	588.072	808.469	995.564	661.497
Fgr	ENSMUSG00000028874	171.807	92.4039	45.4565	44.8779	95.2827	25.2861	62.2492	16.3039
Rap1gapos	ENSMUSG00000087476	224.291	188.903	250.175	231.347	131.67	119.716	104.023	147.174
Ly6g6d	ENSMUSG00000073413	20.0783	25.1048	46.9565	22.6349	9.69896	15.8757	24.1664	14.7705
BC064078	ENSMUSG00000087150	22.165	11.1294	31.3286	48.8235	14.6231	14.0101	24.5869	10.5717
Gadl1	ENSMUSG00000056880	8.41433	25.9318	2.0006	4.69555	4.88191	6.5568	6.95764	4.68433
St6galnac4	ENSMUSG00000079442	1050.06	695.022	1229.79	1119.11	499.031	559.947	516.249	727.564
Gm14150	ENSMUSG00000082809	43.9082	16.4559	38.8667	68.2856	6.07892	38.6224	36.9083	12.6754
Wfdc1	ENSMUSG00000023336	250.895	284.058	281.195	247.208	171.208	177.634	142.919	107.236
Pnpo	ENSMUSG00000018659	635.545	2525.52	602.622	466.474	478.26	543.273	879.752	482.206
Klk1b27	ENSMUSG00000063177	5.17974	0	15.4021	16.1609	7.04856	6.85133	3.88699	2.91877
Msantd1	ENSMUSG00000051246	6.56048	101.73	32.0646	8.25543	4.7533	5.41125	40.5458	33.1316
Cfap157	ENSMUSG00000038987	55.1056	0.870654	16.4324	50.7711	0.847015	42.0107	9.71562	16.9512
Abhd15	ENSMUSG00000000686	66.3276	76.2472	53.5002	142.12	51.5115	47.3499	50.5545	41.498
Acot11	ENSMUSG00000034853	404.493	126.468	243.44	288.198	247.696	92.4329	112.646	147.136
Gm17546	ENSMUSG00000078648	37.7561	23.98	21.0557	24.4276	14.3125	14.8388	16.512	14.8742
2410021H03Rik	ENSMUSG00000100572	20.9676	7.74352	14.6823	27.1659	12.2536	6.09654	8.64807	12.8624
Phyhip	ENSMUSG00000003469	125.719	49.6951	60.8134	47.2656	57.365	25.253	17.5411	60.0592
Gm15596	ENSMUSG00000082289	118.442	138.129	116.167	172.586	70.4136	112.215	49.5262	76.0932
Ttc22	ENSMUSG00000034919	27.1282	52.7417	47.8505	62.0968	26.9365	23.8761	33.0448	23.4606
Adamdec1	ENSMUSG00000022057	12.5318	11.5512	7.10053	13.68	7.07281	4.27024	6.27902	7.76185
Gm14226	ENSMUSG00000084897	274.577	350.531	262.159	223.077	120.152	133.914	194.622	180.232
Mas1	ENSMUSG00000068037	8.55455	25.7377	12.5867	19.1077	7.84463	4.59717	11.2769	13.687
4430402I18Rik	ENSMUSG00000064202	62.1877	1.73103	5.72608	35.224	8.52773	5.401	26.4918	19.0374
Cwh43	ENSMUSG00000029154	1.5019	22.2538	11.2393	5.49085	8.37032	3.59533	9.59938	1.39562
1300017J02Rik	ENSMUSG00000033688	9.03517	130.485	20.4165	43.7866	51.7461	4.56064	57.0882	2.14741
Me1	ENSMUSG00000032418	747.915	1643.74	469.43	144.637	469.961	566.841	557.796	110.505
Gstm6	ENSMUSG00000068762	88.1822	51.3588	78.5249	121.384	40.7356	54.226	46.7985	50.8483
Snora16a	ENSMUSG00000065097	11.8505	28.945	1.01329	12.9679	6.21803	13.2787	3.09927	8.4897
Gm7846	ENSMUSG00000086240	86.082	29.0003	63.6673	53.1306	36.9134	34.6414	25.0561	34.983
Gm13831	ENSMUSG00000083875	10.7624	12.7298	27.0439	39.9275	25.4844	11.9875	5.0633	8.83527
Sowaha	ENSMUSG00000044352	52.1958	306.761	55.6299	39.6943	41.3868	40.9238	126.341	49.3967
Gm3294	ENSMUSG00000092090	34.4379	52.1506	20.1805	4.10822	22.1897	9.36484	10.1997	21.2776
Stx19	ENSMUSG00000047854	29.2363	50.5577	28.3683	27.3664	16.16	21.336	17.2659	22.2994
Ifitm10	ENSMUSG00000045777	7.28201	17.8233	15.0474	20.0352	7.68323	16.8431	8.32545	1.39189
Gm44973	ENSMUSG00000109129	33.4902	115.668	48.509	76.3345	32.5151	73.3441	31.4266	18.6249
Mfsd4b3	ENSMUSG00000071335	13.5822	26.0284	12.2139	19.139	5.05769	8.55786	14.1309	12.6387
Fgfr4	ENSMUSG00000005320	179.769	246.161	404.083	461.334	179.124	161.357	195.817	198.693
Enho	ENSMUSG00000028445	232.13	364.759	296.043	270.326	201.717	197.582	146.861	116.134
Sh3bgr	ENSMUSG00000040666	38.8325	17.0324	23.6908	37.3969	30.8539	16.8828	8.92303	9.93914
Gm26734	ENSMUSG00000097460	10.4502	12.4391	6.11758	15.0325	3.03635	4.28337	7.06623	10.7054
Prox1	ENSMUSG00000010175	1037.53	1060.04	937.376	1185.57	507.404	471.685	838.687	587.624
Snora61	ENSMUSG00000064949	10.6608	5.12535	6.07351	8.10338	3.1077	1.76924	3.71984	8.48276
Xpc	ENSMUSG00000030094	845.335	610.404	577.997	623.407	379.312	272.917	281.681	582.332
A230001M10Rik	ENSMUSG00000105891	45.9678	13.5994	37.962	20.5856	4.17062	14.8493	6.04483	42.372
1700086L19Rik	ENSMUSG00000071265	194.634	239.498	202.526	246.546	153.402	119.289	127.949	103.774
Bik	ENSMUSG00000016758	58.6261	86.931	73.4781	107.623	48.8143	52.7187	44.7888	40.2543
Serpind1	ENSMUSG00000022766	36.9689	60.9554	46.5375	55.1411	25.2249	10.6826	36.7698	41.4499
Tmod1	ENSMUSG00000028328	58.0713	270.833	85.6574	87.9897	90.2294	58.5819	86.0941	52.6176
D830044I16Rik	ENSMUSG00000097075	28.3549	7.76952	50.1904	44.0193	15.9763	13.3832	30.6889	14.5534
Padi2	ENSMUSG00000028927	1245.64	458.538	836.801	1273.52	448.002	394.704	418.702	922.015
Rspo4	ENSMUSG00000032852	19.8426	7.34702	25.3642	25.9909	12.1256	5.12491	18.0524	9.70349
RP23-60H16.2	ENSMUSG00000112813	19.8457	28.2543	22.3468	15.0439	9.09777	5.98327	12.5592	21.3627
Abcb10	ENSMUSG00000031974	803.738	2372.66	662.035	591.39	559.094	521.557	936.915	521.834
Sdk2	ENSMUSG00000041592	521.662	961.903	495.194	552.85	245.694	440.831	340.783	424.299
Pkhd1	ENSMUSG00000043760	1893.64	934.792	1562.66	1558.75	442.386	796.834	1435.16	738.146
Ppp1r36	ENSMUSG00000052221	22.996	30.949	23.4958	21.8569	10.1275	13.7225	24.3421	8.76895
Ces2e	ENSMUSG00000031886	46.8788	75.7123	28.2465	40.846	25.8709	30.9879	33.4797	19.6822
P2ry14	ENSMUSG00000036381	402.412	173.919	333.26	572.127	130.997	250.768	130.086	338.673
Gm29124	ENSMUSG00000099949	7.53897	12.6296	7.35693	2.64304	4.29128	2.87577	6.86994	3.29446
Dgat2	ENSMUSG00000030747	76.1293	84.5844	127.646	64.6854	35.3669	41.792	51.5638	74.1291
Gm9726	ENSMUSG00000094935	41.7806	35.5758	47.7428	31.4551	2.02175	0	58.8714	29.1317
Fam149a	ENSMUSG00000070044	1537.5	1457.73	1271.43	1230.2	711.318	739.17	814.5	897.73
Pax6os1	ENSMUSG00000086029	11.9509	15.7186	6.85436	21.7003	8.35691	5.61717	11.2713	7.11986
Spp1	ENSMUSG00000029304	19785.2	10815.1	20498.1	20018.9	6221.55	8175.82	17220.8	9327.82
Gimap3	ENSMUSG00000039264	45.5448	52.8756	25.6118	36.5963	35.9882	20.8814	22.7006	12.966
Kctd19	ENSMUSG00000051648	13.1076	16.0305	11.9741	21.4341	4.34879	13.803	10.9701	6.92582
RP23-116L23.1	ENSMUSG00000112870	10.6395	9.28245	13.8182	16.8085	3.24638	8.58515	5.97659	11.3331
Clvs1	ENSMUSG00000041216	24.6207	14.2711	46.8594	13.3916	10.1708	31.8089	6.52357	8.66216
A230060F14Rik	ENSMUSG00000097692	16.4749	12.4693	0	3.26897	2.41787	3.40862	5.00498	7.74465
Zmynd8	ENSMUSG00000039671	1788.04	878.455	1283.21	1870.69	748.125	738.297	686.902	1187.69
Gm33280	ENSMUSG00000102202	21.92	76.3047	17.182	19.1655	12.1102	14.4874	29.818	21.2989
Gclc	ENSMUSG00000032350	1237.33	1166.97	1395.33	1165.19	589.698	537.982	606.321	1135.36
Gm3200	ENSMUSG00000097388	7.35405	10.0955	3.10829	8.20991	0	9.52813	7.09805	0
Rnase6	ENSMUSG00000021880	18.8327	49.5893	18.5312	15.0023	16.2446	18.9551	14.9258	8.80925
Amy1	ENSMUSG00000074264	1255.85	903.186	1445.24	1254.01	723.867	674.092	575.581	836.476
Gm14109	ENSMUSG00000083126	31.7594	14.2477	20.0089	0	11.9576	10.3982	0	15.8427
Foxf2	ENSMUSG00000038402	4.1774	11.5444	4.0584	12.3114	3.03144	5.97917	4.70934	4.85183
Cytip	ENSMUSG00000026832	114.554	241.751	130.892	197.845	131.898	102.807	115.952	45.8608
Mybpc1	ENSMUSG00000020061	111.927	91.863	106.53	105.647	54.2866	130.397	40.2068	15.9062
9530077C05Rik	ENSMUSG00000036411	93.0994	121.307	116.352	58.7157	65.7074	46.8542	78.1066	35.0006
Lilra6	ENSMUSG00000030427	6.65383	23.413	10.2112	10.1973	10.2005	7.89007	8.63335	2.52329
Angptl6	ENSMUSG00000038742	80.4677	59.0671	50.9863	64.228	46.5593	35.9831	32.1908	33.0918
Pqlc3	ENSMUSG00000045679	366.406	276.297	121.397	279.593	144.534	188.706	241.446	31.0864
Ceacam1	ENSMUSG00000074272	389.498	530.811	412.791	338.426	240.909	201.098	301.695	226.536
Gm9530	ENSMUSG00000096950	11.4841	26.4001	17.2062	10.9487	9.08693	8.52919	14.9105	5.8137
Gm9009	ENSMUSG00000080974	9.55059	4.7031	6.63033	7.89201	3.20821	3.7337	6.4183	3.34697
Klhl31	ENSMUSG00000044938	8.34893	28.7133	10.0934	12.3239	8.06981	11.0696	8.63069	6.77142
Tnr	ENSMUSG00000015829	518.765	176.815	403.061	516.988	273.55	169.728	376.71	118.489
Gm10658	ENSMUSG00000074284	20.5319	22.2329	23.9228	16.0111	5.31569	11.2039	9.00684	22.5118
Cfap52	ENSMUSG00000020904	17.6645	7.24858	23.1206	17.8547	12.3103	14.5289	3.84193	7.59591
Trpc6	ENSMUSG00000031997	77.5551	120.564	55.5958	106.81	60.6256	40.8963	56.5209	51.4639
Tmem132c	ENSMUSG00000034324	119.122	89.173	259.282	206.361	107.118	105.534	130.942	48.0644
Sh3tc2	ENSMUSG00000045629	192.056	471.823	134.4	130.056	152.378	133.781	162.427	90.9946
Gm3355	ENSMUSG00000089883	13.7475	3.00526	15.3181	23.7261	4.21635	11.1563	8.60331	8.45826
Lrrc73	ENSMUSG00000071073	28.225	42.2183	20.4464	24.5852	26.3379	12.0125	18.061	10.7223
Dnajb13	ENSMUSG00000030708	30.5082	70.9135	35.1822	23.9152	31.4596	12.715	19.3313	29.8314
Chek1	ENSMUSG00000032113	491.507	732.056	557.721	312.046	383.384	301.943	322.452	210.506
Rps23	ENSMUSG00000049517	284.137	1631.38	387.331	430.491	452.485	369.468	394.678	374.193
P2ry10	ENSMUSG00000050921	7.0347	29.5293	18.9557	14.4874	17.8434	12.3199	4.07766	6.53143
Capn9	ENSMUSG00000031981	17.0622	1.08583	15.1433	22.9766	0.184564	16.905	0.09557	15.6013
Gm26902	ENSMUSG00000097558	13.1567	8.70158	15.4784	19.6155	12.4921	12.0193	3.88345	4.79582
Gm10043	ENSMUSG00000109793	39.3782	6.27624	16.6536	27.5201	14.6609	10.8103	3.10833	23.7813
Mat1a	ENSMUSG00000037798	1036.72	1299.49	1016.31	741.757	613.901	568.091	519.516	687.041
Tnnt1	ENSMUSG00000064179	28.7255	31.9265	36.3932	25.943	11.9391	14.1233	32.5434	13.1579
Zfp345	ENSMUSG00000074731	7.30927	11.58	9.12029	6.84132	4.04028	3.41418	7.06343	5.81796
Htr3b	ENSMUSG00000008590	2.08865	14.6997	4.05766	9.57589	4.04167	5.12444	4.70928	3.88104
Mmp8	ENSMUSG00000005800	7.31023	97.6605	31.4452	2.736	11.1144	4.27024	62.0053	3.88092
Hoxc6	ENSMUSG00000001661	3.85377	18.435	0.906825	10.4668	2.70027	9.9071	5.75504	1.29829
Ppara	ENSMUSG00000022383	91.853	52.9112	33.6222	103.826	65.5312	28.5284	19.5917	51.2028
RP23-23P9.5	ENSMUSG00000111082	4.19139	27.4216	10.4357	8.15889	6.1176	10.4214	7.86047	4.93298
Xlr4c	ENSMUSG00000031362	130.013	1.11612	29.6536	6.3652	22.1844	9.65292	42.1242	23.7373
Gm14295	ENSMUSG00000078877	236.02	300.564	255.89	253.289	200.449	78.2831	142.791	189.846
Rassf10	ENSMUSG00000098132	184.781	208.225	216.517	212.147	103.982	92.948	171.074	112.374
Snord16a	ENSMUSG00000094411	8.27341	26.9022	7.05306	9.712	13.4407	7.05399	2.48325	7.39373
Gm14897	ENSMUSG00000081160	29.7487	0	19.7974	12.4605	10.0215	7.73901	7.14863	11.3496
Adamts6	ENSMUSG00000046169	150.3	176.112	215.191	191.671	86.7777	118.426	106.714	117.115
Mylk4	ENSMUSG00000044951	19.1299	14.1607	10.5752	9.12548	13.4476	5.67645	8.21757	3.68496
Gas2	ENSMUSG00000030498	271.73	194.904	356.922	394.701	124.392	204.344	186.37	198.315
Chst9	ENSMUSG00000047161	6.63827	10.9823	9.71291	2.30538	2.14297	3.62745	8.31251	3.27629
Gm15682	ENSMUSG00000095524	15.8772	11.1316	16.5825	19.7516	23.2289	6.52933	3.12407	4.24464
Aldh1l2	ENSMUSG00000020256	6315.59	3625.22	5198.24	4793.38	2241.23	2487.56	2190.85	4765.47
Npy1r	ENSMUSG00000036437	72.8294	86.8911	34.259	48.8	45.4725	42.5712	29.7402	24.6692
Foxred2	ENSMUSG00000016552	512.572	578.331	577.303	592.675	306.318	278.442	349.197	393.079
Gm10069	ENSMUSG00000059659	21.4234	39.2631	18.6032	14.1262	14.4468	5.42835	27.4842	7.49686
Gm9947	ENSMUSG00000054493	0.337274	22.3502	23.7036	2.21012	3.82553	9.51095	12.1953	3.01322
Gm6430	ENSMUSG00000044757	16.731	13.3059	4.09921	10.9213	4.05517	3.43707	6.28297	12.6901
Rpl3-ps1	ENSMUSG00000084349	3679.09	2863.12	2035.91	2216.64	313.345	1002.39	159.438	4869.51
Gm15792	ENSMUSG00000085606	1.04832	16.4761	10.4816	5.43386	8.16773	2.61198	3.93087	4.94553
Cd19	ENSMUSG00000030724	112.859	126.196	14.9008	3.3424	24.0533	66.4167	54.9629	5.82735
5430402O13Rik	ENSMUSG00000085776	11.049	14.923	6.27342	12.3229	15.3664	1.7432	7.11568	1.98034
Pld5	ENSMUSG00000055214	18.6287	22.7449	16.1036	23.7079	15.0328	7.63629	13.7161	11.3949
Gm8326	ENSMUSG00000101262	12.5355	10.4416	11.1831	8.20432	2.02231	5.13118	10.9899	6.80076
4930558J18Rik	ENSMUSG00000097519	31.3365	16.731	8.12848	8.20527	12.1315	5.12941	7.06468	13.5968
Tbx4	ENSMUSG00000000094	15.6615	28.4646	3.03838	20.5262	8.07904	17.9184	10.9871	2.90799
Snord69	ENSMUSG00000077212	9.44267	10.5017	9.04686	8.08582	3.09857	6.16168	3.10736	9.48609
Gm8805	ENSMUSG00000082774	14.3432	14.5191	15.284	9.53777	14.9122	9.2702	6.36534	1.1094
Slc5a1	ENSMUSG00000011034	143.007	183.229	160.741	205.335	84.7784	97.1651	116.92	109.415
Gm4419	ENSMUSG00000097055	88.8121	134.148	67.2078	73.8148	57.6666	53.0736	53.3851	50.5689
Pgm5	ENSMUSG00000041731	381.853	397.547	195.892	251.22	247.474	222.097	134.947	118.954
E2f2	ENSMUSG00000018983	345.784	1522.68	488.523	195.363	385.944	261.696	587.021	271.349
Hkdc1	ENSMUSG00000020080	475.467	381.643	656.854	777.491	263.261	324.953	153.673	610.74
Colec11	ENSMUSG00000036655	15.6806	27.8012	8.17868	13.6584	16.208	9.43845	7.06737	5.84861
Gm15609	ENSMUSG00000086602	11.4851	51.6582	16.2046	25.9999	15.1482	13.6521	22.7591	10.6626
Abcb1a	ENSMUSG00000040584	1154.73	47.8568	74.5946	310.836	209.116	173.417	532.815	22.6016
Esyt3	ENSMUSG00000037681	81.6716	39.3628	77.7324	337.764	64.5643	100.766	42.8539	108.776
Spata9	ENSMUSG00000021590	12.5561	7.07306	9.27154	12.273	5.07746	6.89536	5.49914	6.85422
Gm6559	ENSMUSG00000107660	7.31422	23.8996	10.1861	6.83428	4.04718	5.13709	8.63598	10.6992
Gm13508	ENSMUSG00000084177	6.28953	11.6476	8.38001	4.07598	5.10385	6.96275	3.93078	1.97749
Rnf182	ENSMUSG00000044164	32.4586	20.2144	94.8907	102.86	11.0755	36.1708	34.8436	66.0875
Slc22a29	ENSMUSG00000075044	7.92479	32.8337	18.3402	13.2762	0	17.2852	12.4314	13.1106
Cry2	ENSMUSG00000068742	592.353	715.464	1257.72	1870.4	517.018	538.126	525.278	1044.79
Gm44577	ENSMUSG00000109232	14.549	0	9.1604	14.9273	4.0295	8.53663	5.46383	4.84897
Pabpc1l	ENSMUSG00000054582	54.603	8.12655	32.7855	74.7517	27.4279	36.9269	24.3112	12.2133
Rec114	ENSMUSG00000074269	16.9056	59.1121	6.3164	7.1223	18.0571	8.91018	22.2711	3.7708
Gm45091	ENSMUSG00000108624	27.4324	16.5195	25.3864	35.7722	14.6689	16.5291	16.4841	14.6086
Cd5l	ENSMUSG00000015854	45.9607	115	21.3391	30.0854	34.3737	36.7627	35.3236	19.4251
Gm17195	ENSMUSG00000091534	7.75215	12.2862	11.1	24.4787	6.51131	9.7245	8.85133	7.8809
Nxnl1	ENSMUSG00000034829	12.2096	15.1458	10.8619	7.99948	2.95268	5.82196	9.17692	9.44854
Calr4	ENSMUSG00000028558	35.876	29.2312	52.5938	79.5419	26.5763	23.1089	36.8201	30.6285
Carmil1	ENSMUSG00000021338	817.172	750.392	880.762	1031.2	430.993	437.424	689.91	508.16
Pck2	ENSMUSG00000040618	1948.07	2743.89	1945.92	1632.8	1234.73	1176.88	1241.47	1259.48
Gm10561	ENSMUSG00000097649	30.2873	48.7481	27.0067	42.3079	28.7679	20.9236	14.988	23.4618
Cnr1	ENSMUSG00000044288	151.499	157.338	118.88	154.061	93.9855	96.5662	62.9292	92.2102
Adgrg5	ENSMUSG00000061577	77.3461	2.40977	1.85454	1.25229	5.2516	1.95271	2.51394	39.5186
Dnajb3	ENSMUSG00000081984	21.9733	54.5543	38.119	20.4546	13.2017	22.4108	13.3551	31.3349
Klf8	ENSMUSG00000041649	394.241	98.9328	11.6433	183.689	12.6587	204.263	77.6627	114.736
Gper1	ENSMUSG00000053647	45.0235	81.2177	49.8915	18.7503	22.4155	52.6169	33.3762	7.47717
Gm28551	ENSMUSG00000099913	34.4535	79.147	18.2231	42.4241	29.2827	20.4733	30.6062	23.2585
Ppm1k	ENSMUSG00000037826	67.0811	391.737	465.036	837.235	136.475	391.004	340.836	179.425
Sox9	ENSMUSG00000000567	1326.72	1583.53	1505.26	1815.18	650.97	891.514	908.677	1256.79
Fech	ENSMUSG00000024588	1293.67	4256.61	1129.42	1067.34	982.658	960.844	1690.47	978.135
Gm44205	ENSMUSG00000107622	0	26.9371	2.59869	0.463116	0.171289	14.1533	3.53551	0
Dab1	ENSMUSG00000028519	74.9542	104.002	58.9116	65.9175	30.5403	48.1503	31.293	70.9126
Bpifc	ENSMUSG00000050108	7.30932	10.5258	11.1476	6.84124	3.03027	5.97502	9.41795	2.90908
3930402G23Rik	ENSMUSG00000038917	7.69384	38.8033	7.98323	9.83884	3.60034	6.51555	13.3882	14.8039
Dtnbos	ENSMUSG00000092286	52.2464	31.1504	42.7942	42.37	28.333	23.9773	26.6935	21.4021
Hs6st3	ENSMUSG00000053465	12.5438	9.27745	11.2406	9.56177	5.06427	8.57812	7.85242	3.89803
Adgre4	ENSMUSG00000032915	79.3409	209.278	65.7649	49.2727	67.6391	63.1026	76.9046	32.9373
Gm27288	ENSMUSG00000098798	51.9347	7.00113	26.1354	71.1552	25.8214	23.7665	5.59326	37.9444
Gm27529	ENSMUSG00000098281	51.9347	7.00113	26.1354	71.1552	25.8214	23.7665	5.59326	37.9444
Gm27597	ENSMUSG00000098992	51.9347	7.00113	26.1354	71.1552	25.8214	23.7665	5.59326	37.9444
Gm27907	ENSMUSG00000098842	51.9347	7.00113	26.1354	71.1552	25.8214	23.7665	5.59326	37.9444
Arhgap8	ENSMUSG00000078954	150.89	72.9115	154.24	119.017	64.0054	91.516	60.1976	80.5883
Snora44	ENSMUSG00000064604	7.1067	8.54699	11.1329	4.86186	9.32248	1.76904	2.47998	5.30101
Serpinb1a	ENSMUSG00000044734	4159.95	4186.6	4319.6	4892.83	2027.57	2858.84	1818.1	3767.08
Klhdc8a	ENSMUSG00000042115	104.382	139.867	83.8945	125.943	77.709	69.8834	65.1291	58.0904
Sfrp5	ENSMUSG00000018822	44.921	15.649	35.5948	36.9169	15.169	23.9504	22.7653	17.4912
Ahsg	ENSMUSG00000022868	7.31643	13.4287	9.1892	8.1972	3.03774	4.28693	4.71122	10.7143
Flt3	ENSMUSG00000042817	17.8717	27.2655	4.18712	17.7525	17.778	9.33982	11.08	1.83866
Rasd2	ENSMUSG00000034472	61.605	52.6636	44.579	51.9961	23.2301	31.5773	31.3926	39.7512
Fam198a	ENSMUSG00000038233	844.306	789.736	852.275	865.41	419.259	504.504	583.406	495.05
Armc3	ENSMUSG00000037683	3.13249	24.2207	6.07941	9.57809	3.03008	5.12087	7.84819	9.69585
Pglyrp1	ENSMUSG00000030413	60.6779	100.205	73.0393	42.0513	30.6759	42.7877	64.6538	26.8538
Mcpt8	ENSMUSG00000022157	2.095	22.6929	10.4034	1.36076	5.09313	6.9351	7.85949	1.96964
Ccdc146	ENSMUSG00000064280	5.98192	3.69005	125.805	0.478022	2.99802	3.81036	71.8236	2.70708
Aldh1b1	ENSMUSG00000035561	1762.18	745.216	1457.16	1146.34	662.409	554.145	536.329	1310.11
Crabp1	ENSMUSG00000032291	10.4797	22.4637	25.0743	32.6272	8.15965	9.5593	22.7964	13.8215
Fgl1	ENSMUSG00000031594	20.038	17.0851	31.1945	34.0922	9.29728	11.7889	23.6878	16.6272
Tmem163	ENSMUSG00000026347	60.8588	92.9468	128.028	57.9285	69.6672	42.4552	41.4099	50.237
Gm14685	ENSMUSG00000067771	13.5609	0	0	15.0365	0	8.52656	8.62458	0
Gm22411	ENSMUSG00000093203	33.8267	6.11371	13.416	42.9822	0	26.1599	31.6289	0
Gria1	ENSMUSG00000020524	1.89274	46.6943	152.879	3.07787	9.75346	3.31013	109.158	0.501391
Akr1c13	ENSMUSG00000021213	837.918	458.171	991.315	847.192	409.596	470.45	305.818	695.6
Lrp4	ENSMUSG00000027253	957.592	1124.06	1027.34	1100.91	524.105	646.489	658.317	701.179
Jakmip3	ENSMUSG00000056856	5.5948	6.71679	5.68322	11.7296	4.29524	7.89927	3.33433	2.34136
Jakmip3	ENSMUSG00000111614	5.5948	6.71679	5.68322	11.7296	4.29524	7.89927	3.33433	2.34136
Gm15411	ENSMUSG00000085971	60.0856	37.1159	21.3588	77.5507	38.4586	30.7459	24.1326	24.6055
Gm45509	ENSMUSG00000109781	5.22882	11.2415	2.05088	10.9199	1.014	2.57875	10.2102	3.90608
Noxa1	ENSMUSG00000036805	1029.27	1312.93	835.445	1146.47	471.76	896.814	321.613	911.633
Gm44737	ENSMUSG00000108311	7.31048	22.0376	13.1902	4.10378	10.1049	6.83346	6.27913	4.85192
Il1rl1	ENSMUSG00000026069	234.843	66.9946	182.475	233.672	95.9547	85.2758	74.7302	176.133
Trac	ENSMUSG00000076928	37.1462	39.2183	45.9736	65.6976	63.9739	27.4704	8.44126	13.3493
Gm5525	ENSMUSG00000099492	15.6829	10.2666	7.1648	12.2896	6.08034	6.01049	5.49722	9.7545
Scly	ENSMUSG00000026307	783.38	283.668	541.31	609.153	302.203	250.032	371.367	412.328
Kcnj10	ENSMUSG00000044708	28.1797	62.6577	30.2965	24.6453	19.1693	32.3678	22.7545	13.5472
Gm45486	ENSMUSG00000110240	30.3375	40.5957	34.9631	49.1105	27.4026	21.5253	21.9945	22.4973
Reg2	ENSMUSG00000023140	175.166	187.527	287.602	299.498	119.665	177.634	100.839	174.362
Ctnna3	ENSMUSG00000060843	39.6873	45.8298	24.3491	37.8476	24.0733	27.5656	21.7037	15.7017
Gm15635	ENSMUSG00000085095	9.50342	23.3018	17.6439	22.8654	1.92159	14.4528	10.3967	17.4341
Slc2a3	ENSMUSG00000003153	161.958	308.212	192.453	145.812	142.304	158.166	104.542	82.4895
Rpl5-ps1	ENSMUSG00000082193	27.2274	31.7671	19.7161	29.9535	14.2495	23.3712	14.1455	13.767
Cngb1	ENSMUSG00000031789	42.1206	81.8617	52.2805	55.2379	28.7486	32.4397	66.9098	11.5167
Bcl2l14	ENSMUSG00000030200	87.5684	103.345	111.969	129.155	51.8309	85.6214	45.338	77.8155
Rab11fip4	ENSMUSG00000017639	588.794	576.116	626.83	574.891	212.138	318.702	378.371	518.547
Ankrd22	ENSMUSG00000024774	37.9496	77.3624	57.7281	81.9527	37.0809	27.7768	51.7036	37.2851
Vipr2	ENSMUSG00000011171	564.186	193.707	449.833	331.462	211.941	276.636	174.73	265.906
Ffar1	ENSMUSG00000044453	253.652	313.563	209.251	265.571	153.405	145.741	203.235	126.838
C430014B12Rik	ENSMUSG00000097564	5.41074	13.5144	3.35773	11.5504	2.75889	1.40999	9.23733	7.034
Dll4	ENSMUSG00000027314	391.322	480.252	426.627	309.614	240.137	242.232	243.964	245.273
Tmem132d	ENSMUSG00000034310	15.5773	14.9853	28.7268	18.5444	20.9308	16.2415	5.85557	4.01108
March3	ENSMUSG00000032656	33.5164	140.618	30.7714	22.1034	24.7754	34.6688	57.4865	20.3087
Gm27754	ENSMUSG00000098898	8.28935	11.1294	19.2201	8.10227	4.14248	10.6106	1.86019	11.6576
Itgae	ENSMUSG00000005947	23.9807	48.8402	29.3565	36.8658	20.1708	22.1903	24.3364	17.4091
Tulp1	ENSMUSG00000037446	36.1206	7.08879	37.2261	36.1309	12.3751	19.7841	28.747	9.60635
Lnx1	ENSMUSG00000029228	65.6935	65.934	88.1619	67.436	31.5138	37.5772	42.1187	62.563
2900011O08Rik	ENSMUSG00000044117	19.7013	59.6429	25.8693	10.2816	16.4372	14.4108	12.2003	26.8347
Prom2	ENSMUSG00000027376	4.29649	5.81397	374.186	79.5397	105.31	1.59456	62.6908	111.306
Hmbs	ENSMUSG00000032126	1013.61	3230.34	905.284	474.274	713.899	783.886	1218.18	689.688
Rnase4	ENSMUSG00000021876	16156.3	15369.8	14106.7	14085.6	8577.8	8977.82	8626.22	9992.7
Gm6543	ENSMUSG00000106135	66.0186	60.6316	55.3429	55.7448	28.5541	30.4065	33.8008	51.321
Tspan12	ENSMUSG00000029669	764.508	494.588	798.51	1017.94	412.654	530.446	373.955	547.278
Gm11878	ENSMUSG00000081810	522.152	18.3202	542.449	950.309	166.833	309.266	51.9964	705.143
2610206C17Rik	ENSMUSG00000085236	1.22314	0	1.19217	71.7286	1.18436	42.0426	0.61269	1.13848
Cd59a	ENSMUSG00000032679	220.466	782.506	476.426	251.265	258.445	250.616	377.16	163.822
St6gal1	ENSMUSG00000022885	1786.31	1076.94	1463.66	1236.55	859.377	810.856	833.824	871.462
Gm16585	ENSMUSG00000089657	10.5105	7.24435	15.115	21.5815	14.4169	7.08333	5.50668	6.03521
Erich6	ENSMUSG00000070471	3.13335	15.7139	3.04598	6.83871	5.05359	3.41813	3.13971	5.82469
Tbx1	ENSMUSG00000009097	8.35836	3.12279	13.2327	9.56934	8.09251	6.84661	3.92528	1.9445
Mir1892	ENSMUSG00000106344	76.7217	77.8875	52.2707	74.3895	64.0371	36.0898	34.8025	35.8363
Upb1	ENSMUSG00000033427	127.718	76.2631	94.9715	95.3556	60.5202	59.4658	70.0983	49.3424
Sell	ENSMUSG00000026581	43.0154	133.418	82.3193	18.4678	51.4493	35.1337	75.1068	6.64499
Ifitm7	ENSMUSG00000065968	2.37203	13.8656	6.18887	6.17884	3.77738	4.06537	2.31582	7.21167
AC168977.1	ENSMUSG00000079808	4.17866	28.1729	9.15234	6.83656	2.02249	11.1194	9.42009	6.80187
Xk	ENSMUSG00000015342	335.035	793.94	294.949	303.946	175.563	234.27	281.689	358.08
Nrg4	ENSMUSG00000032311	16.7795	44.6066	96.851	14.194	23.2157	26.1331	20.1321	35.3064
RP23-316F10.1	ENSMUSG00000112014	54.3723	5.5637	5.07875	15.4447	9.92533	8.45359	8.9275	21.6081
5730405O15Rik	ENSMUSG00000087424	34.9864	70.4053	37.7251	49.9592	48.0932	27.3909	22.4033	19.4916
Gm43568	ENSMUSG00000106365	7.21807	3.53664	2.94632	58.2214	13.0677	21.4311	5.87314	3.36838
Platr17	ENSMUSG00000092349	11.5272	5.86634	11.4873	10.8768	4.07927	8.68802	5.50248	5.92196
Rasgrp1	ENSMUSG00000027347	110.163	187.388	86.7993	137.414	64.0859	87.8698	88.2965	77.3367
Trpv3	ENSMUSG00000043029	4.17464	20.1901	1.00964	10.954	11.0971	3.40665	4.70775	2.90256
Pnliprp2	ENSMUSG00000025091	117664	101841	96179.9	98789	71353.9	56818.4	52045.3	72093.6
Gm38053	ENSMUSG00000103584	9.4968	7.54814	6.1079	12.9751	3.11482	3.55211	6.81507	8.5198
Tns4	ENSMUSG00000017607	19.0271	11.414	21.2642	59.2068	24.8428	25.6614	14.3363	2.71389
Gm15408	ENSMUSG00000086610	29.2707	33.974	37.8288	49.1696	21.2735	29.1745	19.6316	21.4457
Morn1	ENSMUSG00000029049	149.015	52.1113	70.0062	188.493	39.7724	71.7946	71.3179	97.2167
Acp5	ENSMUSG00000001348	169.079	742.557	101.305	92.9082	180.696	134.415	240.699	118.197
Bcl2a1a	ENSMUSG00000102037	7.36914	25.6031	0	0	8.19429	2.61709	6.31785	2.97312
Garem2	ENSMUSG00000044576	5.21942	16.934	5.05618	5.47531	7.06553	6.81975	3.13885	2.90531
Gm2308	ENSMUSG00000092257	5.23283	15.0886	13.4169	19.0838	4.06434	16.3942	3.92832	7.84186
Gm11815	ENSMUSG00000086455	15.7368	21.8868	21.1275	13.5601	8.18685	7.87118	14.1545	13.9097
Gm11525	ENSMUSG00000085307	15.6623	24.2243	26.3426	19.1564	11.1101	5.1207	16.4811	19.391
A730017C20Rik	ENSMUSG00000050875	26.5009	70.1037	89.8225	106.714	42.9706	61.7847	47.591	26.5955
Gramd2	ENSMUSG00000074259	9.41481	19.9902	30.4892	21.336	21.4836	5.5485	10.0393	12.5341
Wnk4	ENSMUSG00000035112	213.639	176.96	353.017	179.392	178.719	133.061	132.098	119.926
Prom1	ENSMUSG00000029086	3135.39	2166.09	2719.75	3205.62	1377.36	1654.6	1955.01	1871.39
Gm16845	ENSMUSG00000096981	22.6061	38.1348	26.9151	74.8674	13.4794	40.632	24.1664	21.0656
Dgkg	ENSMUSG00000022861	52.8706	77.6821	39.2616	50.1402	26.0348	35.0219	28.3274	45.0915
Gm5879	ENSMUSG00000068262	24.0532	18.385	35.8984	30.0283	17.2392	16.3342	14.1374	18.5563
Gm17399	ENSMUSG00000097402	14.5415	0	7.13497	9.48739	1.0073	8.54113	0.780032	8.73275
Tcp11	ENSMUSG00000062859	34.9082	39.1019	25.6916	27.4743	10.1409	13.0469	35.4721	19.1541
2410141K09Rik	ENSMUSG00000074832	1.81046	1.36921	12.2148	23.5861	2.18912	9.30424	9.42127	2.9421
Mcemp1	ENSMUSG00000013974	11.4969	56.85	19.3945	9.5639	10.125	12.0016	30.6224	6.81714
Sptb	ENSMUSG00000021061	359.72	1907.89	408.179	329.683	304.562	391.229	908.85	235.24
Rergl	ENSMUSG00000092164	21.983	35.0343	15.5122	29.9758	27.4517	19.0052	9.42889	6.86974
Gm45568	ENSMUSG00000109704	13.6013	20.6288	7.1603	10.9371	4.05516	9.37834	11.7891	6.82807
Pir	ENSMUSG00000031379	141.979	71.2306	88.0976	61.0793	48.1488	65.4762	53.74	54.6999
Gm16401	ENSMUSG00000072962	13.5786	8.36793	8.12786	13.6754	9.09845	5.98387	7.84952	3.88455
Atoh8	ENSMUSG00000037621	140.284	138.06	104.243	185.608	84.8684	85.777	120.726	57.0406
Myh11	ENSMUSG00000018830	1929.63	2237.82	1441.26	1284.44	1528.19	1164.82	739.883	795.132
Rgs14	ENSMUSG00000052087	62.5013	42.6777	20.4198	28.8246	27.0827	15.3539	21.7607	30.5448
Crocc	ENSMUSG00000040860	295.98	425.477	348.564	318.315	207.057	221.529	212.063	211.313
Rhbdl2	ENSMUSG00000043333	93.7171	50.2833	59.7236	62.1434	58.6235	20.3678	28.5684	55.6248
Cpa1	ENSMUSG00000054446	953024	751464	823598	823612	471692	485774	423912	676168
Dym	ENSMUSG00000035765	1011.92	1373.07	930.016	1292.8	648.642	713.059	630.25	838.197
Gm3373	ENSMUSG00000094370	14.0437	10.8653	21.4526	0	5.61839	1.98094	10.8674	10.0097
Hba-a2	ENSMUSG00000069917	10034.9	70957.4	11470.6	6548.91	11353.5	10410.1	33731.6	5351.86
Ppp1r32	ENSMUSG00000035179	6.27139	11.3568	6.12742	5.46457	5.06324	4.28747	4.71128	3.89658
Klhl30	ENSMUSG00000026308	19.8372	15.8251	15.1876	9.57944	9.08806	8.5311	11.7717	7.75333
Fndc9	ENSMUSG00000048721	14.6215	7.34096	13.1937	1.36786	1.01058	4.27159	9.41887	7.7643
Bmp8a	ENSMUSG00000032726	13.2889	8.84011	8.61409	5.79137	2.14156	2.71704	8.27684	9.33859
Gstp1	ENSMUSG00000097830	2219.59	2211.51	2143.19	1936.58	1272.63	1312.22	1266.58	1384.82
Gstp1	ENSMUSG00000060803	2219.59	2210.55	2143.19	1936.58	1272.63	1312.22	1266.58	1384.82
Ckm	ENSMUSG00000030399	23.7615	7.98058	12.2309	11.8313	11.1128	2.40416	12.1178	8.71381
Zan	ENSMUSG00000079173	57.5747	77.94	84.7581	42.5862	46.2914	48.5193	36.8475	30.2062
AI839979	ENSMUSG00000107355	22.492	59.7607	20.3147	35.4157	14.656	20.9331	32.7361	16.6466
Rasl11a	ENSMUSG00000029641	82.5237	73.7117	80.9745	84.7279	48.4809	44.0923	62.1936	43.5577
Gm17205	ENSMUSG00000075469	8.36639	9.19147	5.12858	6.82454	7.09859	3.43888	4.71246	2.93003
9130017K11Rik	ENSMUSG00000055134	35.8692	62.0443	40.1295	52.1357	35.7994	20.7601	20.6694	39.9862
Txnrd2	ENSMUSG00000075704	156.132	232.617	138.357	122.163	101.473	95.8605	129.951	72.9654
Txnrd2	ENSMUSG00000099282	156.132	232.617	138.357	122.163	101.473	95.8605	129.951	72.9654
Dbil5	ENSMUSG00000038057	6.31112	6.18911	10.9142	6.72552	8.26277	1.78153	5.50691	3.03584
Zfp119b	ENSMUSG00000062101	168.325	238.005	148.607	176.515	101.207	113.857	111.558	124.484
Dnajc12	ENSMUSG00000036764	380.082	261.001	383.801	352.807	198.975	212.763	167.645	270.494
Nipal1	ENSMUSG00000067219	169.259	143.389	319.879	198.594	155.028	98.9149	107.829	151.207
Gm10334	ENSMUSG00000071517	324931	205337	262491	196158	146632	119788	209336	135129
Prox1os	ENSMUSG00000079045	6.28638	22.5826	21.8916	14.9616	12.2312	6.94331	16.5063	4.92992
1520401A03Rik	ENSMUSG00000043747	26.2804	0	1.88984	16.1741	2.04885	2.53462	9.46796	13.354
Cemip	ENSMUSG00000052353	23.6986	45.6361	24.9832	19.7551	8.00242	11.4919	29.7396	21.2723
9330111N05Rik	ENSMUSG00000097098	6.37566	6.84249	7.00718	8.34466	3.51586	2.20726	8.8192	3.1178
Gm13716	ENSMUSG00000086905	28.2937	51.8303	36.5472	39.4293	25.4947	33.0128	21.2238	16.778
Ccdc184	ENSMUSG00000029875	20.8874	37.7688	23.3389	4.1037	11.1158	22.2101	10.2037	9.70445
Atp13a4	ENSMUSG00000038094	28.0224	39.5756	41.1914	24.272	2.62197	35.4802	41.5753	2.64906
Zfp618	ENSMUSG00000028358	2533.6	2098	481.092	129.128	1126.45	1623.28	361.485	132.358
Glt8d2	ENSMUSG00000020251	284.209	150.159	279.468	321.149	284.66	149.498	111.523	94.9501
Gm13131	ENSMUSG00000081772	41.8075	48.2413	59.3845	72.8207	42.7092	40.0281	23.6671	31.1698
Coq8a	ENSMUSG00000026489	1477.73	483.114	1281.86	1372.57	550.495	591.889	635.172	1080.79
Gm28085	ENSMUSG00000100931	8.36816	13.2194	6.16506	10.9153	5.07327	5.16365	7.85485	5.8661
Ighm	ENSMUSG00000076617	284.563	931.034	364.489	304.676	288.247	331.244	377.387	171.363
Gfap	ENSMUSG00000020932	43.2252	91.4573	2.44544	57.1561	19.6949	17.3296	62.7897	20.6163
Prss53	ENSMUSG00000044139	542.615	415.279	457.162	440.742	360.581	289.852	313.565	186.506
Agmo	ENSMUSG00000050103	177.711	174.318	254.213	214.29	92.6789	85.2646	128.906	201.918
Fgfrl1	ENSMUSG00000008090	1339.87	583.544	1408.96	1668.28	549.297	720.466	623.254	1208.49
Gm15531	ENSMUSG00000083086	17.9167	59.9046	24.1201	19.3913	23.1032	16.2914	8.72572	27.147
Emid1	ENSMUSG00000034164	191.602	154.444	224.504	231.599	78.2217	159.072	129.504	130.96
Mzb1	ENSMUSG00000024353	10.4713	12.9256	7.25912	4.08515	4.07046	4.32637	10.2159	2.94895
Unc5d	ENSMUSG00000063626	52.6886	55.6985	48.9683	53.4814	19.0413	18.3661	41.6072	51.9141
Phactr3	ENSMUSG00000027525	46.0526	5.11227	2.95543	17.9956	20.9026	7.58974	10.6397	5.65532
Gm12932	ENSMUSG00000086342	14.7112	4.55911	9.6868	5.39955	3.08667	7.95497	6.29316	4.01652
Scg5	ENSMUSG00000023236	597.299	496.121	516.768	549.143	432.279	345.837	302.728	261.369
Gm13807	ENSMUSG00000085852	13.5924	17.4398	10.2386	8.19253	10.1349	5.1528	8.63864	6.8294
Cpxm2	ENSMUSG00000030862	30.2127	40.1307	26.4632	78.5857	39.3154	20.4175	17.6956	31.6614
Gm26774	ENSMUSG00000097356	9.39897	23.0973	13.1879	5.4719	6.06258	8.54093	13.343	3.88113
Gm45738	ENSMUSG00000108101	9.54505	18.8724	7.28005	12.9528	10.4689	5.4024	6.83668	7.56301
Timp4	ENSMUSG00000030317	36.6956	31.0179	78.6706	55.8333	35.6602	40.827	23.0295	26.3529
Arhgap15	ENSMUSG00000049744	44.9072	80.684	93.9243	56.3218	63.7879	47.3707	27.2667	33.3883
AU021092	ENSMUSG00000051669	122.313	149.186	111.47	101.066	96.2451	64.3651	90.3069	50.6974
Acta2	ENSMUSG00000035783	3791.55	4173.42	3044.45	2146.28	3184.37	2215.69	1574.03	1225.99
Hopx	ENSMUSG00000059325	89.4228	105.188	94.0582	81.7624	73.1964	55.9729	65.0882	36.7615
Ccdc148	ENSMUSG00000036641	43.9236	58.3566	50.9952	48.4054	38.0628	28.3324	41.8315	17.596
Chp1	ENSMUSG00000014077	3580.22	3014.47	3228.82	3624.65	1855.32	2090.39	2165.49	2284.16
Gm43595	ENSMUSG00000105746	7.32386	11.1314	6.17727	9.54687	6.09177	10.3393	3.92784	0.978825
Gm26660	ENSMUSG00000097601	22.9737	43.0992	19.265	34.2027	17.1745	16.2229	26.6851	14.5499
Pcsk1	ENSMUSG00000021587	1094.61	1204.82	943.518	846.424	745.651	677.175	610.793	519.862
Gm10155	ENSMUSG00000066180	11.6433	11.8737	23.6892	7.90063	4.22343	2.79828	24.2116	3.18348
C030010L15Rik	ENSMUSG00000097874	9.27517	9.39373	7.39886	6.53791	5.42189	1.73711	9.2647	3.94685
2210411M09Rik	ENSMUSG00000085563	16.8045	24.9639	12.8363	22.9831	7.18967	12.3316	14.945	14.0091
2210406O10Rik	ENSMUSG00000039563	22.7013	35.1098	15.8078	23.3098	9.29656	8.13567	23.0484	20.082
Daw1	ENSMUSG00000053161	1.09533	14.1846	8.03552	5.72461	1.06159	5.39676	6.58344	5.10822
Lrp8	ENSMUSG00000028613	214.972	106.262	146.73	167.236	159.649	92.0748	88.1583	57.1332
Kcnn4	ENSMUSG00000054342	243.545	566.341	227.287	147.771	117.216	159.928	360.345	103.174
Rnft2	ENSMUSG00000032850	85.3913	124.694	63.0842	132.195	56.4333	68.0871	85.6905	43.191
Lypd6	ENSMUSG00000050447	300.305	26.499	95.7641	195.639	136.358	79.8705	27.6487	142.669
Tceanc	ENSMUSG00000051224	233.764	135.43	270.36	331.483	87.6725	241.478	99.3053	178.805
Dbpht2	ENSMUSG00000029878	219.259	260.452	262.292	303.793	188.843	172.349	171.085	122.13
Mettl7a1	ENSMUSG00000054619	513.987	645.596	399.724	475.807	311.482	326.774	342.267	293.484
Gm26705	ENSMUSG00000097015	7.31663	19.6157	17.3613	12.2952	10.1265	3.43	10.2078	11.6898
Mmd2	ENSMUSG00000039533	269.174	331.224	268.865	418.384	176.151	143.394	325.184	162.039
Gm4707	ENSMUSG00000091831	13.5835	27.5031	10.3699	20.6908	23.7134	3.19138	6.10299	12.2113
Syt7	ENSMUSG00000024743	421.209	512.169	402.093	473.268	286.086	269.479	313.911	264.584
Hnf4g	ENSMUSG00000017688	39.9456	51.0505	45.2194	30.3389	23.2861	25.9142	25.0106	30.2173
Tmem154	ENSMUSG00000056498	153.489	104.491	79.9233	94.3072	66.4687	94.8509	100.293	9.68658
Ubap1l	ENSMUSG00000086228	1.82526	19.9176	3.10772	4.72001	2.92931	4.56248	5.89396	5.18316
C8g	ENSMUSG00000015083	108.142	52.996	67.4299	67.2016	57.9716	29.8698	54.4438	43.4557
Hpgd	ENSMUSG00000031613	369.895	478.911	433.971	568.601	276.229	304.819	346.227	235.396
Tspan15	ENSMUSG00000037031	550.154	603.789	599.874	618.667	412.878	363.229	369.609	344.837
Krt25	ENSMUSG00000035831	22.9812	20.8948	15.2464	25.9815	20.2216	9.40594	14.1297	9.7141
Hacd1	ENSMUSG00000063275	719.774	1113.88	783.244	784.399	527.924	566.352	402.747	640.866
Gm22988	ENSMUSG00000084708	13.043	6.77841	8.11804	8.10674	7.25863	5.31674	3.71831	6.37448
Deptor	ENSMUSG00000022419	3746.18	3537.38	3098.84	2968.16	1700.85	1946.5	1896.53	2853.68
Gm15706	ENSMUSG00000086013	46.0757	64.5734	61.2054	54.4644	37.6558	46.7343	35.3634	22.6133
Gbp8	ENSMUSG00000034438	38.4815	82.0627	40.1693	40.9122	27.5682	20.4612	46.8774	31.9443
Dgki	ENSMUSG00000038665	6.81708	0	9.1949	33.3482	17.2962	5.03794	6.70132	2.03127
B4galnt3	ENSMUSG00000041372	20.6412	24.5195	27.0889	17.1712	14.0401	11.0682	23.2837	7.89067
Cdr2	ENSMUSG00000030878	362.508	1445.54	307.644	217.653	365.878	323.362	493.001	286.427
Taok3	ENSMUSG00000061288	655.874	937.973	656.814	943.988	474.173	507.016	575.893	454.288
Gm13414	ENSMUSG00000087635	147.887	79.489	97.9744	97.6954	27.6081	114.39	89.6384	34.7198
Zfp385b	ENSMUSG00000027016	86.9854	46.3424	125.852	81.6822	49.8164	36.0826	84.5786	44.2178
Lta	ENSMUSG00000024402	3.13612	21.6232	2.04467	2.73168	6.07802	2.57412	3.14105	6.82338
Atp8a1	ENSMUSG00000037685	754.784	1340.47	373.998	143.577	198.953	793.016	348.401	306.636
Mylip	ENSMUSG00000038175	257.885	531.645	374.648	535.074	208.02	302.864	308.42	251.992
Gm10825	ENSMUSG00000096937	15.6569	43.4656	19.2009	5.476	23.2102	10.2256	3.92338	15.4889
Slc16a12	ENSMUSG00000009378	588.733	767.753	599.53	676.229	375.455	398.05	393.135	493.838
Sult2b1	ENSMUSG00000003271	16.0804	14.3713	15.6103	50.0747	15.0986	2.14461	34.7226	8.68321
Gm30978	ENSMUSG00000110110	6.27772	18.2076	15.4457	12.2741	9.13814	5.17018	11.7836	6.85244
Smc2os	ENSMUSG00000085763	8.40529	11.8997	9.67009	1.35047	3.08517	5.29818	2.35989	9.02841
Grb14	ENSMUSG00000026888	130.884	144.624	142.456	144.215	88.535	73.9586	128.077	64.3306
mt-Tl2	ENSMUSG00000064366	20.0531	16.6893	21.0879	12.9312	6.19439	7.91625	24.2508	6.31808
Scube3	ENSMUSG00000038677	125.375	65.1714	114.924	102.546	68.9937	49.3192	86.3401	53.1486
Fgl2	ENSMUSG00000039899	744.3	605.237	526.906	487.293	478.453	425.407	329.582	260.525
1810043G02Rik	ENSMUSG00000020284	209.36	161.734	424.198	585.263	276.607	223.314	241.919	131.002
Gm37579	ENSMUSG00000102390	8.2989	3.3933	7.10066	16.2126	3.11037	7.08719	5.57775	6.37265
Gm14163	ENSMUSG00000089684	19.0703	9.60063	9.30463	17.8281	10.4454	3.5881	6.20552	15.0693
Gm12879	ENSMUSG00000081305	13.5964	36.7125	13.3422	9.55318	12.1713	12.0403	9.42523	12.7012
Rassf9	ENSMUSG00000044921	163.987	167.457	147.277	154.543	99.0627	104.276	128.731	68.9409
Gm8451	ENSMUSG00000099471	6.0453	0	3.43532	20.9947	0	8.95861	2.11896	8.22599
Naip3	ENSMUSG00000082956	49.0561	43.5013	53.5433	67.0852	38.3432	19.5953	21.9704	55.1686
Svop	ENSMUSG00000042078	26.7703	39.7133	21.4253	37.0599	25.5842	21.8014	18.9075	12.9169
Sp110	ENSMUSG00000070034	134.985	196.429	79.9	124.658	97.7523	76.7547	124.329	41.1236
Gm19719	ENSMUSG00000107317	16.7012	21.1898	8.08654	9.58256	9.083	9.37482	10.9857	5.80918
Smco3	ENSMUSG00000043298	10.5073	6.22962	5.11027	25.3147	6.16155	10.3637	9.34246	4.07058
Rnf128	ENSMUSG00000031438	699.014	663.156	647.86	669.507	317.313	423.417	433.974	526.397
Gm19569	ENSMUSG00000099094	17.8988	41.2616	30.8085	34.2293	27.5586	15.1575	30.2361	5.89622
Igfbp2	ENSMUSG00000039323	350.177	638.391	461.026	497.472	360.989	560.683	260.31	54.3225
Gm7932	ENSMUSG00000108084	6.2667	12.571	2.03066	12.3097	8.08576	3.41814	4.70956	4.85392
Pigf	ENSMUSG00000024145	306.667	347.479	323.252	264.409	189.031	185.586	223.922	190.239
Misp	ENSMUSG00000035852	264.367	248.997	224.314	282.018	133.453	174.331	171.204	168.923
Cyfip2	ENSMUSG00000020340	1439.43	1178.06	937.606	1886.34	544.327	630.211	717.649	1565.74
Aif1l	ENSMUSG00000001864	419.725	366.535	390.249	372.904	228.554	224.845	272.439	258.786
Fstl4	ENSMUSG00000036264	25.0513	64.6534	19.2027	19.1657	16.1467	15.3393	26.6792	23.2347
Itga4	ENSMUSG00000027009	663.527	1987.46	601.987	537.333	591.37	574.842	878.351	364.964
Gm11204	ENSMUSG00000082252	13.0458	10.149	13.1993	19.4576	4.14874	15.9564	3.71806	11.6917
Prss3	ENSMUSG00000071519	412906	297433	353584	289141	199052	170904	271646	218955
Slc45a3	ENSMUSG00000026435	72.732	87.3595	34.243	49.8864	42.7757	38.2588	26.6587	47.7288
mt-Th	ENSMUSG00000064364	49.5291	48.3881	32.1202	38.7851	22.7085	21.1032	51.0019	12.631
Zcwpw2	ENSMUSG00000032443	13.0125	0.818263	25.82	1.35378	12.0115	0.339175	0.780929	12.9719
Zfp711	ENSMUSG00000025529	75.5422	195.565	98.4905	56.6208	55.4792	77.0971	69.0213	69.7604
Kcnmb1	ENSMUSG00000020155	19.8328	44.494	22.2389	32.8542	25.2309	15.341	18.0479	17.428
Rps3a3	ENSMUSG00000059751	33.5374	49.7346	35.5449	31.2632	26.5241	26.0806	17.2942	25.6781
Foxc1	ENSMUSG00000050295	33.4038	80.4584	44.4896	42.4345	23.2145	42.6207	36.8812	25.1778
Il1rapl1	ENSMUSG00000052372	8.38383	3.2875	15.5993	14.4793	6.74172	6.78754	6.23296	6.8319
Olfr720	ENSMUSG00000052417	14.6132	4.24014	3.03184	15.0589	1.00915	5.96507	7.84679	8.71271
Slc35g1	ENSMUSG00000044026	834.127	718.673	666.776	685.708	425.021	460.487	415.914	550.257
0610038B21Rik	ENSMUSG00000097882	24.2695	10.5329	18.2735	17.4858	14.4044	5.83288	15.0084	9.72959
Hspb7	ENSMUSG00000006221	63.6942	50.5432	57.7564	46.5218	49.4919	44.3818	25.1143	20.3617
Rnf207	ENSMUSG00000058498	7.16774	6.4928	26.2974	6.23504	18.2287	2.82504	5.06194	3.35413
Fbxo21	ENSMUSG00000032898	1069.34	850.411	1195.32	1729.22	612.164	527.376	901.986	1049.56
Ly75	ENSMUSG00000026980	68.8772	107.451	84.7714	64.3602	64.5551	44.2743	57.2758	41.592
Ace2	ENSMUSG00000015405	694.438	663.291	613.932	538.886	456.912	443.038	338.668	363.573
Gm25184	ENSMUSG00000088378	9.49885	15.0655	9.16772	3.2439	7.26978	6.21886	3.71723	6.39291
Olfr466	ENSMUSG00000049806	15.6575	43.4348	29.3149	27.3785	17.157	16.1933	21.1867	19.3644
Olfr654	ENSMUSG00000073925	12.5288	8.43886	11.1382	8.21086	2.01961	8.53138	5.49349	9.69198
4930594M22Rik	ENSMUSG00000075463	21.1985	41.8391	14.3633	40.0269	19.0625	18.8205	14.792	22.2889
P2rx2	ENSMUSG00000029503	12.2271	9.92032	7.61981	7.27043	10.7616	5.47036	4.30665	3.10655
4931403E22Rik	ENSMUSG00000093772	5.24894	6.55421	9.57422	12.1838	4.10185	5.26845	7.07848	4.98764
Itgb7	ENSMUSG00000001281	105.415	16.9325	74.9714	43.7339	100.855	30.0297	15.2877	7.80233
Dcun1d1	ENSMUSG00000027708	1082	1515.02	1374.1	1197.94	681.269	897.526	693.191	1032.5
Rmst	ENSMUSG00000112117	32.2143	0.126836	0.425142	43.1866	1.2079	9.28298	17.3447	20.7264
Angptl1	ENSMUSG00000033544	310.712	318.417	265.847	223.754	131.307	202.63	173.434	208.063
Kcnmb2	ENSMUSG00000037610	161.443	135.649	166.47	139.19	167.114	112.861	66.9384	38.5574
Naip6	ENSMUSG00000078942	727.353	808.643	759.16	1052.12	538.917	332.633	394.576	876.229
Ppard	ENSMUSG00000002250	536.931	436.295	532.723	619.419	325.476	315.758	276.256	443.428
Rdh12	ENSMUSG00000021123	31.7518	32.8677	17.427	15.6691	15.6071	21.0511	18.3439	7.57689
Alad	ENSMUSG00000028393	550.583	1290.01	525.05	452.822	456.162	420.766	615.407	312.827
Gm10499	ENSMUSG00000073403	5.61942	22.2565	8.82671	1.21975	5.41731	3.89568	6.3053	8.6795
Gm10310	ENSMUSG00000094632	10.4377	14.8479	7.07291	8.21426	9.08178	8.52053	5.49267	2.9039
Lax1	ENSMUSG00000051998	38.4165	39.0983	13.0888	15.313	17.3464	19.1268	19.1757	12.2232
Bpgm	ENSMUSG00000038871	1790.72	2864.12	2095.27	2003.85	1128.76	1437.75	1238.54	1805.44
Cabp7	ENSMUSG00000009075	58.4765	53.6475	73.9984	67.0409	48.4883	43.5388	35.3179	34.9142
Gm11951	ENSMUSG00000079889	12.2422	0	10.2718	11.2641	3.0075	8.98358	3.42761	6.23128
Tnfrsf23	ENSMUSG00000037613	107.296	200.587	102.836	62.0753	79.3266	82.6323	72.8946	68.3024
Lcn2	ENSMUSG00000026822	68.391	477.099	170.22	46.0556	65.9806	98.5487	297.465	26.6611
Fkbp1b	ENSMUSG00000020635	106.763	89.2955	106.415	107.663	73.1825	82.8851	46.3566	60.8121
Gm26840	ENSMUSG00000097728	30.2788	35.8486	40.5097	30.1054	22.217	15.3582	17.2655	32.9563
Hoxd3	ENSMUSG00000079277	0.345038	1.1543	0.555639	49.8056	11.2731	0.468001	8.59658	12.9629
Bdh2	ENSMUSG00000028167	81.2004	81.3208	76.2004	81.3462	51.0346	44.2444	53.3408	56.9042
BC100530	ENSMUSG00000071561	58.8822	325.382	161.258	13.566	31.9275	42.3091	283.872	0.965885
Cyp4v3	ENSMUSG00000079057	783.965	642.313	567.345	620.07	445.139	318.837	517.128	398.045
Slc22a23	ENSMUSG00000038267	899.553	1211.65	923.59	595.185	325.364	349.08	880.838	776.881
Hacl1	ENSMUSG00000021884	254.637	192.039	211.536	259.883	122.798	140.594	147.189	179.282
Nod2	ENSMUSG00000055994	39.6632	56.2106	31.3227	38.3332	28.2544	24.7095	28.248	25.167
Gm8885	ENSMUSG00000101496	18.9246	17.0491	17.3455	6.73718	6.18572	11.5368	11.8003	9.07359
Gm12009	ENSMUSG00000084183	14.6461	39.5546	13.3718	23.1897	8.11999	13.7784	10.9974	25.4357
Tnfrsf25	ENSMUSG00000024793	52.8126	36.3327	61.6707	20.4814	18.9977	21.6723	51.6094	17.8129
Gm13740	ENSMUSG00000082417	517.638	365.283	308.153	695.631	283.084	348.039	186.194	395.558
AC119928.1	ENSMUSG00000110820	36.7584	43.1443	11.4636	61.703	36.1501	31.0563	0	31.1985
G6pc2	ENSMUSG00000005232	1987.77	1544.94	1750.48	1011.52	1238.5	1185.91	831.36	791.9
Dnah2	ENSMUSG00000005237	78.9097	24.8815	252.978	100.702	69.8899	91.3354	23.4773	109.477
Tfrc	ENSMUSG00000022797	2566.17	7971.09	3344.06	2684.56	2430.42	2728.95	3404.59	2091.89
Actg2	ENSMUSG00000059430	387.202	373.596	237.241	215.814	271.407	268.536	105.769	135.102
Rgs16	ENSMUSG00000026475	142.033	173.125	117.705	131.319	93.9775	95.6721	104.391	68.8999
Gm3550	ENSMUSG00000078240	19.8538	28.0314	20.3793	16.4011	19.2263	11.989	12.5617	10.7014
9530053A07Rik	ENSMUSG00000078776	18.2255	16.3057	16.1654	19.3419	16.353	7.08897	13.2968	8.33074
Syde2	ENSMUSG00000036863	527.471	323.839	616.12	503.975	139.417	359.884	233.514	535.958
Pigu	ENSMUSG00000038383	756.41	318.686	764.346	1153.86	411.157	618.451	451.292	445.784
5330413P13Rik	ENSMUSG00000086822	19.2723	15.6334	13.0949	17.3137	12.2614	8.39053	19.4313	1.96189
Gm14445	ENSMUSG00000082112	11.5107	13.449	12.2652	8.20714	9.12364	0	9.43354	10.7262
Bnipl	ENSMUSG00000028115	15.4049	39.8349	20.0797	19.8012	22.8438	13.2051	14.4561	10.8195
Gm7993	ENSMUSG00000107092	12.5444	54.5749	18.4018	6.82923	13.169	20.5928	6.2821	19.4952
Shroom1	ENSMUSG00000018387	162.562	333.014	167.909	347.452	155.396	165.103	120.508	211.052
Xcr1	ENSMUSG00000060509	12.5255	4.2403	5.05299	8.21397	6.05489	5.11288	6.27742	1.93614
Olfr63	ENSMUSG00000054666	12.5256	23.3202	12.1275	17.7968	10.0916	5.96511	19.617	6.77659
Gm17315	ENSMUSG00000097791	8.35423	17.8645	10.1408	16.4169	10.1031	8.53905	8.6335	6.79048
Lmcd1	ENSMUSG00000057604	244.494	377.494	238.28	196.84	190.198	186.613	172.716	133.229
Sort1	ENSMUSG00000068747	2140.43	2337.05	2054.19	2222.78	1240.99	1321.28	1706.72	1385.35
Psg23	ENSMUSG00000074359	24.0226	28.2797	12.1848	17.7804	7.07521	13.6731	14.9137	17.4749
Slc28a2	ENSMUSG00000027219	234.956	93.7489	159.697	181.8	152.519	56.6721	92.9656	130.824
Lrrc46	ENSMUSG00000020878	15.6821	9.24955	18.416	6.82814	5.06626	6.009	12.5648	8.77687
Aqp8	ENSMUSG00000030762	1069.51	727.45	722.944	705.735	694.1	320.29	584.75	484.879
Lmo7	ENSMUSG00000033060	711.532	358.102	594.973	547.005	337.259	382.049	255.316	454.254
Gm11979	ENSMUSG00000082579	7.34045	6.73658	10.5131	5.43013	4.08755	5.23299	3.14501	6.93569
Gm4859	ENSMUSG00000105077	16.77	19.4683	14.6473	23.1036	11.2243	13.9158	7.86122	14.8208
Ptpru	ENSMUSG00000028909	208.167	207.597	84.9914	75.6075	77.0979	42.2825	140.035	113.133
Gcg	ENSMUSG00000000394	53872.8	40891.7	38204.8	42901	34941.3	29322.9	32920.6	16503.1
Ghsr	ENSMUSG00000051136	16.7008	21.2005	14.1486	19.1659	10.0915	7.6694	15.6936	12.5851
Gcnt2	ENSMUSG00000021360	461.94	566.43	423.684	441.398	368.574	302.011	319.848	233.719
Runx2	ENSMUSG00000039153	6.12115	17.1766	162.822	6.32574	45.1528	65.1457	11.1268	3.03274
A330076H08Rik	ENSMUSG00000109321	78.2805	119.428	63.5897	89.109	70.3826	43.6083	73.9513	38.7156
Golm1	ENSMUSG00000021556	1035.88	1387.47	967.42	799.551	831.053	696.838	744.921	437.967
Gm13436	ENSMUSG00000083716	6.31373	3.48683	10.9859	12.0852	5.17327	3.57593	2.36005	10.156
Abcg3	ENSMUSG00000029299	86.765	106.315	62.1682	71.5997	59.5491	50.0976	65.2407	36.6621
Car12	ENSMUSG00000032373	9.11522	35.8314	10.0969	28.2577	24.3706	8.02004	9.95593	11.5725
Gm5560	ENSMUSG00000067161	5.23612	16.8713	7.26471	6.80743	12.2143	4.32831	3.92934	2.95028
Slc26a3	ENSMUSG00000001225	9.75524	5.66083	3.71058	12.3203	6.78438	3.96684	5.23387	4.3735
Ints2	ENSMUSG00000018068	540.795	1148.65	516.12	514.959	586.9	434.769	261	478.764
Itga2	ENSMUSG00000015533	228.598	176.928	157.69	191.651	138.264	95.4537	142.814	112.312
Fam163a	ENSMUSG00000015484	43.843	77.2654	77.8635	72.5481	42.3929	44.3278	49.4368	39.7054
Klk1b4	ENSMUSG00000066513	171.812	149.548	178.107	175.492	78.4627	127.52	110.038	121.215
Frmpd4	ENSMUSG00000049176	7.38451	7.53443	11.2186	12.6931	11.2152	4.30275	4.75883	4.8881
Tmc7	ENSMUSG00000042246	126.289	104.42	99.5168	118.587	72.8783	76.7234	80.7726	60.5385
Awat2	ENSMUSG00000031220	13.9428	20.7597	12.4672	10.637	10.1274	7.61902	7.8291	11.9013
Gm10433	ENSMUSG00000072884	46.8147	71.489	27.9961	26.8448	25.4613	38.2716	26.5602	21.9992
Nxph1	ENSMUSG00000046178	40.3432	53.9023	59.6216	67.5029	35.8381	32.6022	35.4424	39.7535
G0s2	ENSMUSG00000009633	107.88	160.259	105.998	118.415	85.5355	77.9701	79.3772	76.7668
Zfp217	ENSMUSG00000052056	611.291	1193.92	700.48	1308.75	161.302	681.538	791.696	841.674
Eln	ENSMUSG00000029675	34009.9	30460.1	24268.1	22104.6	27397.8	22336.9	11101.2	11135
Gm44850	ENSMUSG00000108604	539.472	758.237	393.946	435.624	322.227	309.056	228.523	521.773
Coro6	ENSMUSG00000020836	9.65689	0.924228	141.064	15.946	10.6867	8.99078	80.3586	8.82177
Gm12380	ENSMUSG00000084148	9.4777	22.0269	5.56722	9.36581	6.22965	4.50271	10.2252	9.20753
Gm16675	ENSMUSG00000097534	24.1753	42.9125	32.37	51.2622	21.0841	23.4259	30.7455	22.6516
Cadm1	ENSMUSG00000032076	896.583	782.819	791.818	754.612	483.425	504.961	644.662	462.807
Chad	ENSMUSG00000039084	39.7064	36.3574	52.9744	53.306	16.1894	35.1061	32.1889	35.0182
Coa7	ENSMUSG00000048351	378.933	357.031	409.784	368.562	221.424	214.032	211.692	337.023
Fsbp	ENSMUSG00000094595	81.417	94.3253	69.7375	83.5072	56.514	72.4363	46.2963	38.7249
Gm15201	ENSMUSG00000086034	4.18316	12.2574	5.12823	8.18956	2.02813	7.73717	4.71245	4.88318
Tcf23	ENSMUSG00000006642	11.4823	18.0058	7.07657	10.9512	4.03705	15.3417	8.63166	2.9048
H2-Aa	ENSMUSG00000036594	184.114	206.004	142.743	227.875	136.485	185.522	88.2447	84.841
Ngb	ENSMUSG00000021032	11.9135	22.4444	5.89828	17.4077	8.11241	8.92591	14.9013	5.59135
Acnat1	ENSMUSG00000070985	228.713	233.45	361.796	384.232	104.241	214.803	119.602	347.846
Rab17	ENSMUSG00000026304	56.3997	37.019	41.9155	68.3463	23.8976	36.2227	28.4908	44.0654
Galnt9	ENSMUSG00000033316	8.21698	3.0558	5.14067	11.7246	2.92873	4.04272	3.70397	7.65447
9130221F21Rik	ENSMUSG00000108356	11.4864	14.7271	8.10934	4.10455	6.06103	5.12218	7.06358	6.78883
Sbspon	ENSMUSG00000032719	149.317	154.766	167.199	173.771	82.8248	116.933	149.901	70.7836
4632428C04Rik	ENSMUSG00000097184	45.9499	35.7055	36.5163	30.0961	24.2495	25.6211	19.6219	27.1662
Nckap5los	ENSMUSG00000089968	2.08974	17.6719	5.09225	5.4676	5.05872	5.1366	4.71049	4.86282
Lmod1	ENSMUSG00000048096	134.659	172.559	94.0354	83.5001	114.054	88.6513	49.4365	63.913
Fcor	ENSMUSG00000089665	13.887	14.2109	14.3628	8.74722	11.9877	9.6976	4.85293	6.84892
Paqr6	ENSMUSG00000041423	73.2633	78.5291	61.6516	63.7815	40.2006	44.444	52.5598	43.5747
RP23-103E4.2	ENSMUSG00000112397	13.5778	32.4766	8.12249	9.57421	8.08571	11.9634	15.6985	5.82464
Slc30a8	ENSMUSG00000022315	972.534	976.564	774.6	988.642	703.737	573.799	654.68	488.651
Fabp3	ENSMUSG00000028773	15.7166	42.1788	35.4578	46.2406	23.446	39.0653	11.7904	16.7656
Serpina3c	ENSMUSG00000066361	12.5333	8.38252	10.1524	15.0454	9.09622	7.69041	9.41907	3.88294
Ankrd45	ENSMUSG00000044835	11.2474	13.7852	6.24456	25.3944	13.2514	7.73477	4.99599	11.0244
Fgfr3	ENSMUSG00000054252	1449.41	1095.45	1481.29	1453.79	846.723	783.275	1231.72	718.232
Sema3b	ENSMUSG00000057969	440.569	263.893	477.246	340.933	374.94	210.5	164.759	244.786
Gm16111	ENSMUSG00000090008	19.6968	22.6326	32.0914	57.5639	11.2678	45.2317	0	29.7686
Gm29100	ENSMUSG00000100980	15.657	42.3987	15.1596	17.7968	18.1649	16.1912	12.5549	12.5852
Gm28730	ENSMUSG00000101603	17.6711	6.83592	7.46048	16.961	10.938	7.3836	5.099	8.56503
Gm15482	ENSMUSG00000086711	50.1017	84.8209	63.6633	80.7717	40.365	30.676	65.128	46.4655
Acot1	ENSMUSG00000072949	697.061	703.183	558.95	782.995	305.697	447.285	478.944	561.672
Pkdcc	ENSMUSG00000024247	1011.5	990.749	1202.63	1096.14	805.898	778.963	664.676	564.48
Atp2b2	ENSMUSG00000030302	48.522	147.205	42.7934	51.1957	41.611	43.3246	72.8711	31.7545
Rnf170	ENSMUSG00000109850	28.7596	18.3124	0	0	1.04847	12.7022	1.59205	15.461
1700030K09Rik	ENSMUSG00000052794	223.986	133.364	194.255	395.504	137.245	202.14	58.1494	222.259
Bmp4	ENSMUSG00000021835	123.445	98.5808	107.39	120.466	107.584	71.0214	61.4075	54.4466
Rpl18-ps1	ENSMUSG00000104421	16.8612	23.0126	7.90864	11.9935	12.5053	11.7998	8.64818	6.1871
Mir1906-1	ENSMUSG00000084535	5.90167	7.87627	6.03124	19.406	3.09857	8.8024	7.45768	6.32406
Mir1906-2	ENSMUSG00000084559	5.90167	7.87627	6.03124	19.406	3.09857	8.8024	7.45768	6.32406
mmu-mir-1906-1	ENSMUSG00000104193	5.90167	7.87627	6.03124	19.406	3.09857	8.8024	7.45768	6.32406
Chpt1	ENSMUSG00000060002	1167.34	816.196	1261.21	1145.84	673.803	774.038	638.669	788.996
Gm20634	ENSMUSG00000070392	232.835	178.164	61.7807	82.1048	120.176	69.9672	83.1884	90.1482
Spaca9	ENSMUSG00000026809	0.694557	22.4461	21.4386	9.28635	6.66245	2.94387	8.24085	17.4522
Slc6a20b	ENSMUSG00000025243	35.7665	48.1539	71.5747	34.7284	27.8523	27.7073	42.8517	26.2512
Ncald	ENSMUSG00000051359	987.003	958.311	1072.31	862.367	560.092	576.635	735.76	671.452
Mpzl2	ENSMUSG00000032092	432.373	557.339	577.847	427.394	252.938	345.75	291.104	418.23
Nme5	ENSMUSG00000035984	36.6883	21.5567	38.8117	36.6406	19.1316	30.2973	23.2511	14.9812
Gm20695	ENSMUSG00000093575	20.9638	30.6026	4.26199	0	4.09843	7.90359	19.628	4.98821
Gm11423	ENSMUSG00000085175	94.1137	90.4737	82.2039	122.204	62.0703	77.0459	66.9242	49.1397
Iqcd	ENSMUSG00000029601	12.0559	34.9511	13.78	26.283	12.6252	12.4678	15.8519	16.1873
Nxph2	ENSMUSG00000069132	148.283	187.168	126.729	223.007	86.8793	126.359	79.2699	157.128
Aqp1	ENSMUSG00000004655	2770.33	7305.47	2721.73	2343.69	3003.25	2289.63	2992.6	1650.67
Gm7008	ENSMUSG00000035983	11.0427	2.00107	10.2122	11.4295	8.71661	5.36451	5.62564	3.05626
Dmp1	ENSMUSG00000029307	6.26502	15.7942	14.186	2.73657	10.1004	7.68153	3.92411	3.87845
Kcnj4	ENSMUSG00000044216	10.4448	8.37601	2.03111	9.57376	2.02159	4.27324	7.84939	5.82547
Lgals12	ENSMUSG00000024972	674.568	600.747	593.042	540.666	422.81	330.294	281.94	546.174
RP24-282C4.13	ENSMUSG00000111326	6.28863	20.4512	10.4603	9.51365	7.14235	11.3053	6.28893	5.92766
Tnfaip8l3	ENSMUSG00000074345	28.1826	29.6786	22.2342	24.6417	23.2108	23.8608	14.9089	6.77669
Cmbl	ENSMUSG00000022235	155.972	128.623	166.765	143.314	83.5155	103.752	126.608	76.5294
Gm2830	ENSMUSG00000086567	104.819	79.2101	109.152	124.024	72.9386	75.3984	54.8453	70.7279
Ptpn13	ENSMUSG00000034573	1912.2	1913.96	1603.47	1854.14	1256.14	1213.58	1173.43	1139.66
Acp2	ENSMUSG00000002103	1551.08	2283.41	1247.84	1526.76	1036.91	1186.97	845.859	1270.49
Mnx1	ENSMUSG00000001566	31.5781	29.4174	40.2563	39.9146	25.2942	25.8471	25.3668	16.2005
Hoxb3os	ENSMUSG00000084844	14.686	20.9679	13.2724	18.8572	8.1232	14.5996	13.9895	7.80503
Sorcs3	ENSMUSG00000063434	39.6596	38.2446	30.2925	43.8149	27.2393	42.5858	20.4004	9.67583
Clps	ENSMUSG00000024225	633707	291695	579382	542081	358014	347228	259539	380437
Gm15774	ENSMUSG00000085118	13.578	52.3679	12.185	12.3095	10.1075	10.2549	23.548	15.5333
Hcn4	ENSMUSG00000032338	31.3092	63.7807	23.2186	36.9706	31.2722	25.5477	17.2616	28.0558
Gm31166	ENSMUSG00000109695	18.2987	68.3224	12.3933	24.3936	13.0355	32.7903	7.69897	27.6557
Stfa3	ENSMUSG00000054905	32.8023	146.515	97.7888	8.40816	27.2414	36.0604	123.414	1.13721
Plcxd3	ENSMUSG00000049148	41.3986	29.8641	25.842	28.5407	24.9066	27.8172	15.1551	14.8131
Kl	ENSMUSG00000058488	95.3181	66.6523	91.7294	83.667	59.3397	44.912	66.4068	51.3812
1700108F19Rik	ENSMUSG00000101009	26.2395	4.70315	3.04264	6.48235	23.265	1.20518	1.43632	0.734512
Gm2546	ENSMUSG00000098019	2.09326	9.04129	14.4567	2.72594	9.14631	5.17874	2.35706	1.96109
Gm3839	ENSMUSG00000097148	18.808	51.9567	19.3534	28.704	15.1769	15.4112	20.4123	27.2342
Gm26645	ENSMUSG00000097684	14.6372	30.8052	21.4929	12.2898	9.1203	19.7479	16.4916	6.82786
Gm26614	ENSMUSG00000097240	5.21939	10.5852	6.06709	5.47536	4.03737	3.40976	8.63181	1.93681
Klhdc7a	ENSMUSG00000078234	502.993	501.45	334.954	468.348	255.17	275.816	415.829	244.674
Slc18b1	ENSMUSG00000037455	489.726	642.97	324.926	486.003	311.103	356.637	287.075	326.451
Gm6254	ENSMUSG00000066538	20.9559	26.3513	16.4963	0	13.2181	6.04001	22.8148	0
Cdkl3	ENSMUSG00000020389	98.5289	107.231	181.395	145.226	107.751	90.4022	95.8524	57.252
Col4a6	ENSMUSG00000031273	439.443	624.688	417.061	541.659	385.585	416.178	348.346	184.881
9630013D21Rik	ENSMUSG00000059027	19.9785	60.5725	4.62031	18.7166	27.4635	10.5556	12.8363	17.7169
Ppp2r3a	ENSMUSG00000043154	599.703	946.779	862.76	598.491	433.233	560.751	557.846	434.21
Rnf43	ENSMUSG00000034177	482.914	371.663	533.819	612.284	296.711	413.568	274.195	336.813
Gm14429	ENSMUSG00000081574	9.40113	6.27164	9.14597	6.83751	4.04405	5.12989	7.84972	3.88517
Sgms2	ENSMUSG00000050931	914.667	758.85	1138.83	828.571	687.738	443.862	733.861	540.132
Adgrf3	ENSMUSG00000067642	14.609	52.7164	48.6504	9.32916	37.9146	34.3904	9.72057	0.791282
A630014C17Rik	ENSMUSG00000086395	10.4409	11.5983	9.11461	20.5265	12.1183	2.55968	7.84793	11.6316
Rida	ENSMUSG00000022323	1045.55	644.364	756.496	850.879	536.275	469.683	415.215	758.718
5830444B04Rik	ENSMUSG00000084803	53.021	1.73601	17.4076	115.635	38.1007	16.7223	33.0618	36.3138
Kctd14	ENSMUSG00000051727	916.658	1103.15	992.805	1097.32	583.915	575.768	615.747	942.789
Gm14461	ENSMUSG00000054510	9.40313	1.04099	10.1788	8.20233	1.01156	7.70232	5.49538	4.86119
RP23-228B2.3	ENSMUSG00000111329	22.9829	17.7349	18.3061	24.6112	14.1578	15.3968	14.1302	11.6609
Dpyd	ENSMUSG00000033308	103.574	228.422	201.258	318.548	103.519	114.524	187.709	158.085
Susd4	ENSMUSG00000038576	143.421	186.865	134.137	158.142	85.2255	132.846	97.875	96.175
4931406C07Rik	ENSMUSG00000031938	1201.04	1291.75	1143.55	1136.2	802.736	748.803	856.853	751.388
Ang	ENSMUSG00000072115	2357.52	2088.26	1983.48	1692.15	1367.06	1297.73	1321.79	1391.48
Adra2b	ENSMUSG00000058620	22.9652	52.9304	23.2564	20.5327	30.28	17.9009	24.3259	6.77871
Ccdc27	ENSMUSG00000039492	19.8459	3.13863	13.2062	13.676	8.08715	8.548	8.63449	7.76869
Abcg1	ENSMUSG00000024030	183.565	313.585	238.414	353.861	186.184	191.866	207.353	136.563
Slc6a13	ENSMUSG00000030108	8.36265	70.1765	8.12821	12.9431	19.0908	24.5035	14.6519	7.77217
Irf6	ENSMUSG00000026638	2192.76	508.295	1514.13	1927.98	935.347	1160.05	698.837	1278.41
Gm11585	ENSMUSG00000082045	42.9083	0	9.59019	45.6433	0	24.2902	19.0953	21.6815
Hrc	ENSMUSG00000038239	33.9867	48.5983	51.6894	55.284	28.1527	22.2361	34.0969	41.1936
Cldn1	ENSMUSG00000022512	68.9052	66.5177	50.6095	61.5859	68.6582	46.0594	36.8839	12.5968
Hspb6	ENSMUSG00000036854	213.221	65.1918	196.398	209.563	96.7526	97.1241	122.595	137.371
6030443J06Rik	ENSMUSG00000097207	37.3453	110.955	28.8093	63.5931	35.7693	42.168	44.3957	37.426
Adora3	ENSMUSG00000000562	19.4632	21.1079	15.704	12.2152	17.4113	8.55355	11.6032	7.89339
Gm5513	ENSMUSG00000063586	9.4119	7.1533	7.17824	9.55485	1.014	6.01716	6.2832	8.78879
B230307C23Rik	ENSMUSG00000080717	90.1691	41.3001	60.1364	78.7967	34.3933	39.8939	53.1957	52.0397
Myt1	ENSMUSG00000010505	463.068	76.9608	238.201	540.711	161.404	209.534	222.845	281.886
AU022754	ENSMUSG00000097209	18.7937	20.0326	14.1785	32.8422	9.08881	12.7985	19.6198	15.5089
Tff2	ENSMUSG00000024028	18295.4	16653.5	19684.8	18660.1	13569	13673.4	9356.24	12080.2
4930515G01Rik	ENSMUSG00000092183	12.5483	24.5634	22.5461	16.3819	11.1518	15.467	14.1367	9.76173
Manba	ENSMUSG00000028164	1614.87	1479.86	1411.21	2054.36	765.36	1177.99	1088.76	1326.5
Myo1h	ENSMUSG00000066952	9.72193	42.2481	30.8208	30.9034	12.6627	18.6175	26.5395	17.7294
Cfap126	ENSMUSG00000026649	44.6741	20.0152	52.0138	37.6665	15.6777	17.0905	38.6643	31.179
Gm10575	ENSMUSG00000073787	46.1598	2.31708	74.4179	170.129	3.95894	98.6958	49.3213	42.858
Pi15	ENSMUSG00000067780	2220.77	2641.66	1943.67	2322.45	1862.01	1463.6	1449.94	1295.15
Ppp1r1a	ENSMUSG00000022490	159.972	142.596	144.364	155.658	135.808	90.1739	91.8837	82.9285
Pde4dip	ENSMUSG00000038170	1637.41	1369.94	1146.9	693.148	1060.18	881.501	560.151	722.434
Itga8	ENSMUSG00000026768	380.828	403.432	555.195	308.066	209.32	429.335	265.745	191.485
Mir3082	ENSMUSG00000093076	10.6112	14.9739	8.02753	11.3104	8.25647	7.91185	10.5756	3.15679
Upp1	ENSMUSG00000020407	100.811	106.661	119.214	57.6291	72.1944	63.5368	67.2857	52.7878
Gm9821	ENSMUSG00000095332	50.1421	100.24	54.899	76.5736	39.435	39.3391	65.1545	43.7192
Gstm4	ENSMUSG00000027890	292.593	332.339	261.868	303.559	184.053	214.11	211.862	182.573
Otud7a	ENSMUSG00000033510	10.5532	0.634975	22.5711	52.6179	12.5858	1.65194	21.5721	21.7127
Zhx2	ENSMUSG00000071757	402.755	476.122	348.789	274.017	352.836	151.425	209.688	286.235
Gm5422	ENSMUSG00000039684	11.6642	8.84691	11.3203	5.55788	9.23171	3.4672	5.57898	6.62766
B930082K07Rik	ENSMUSG00000097734	12.5315	16.8099	13.1842	9.57635	7.07236	7.68555	14.1276	5.82073
1700001K19Rik	ENSMUSG00000056508	10.4683	8.00413	8.27476	9.53736	4.06717	9.50365	4.71449	5.88901
AC121298.1	ENSMUSG00000110939	28.4861	12.4964	11.3785	32.4269	11.0439	0	12.8743	32.6032
Thrsp	ENSMUSG00000035686	22.3203	40.293	20.2419	13.8931	13.152	21.1309	19.5907	10.6314
Gm7290	ENSMUSG00000078192	29.4245	27.2997	31.2411	32.39	20.583	20.3396	21.2396	18.0834
Gm28037	ENSMUSG00000098371	13.6633	48.9345	18.348	18.8853	16.475	17.7052	17.3067	15.0853
Gm7803	ENSMUSG00000083754	41.8605	32.2234	26.822	12.2693	21.3348	19.8405	7.85647	26.4595
Slc22a18	ENSMUSG00000000154	86.5599	96.8186	88.688	102.002	56.3775	51.8799	70.6676	70.6622
mt-Tm	ENSMUSG00000064344	14.1531	10.5491	8.03178	4.84865	6.19381	6.1561	7.46273	5.26397
Gm3222	ENSMUSG00000079311	8.37308	18.0807	10.3266	14.9925	16.2603	6.90516	9.42824	1.96113
Rep15	ENSMUSG00000040121	53.292	51.9051	38.7222	31.4352	31.3697	35.9679	32.1894	17.5118
Gm11249	ENSMUSG00000083087	12.5696	30.6067	18.7208	34.021	12.2224	15.6014	16.5047	19.6931
Psd4	ENSMUSG00000026979	210.578	392.009	609.794	459.197	242.138	349.62	161.252	362.712
Tmem56	ENSMUSG00000028132	915.492	731.549	1105.03	226.538	334.708	445.942	593.754	613.765
Gm6621	ENSMUSG00000102447	15.7243	14.5487	10.4783	6.79282	4.08347	6.96401	11.7925	8.90031
St18	ENSMUSG00000033740	253.541	86.6298	338.551	450.34	249.524	178.203	184.237	142.05
Gm3326	ENSMUSG00000090900	9.41746	11.1052	3.0916	4.09068	7.10924	2.5863	3.92803	4.89689
Gm29288	ENSMUSG00000099455	4.18864	12.9184	8.29807	2.72329	5.08844	1.73078	11.0019	0.983118
Gm17619	ENSMUSG00000097514	2.0905	11.3534	3.06408	13.6611	7.08882	4.28778	3.92609	4.87108
Gm13710	ENSMUSG00000087362	11.2845	16.7011	13.6323	3.4965	6.3031	6.25926	14.4355	3.1704
Drd2	ENSMUSG00000032259	2.08852	10.5123	5.06967	9.57679	6.06156	7.68449	1.56971	2.90996
Gm14379	ENSMUSG00000087252	8.35755	13.5574	4.06858	12.3053	6.0679	6.84357	7.85018	4.8591
Ephx3	ENSMUSG00000037577	15.502	5.36199	16.3541	8.43126	5.20875	8.79867	4.80495	11.7361
Cd177	ENSMUSG00000052212	12.0851	114.485	38.6941	0	10.6115	18.203	81.2549	0.534426
Gpatch1	ENSMUSG00000063808	249.384	403.082	292.721	378.261	227.074	191.092	233.564	234.099
Grik4	ENSMUSG00000032017	25.2447	13.1074	26.951	32.5648	12.6238	14.249	14.2195	24.4144
Frzb	ENSMUSG00000027004	329.599	361.033	275.799	379.913	248.717	229.636	240.338	182.613
Gnaz	ENSMUSG00000040009	117.929	133.982	118.678	79.8332	81.3285	73.3438	59.8773	86.9847
Rspo3	ENSMUSG00000019880	71.5582	177.591	124.206	185.239	86.956	99.8632	124.172	63.0269
Art3	ENSMUSG00000034842	170.951	68.6022	103.461	155.81	84.5005	83.5579	89.6331	76.3144
Faim2	ENSMUSG00000023011	16.7006	3.18072	16.1686	15.0591	5.04564	15.3381	7.06207	6.77625
Prss2	ENSMUSG00000057163	1.08277e+06	1.05714e+06	1.14251e+06	1.15459e+06	681247	847108	558571	884851
Mlip	ENSMUSG00000032355	18.301	2.19447	13.8506	20.1448	10.8345	19.8037	3.05708	2.80275
Thrb	ENSMUSG00000021779	613.481	618.251	500.531	540.657	291.214	315.955	321.636	594.051
Hspb2	ENSMUSG00000038086	45.1402	60.0819	44.1208	37.1307	41.1161	38.8511	22.9927	22.0062
Kdm8	ENSMUSG00000030752	91.3259	316.656	132.566	160.221	146.08	85.1573	118.695	119.776
Amdhd1	ENSMUSG00000015890	12.4978	0	12.1395	16.3714	5.03832	7.66564	7.04474	7.74086
Olfr904	ENSMUSG00000094380	22.9672	33.8194	34.4014	17.7928	20.191	6.82206	26.6813	19.3753
Ypel4	ENSMUSG00000034059	121.198	480.21	80.3152	111.036	114.24	108.118	235.875	73.3107
Napepld	ENSMUSG00000044968	116.109	123.106	81.2595	106.063	63.4119	65.244	90.5108	66.8286
Ggt1	ENSMUSG00000006345	2659.12	1748.09	2648.49	2556.92	1428	1614.93	1026.51	2376.89
Dpysl4	ENSMUSG00000025478	203.614	106.787	236.897	181.321	96.2827	134.143	156.587	101.986
Dpysl4	ENSMUSG00000111393	203.614	106.787	236.897	181.321	96.2827	134.143	156.587	101.986
Gria4	ENSMUSG00000025892	65.2368	162.122	68.768	67.8427	63.5697	62.0253	65.7649	52.9461
Nfatc2	ENSMUSG00000027544	817.539	953.796	772.082	868.357	578.051	508.673	514.666	689.33
Gm3298	ENSMUSG00000079383	10.5426	4.03917	9.11432	10.6362	7.3102	6.38264	3.14336	6.21557
Itpka	ENSMUSG00000027296	94.0277	93.7578	83.4417	83.3952	56.6417	59.0409	48.6725	73.8773
Lif	ENSMUSG00000034394	47.6958	49.7899	44.1385	316.566	40.6125	59.8832	177.034	30.3808
Vcam1	ENSMUSG00000027962	424.298	1206.91	355.839	357.593	443.483	356.401	511.078	264.924
Olfr804	ENSMUSG00000095401	26.0929	40.3386	30.3015	52.0272	23.2062	24.7042	29.8166	22.2584
Hrct1	ENSMUSG00000071001	12.5429	20.6446	8.17055	13.6612	18.2281	8.57535	6.28173	3.89677
Cd200	ENSMUSG00000022661	666.258	762.236	1037.64	1205.13	718.67	763.43	628.407	357.57
Iqcg	ENSMUSG00000035578	34.5072	52.6584	34.628	39.2666	42.5051	38.9553	20.701	6.12849
Bcar3	ENSMUSG00000028121	210.647	260.354	284.815	221.888	210.263	127.232	127.031	192.919
Dram1	ENSMUSG00000020057	943.529	434.997	1021.94	1040.58	633.879	560.522	607.152	513.264
Sstr4	ENSMUSG00000037014	32.4041	31.9683	22.4777	24.5882	27.3457	23.1588	15.7047	8.76975
Gm9755	ENSMUSG00000030735	34.5248	48.3792	24.5648	49.2025	0	28.3436	0	77.0835
Cldn18	ENSMUSG00000032473	99.999	32.1017	51.5542	69.7249	40.5756	44.1963	38.0662	47.6697
Syt15	ENSMUSG00000041479	433.601	571.496	483.534	573.524	342.621	353.925	365.966	325.588
Ascl4	ENSMUSG00000085111	8.91255	1.88213	9.48653	18.1791	3.27722	12.7497	0.848159	9.03324
Tagln	ENSMUSG00000032085	1973.94	1372.87	1480.87	1195.71	1513.26	1272.82	644.446	627.818
Cecr6	ENSMUSG00000094626	38.6186	71.0878	44.4509	50.6562	43.3883	25.5591	40.0176	29.0361
Ptges3l	ENSMUSG00000097487	273.59	151.099	208.373	263.901	125.629	157.367	101.147	220.268
Gm10062	ENSMUSG00000059244	3.68107	49.9867	1.79804	3.20767	3.56621	1.50984	33.3218	1.14349
Rfx6	ENSMUSG00000019900	236.066	245.52	209.947	270.177	175.97	134.553	177.386	160.34
Sephs2	ENSMUSG00000049091	2874.36	2893.89	2466.43	2247.16	1629.32	1672.4	1528.26	2237.77
1700007L15Rik	ENSMUSG00000097318	46.1434	42.2692	37.8756	28.5032	32.7078	21.8136	29.092	20.8161
F930017D23Rik	ENSMUSG00000075184	21.7887	72.3305	8.5038	0.567081	7.62645	11.6764	37.1266	13.1966
Popdc2	ENSMUSG00000022803	38.9398	128.186	17.9753	2.65462	6.58743	14.9471	51.8601	53.3457
4933406P04Rik	ENSMUSG00000069713	24.03	43.7294	5.08903	10.9366	14.1615	22.2502	13.3459	6.80538
Gm7266	ENSMUSG00000100441	12.5507	2.95966	10.9307	15.6336	7.63251	6.81617	1.41752	12.5389
Gm2093	ENSMUSG00000097662	13.5714	20.085	6.07028	13.687	7.06665	5.96897	13.3406	9.68712
Mthfd1	ENSMUSG00000021048	2074.43	2252.9	1817.64	1686.13	1181.27	1258	1261.1	1588.04
Nfe2l3	ENSMUSG00000029832	280.656	321.984	267.991	323.02	206.969	222.576	226.762	149.937
Wdr93	ENSMUSG00000039099	13.5771	10.4865	8.11936	12.3106	5.05293	9.39761	7.84907	7.7644
Gimap9	ENSMUSG00000051124	131.265	207.574	116.503	89.9536	90.8566	93.747	109.952	73.9274
Igsf9	ENSMUSG00000037995	300.085	398.047	356.664	362.205	236.992	298.733	208.51	214.345
Fam107b	ENSMUSG00000026655	1107.98	817.817	789.17	899.812	630.047	653.565	611.665	550.42
Lamc3	ENSMUSG00000026840	181.065	21.9589	162.55	727.884	240.515	208.485	286.228	4.73979
Endou	ENSMUSG00000022468	18.7997	55.6509	31.4564	38.3069	24.2449	29.0325	25.9036	18.4311
Tmtc2	ENSMUSG00000036019	654.23	908.096	566.379	481.44	517.95	368.365	486.878	393.508
Lrrc55	ENSMUSG00000075224	154.158	200.805	180.878	202.032	137.638	120.029	162.063	79.8903
RP23-386F15.2	ENSMUSG00000111187	37.5913	29.4652	26.3515	25.9962	14.1417	31.584	3.13934	32.0017
Gm43767	ENSMUSG00000106273	33.8848	13.1654	20.0656	28.2448	15.2287	15.4343	12.2651	21.6594
9430041J12Rik	ENSMUSG00000086155	39.8609	60.672	31.2897	60.6754	37.811	24.6417	11.9428	56.0013
Fam161a	ENSMUSG00000049811	125.369	117.383	138.767	109.762	81.6522	53.6767	105.596	92.0355
Lrrc61	ENSMUSG00000073096	258.54	259.328	198.553	253.787	196.694	194.463	113.674	152.748
Rab44	ENSMUSG00000064147	42.7072	114.059	37.2982	27.6886	20.7882	44.296	60.0594	25.161
Kcnab1	ENSMUSG00000027827	221.518	129.105	166.728	174.132	186.164	95.2904	116.81	70.452
Pla2g4c	ENSMUSG00000033847	26.9127	83.7354	127.674	19.5453	0.438461	47.6077	26.0708	100.738
Gjd2	ENSMUSG00000068615	410.342	388.828	320.103	333.881	311.063	208.218	262.125	204.552
Ggact	ENSMUSG00000041625	728.909	452.989	700.839	890.416	484.203	514.761	384.027	498.762
Ndnf	ENSMUSG00000049001	12.8551	59.9871	69.6911	82.1757	12.5865	44.508	57.4221	38.0052
RP23-324E2.10	ENSMUSG00000112805	26.5735	10.7907	21.7235	33.8739	14.0032	23.5584	18.839	6.71011
Tbc1d1	ENSMUSG00000029174	1045.76	1534.3	1348.84	1090.97	953.247	874.703	865.373	714.821
Trf	ENSMUSG00000032554	2509.03	2154.84	2513.41	2413.69	1973.76	1849.33	1588.15	1100.56
Gm5834	ENSMUSG00000085867	9.41815	9.07221	3.09353	6.81689	6.09484	2.58725	8.64194	1.95948
AC109138.5	ENSMUSG00000111402	29.6753	42.8015	32.5686	55.1432	26.9928	32.8524	22.3041	26.6203
Rnf17	ENSMUSG00000000365	17.7432	19.1079	15.1507	15.0605	14.1255	7.6668	10.2004	13.5486
Gm11944	ENSMUSG00000084941	16.7578	25.7287	9.35155	9.52788	3.05471	9.52895	17.29	11.8094
Ccdc68	ENSMUSG00000038903	110.241	172.067	106.017	140.568	121.356	62.2336	93.5856	82.1274
Tnfrsf14	ENSMUSG00000042333	71.8876	219.611	35.0759	24.7441	55.2399	63.0902	84.5482	35.7914
Trim23	ENSMUSG00000021712	816.309	545.403	912.285	1220.36	439.755	683.309	587.964	663.114
Gm45357	ENSMUSG00000109697	41.0607	58.7731	50.9674	70.6287	45.0401	32.2628	42.6057	30.5432
Gpank1	ENSMUSG00000092417	138.981	183.015	167.201	309.198	187.696	163.4	95.2659	96.1908
Gm6177	ENSMUSG00000057499	13.8631	4.88319	7.2676	6.57451	4.26077	12.3213	2.31892	3.24459
Aqp7	ENSMUSG00000028427	17.2501	108.046	58.664	63.1826	43.192	15.4773	47.9133	61.371
Hba-a1	ENSMUSG00000069919	12483.2	63867	14182.9	7082.49	13183.5	13519.7	33480.4	6165.27
Cdc25b	ENSMUSG00000027330	702.641	1647.83	788.574	440.467	598.096	561.82	944.485	328.725
Gm25640	ENSMUSG00000093119	9.47286	21.4143	22.2512	19.4447	7.24887	15.9141	12.4017	13.7753
Anpep	ENSMUSG00000039062	8973.99	7665.24	9295.72	10570.9	4654.59	7086.31	4598.31	8486.11
Snph	ENSMUSG00000027457	39.0483	23.1281	45.8227	190.687	39.6536	73.2342	26.2952	63.9389
Naip2	ENSMUSG00000078945	199.284	200.517	156.55	175.173	127.103	117.246	138.081	115.142
Lrrc29	ENSMUSG00000041679	99.9574	231.498	149.941	144.668	113.733	101.251	131.617	79.2771
Trpc3	ENSMUSG00000027716	55.242	33.5265	84.8678	71.9542	42.3744	57.2095	38.4672	29.0272
Gm4963	ENSMUSG00000063739	84.3169	43.87	57.6103	47.8031	47.8287	48.1531	16.2812	46.707
Fam222a	ENSMUSG00000041930	64.0507	104.292	73.1574	102.899	59.9538	58.2548	59.7909	56.3877
Gm38085	ENSMUSG00000102517	4.17628	13.7131	6.07537	13.6848	6.05882	5.11884	8.63262	5.8152
Gm17748	ENSMUSG00000101935	74.8313	103.805	78.165	42.6121	50.0552	73.6283	40.8771	39.2423
Ism1	ENSMUSG00000074766	47.0765	64.4288	73.066	62.5796	42.4983	32.4877	55.3951	37.8785
Dusp27	ENSMUSG00000026564	24.0087	28.5895	15.1658	23.2709	14.1302	11.0809	29.034	7.74665
Egfl6	ENSMUSG00000000402	202.573	313.647	171.273	243.547	193.939	185.229	186.005	68.8493
Gm14448	ENSMUSG00000080186	176.316	231.207	29.9116	168.608	133.582	85.0902	76.9108	117.147
Pfkfb3	ENSMUSG00000026773	652.752	582.524	466.365	610.635	461.09	419.743	138.18	556.096
Scg2	ENSMUSG00000050711	4408.69	4927.92	3990.55	3953.99	3823.06	3023.87	2798.16	2129.2
St3gal5	ENSMUSG00000056091	667.153	1207.4	526.903	472.579	379.614	456.664	816.99	305.139
Gm12922	ENSMUSG00000081170	10.479	15.6501	14.6176	17.6755	8.1581	7.81842	11.0049	12.8296
Colgalt2	ENSMUSG00000032649	68.9197	84.2125	79.1265	70.9188	62.0226	49.9834	56.1518	38.4605
Olfr1271	ENSMUSG00000075062	13.567	20.2062	12.1119	6.84663	9.0785	9.36652	7.84608	9.6734
2810002D19Rik	ENSMUSG00000045464	102.367	113.961	71.1289	103.932	65.7139	64.9751	72.217	64.1018
Gramd4	ENSMUSG00000035900	801.748	1562.57	1147.91	1416.88	690.442	897.457	895.737	879.659
Gm20467	ENSMUSG00000092250	17.7925	21.1028	15.4874	32.7122	17.2757	10.3567	18.0706	13.7266
Gata5	ENSMUSG00000015627	32.3643	46.4633	24.2912	21.8974	35.3382	21.3231	14.1257	14.5343
Hotairm1	ENSMUSG00000087658	24.3079	4.67807	23.3519	30.3739	13.2772	20.3836	13.8631	8.95381
Pde4b	ENSMUSG00000028525	532.97	645.591	499.894	551.966	337.994	406.681	472.741	305.599
Elf5	ENSMUSG00000027186	131.472	185.809	248.424	148.302	93.1746	81.0988	182.295	131.21
[truncated: 28,022 more rows]
