# Supplementary material for: HNF1A recruits KDM6A to activate differentiated acinar cell programs that suppress pancreatic cancer
Source: EMBO J. 2020 Mar 10;39(9):e102808. doi: 10.15252/embj.2019102808 (PMC7196917; doi:10.15252/embj.2019102808)
Supplement: Supplementary file 8 — Dataset EV3 [file EMBJ-39-e102808-s008.zip › EMBOJ-2019-102808R_Dataset_EV3/README_Dataset_EV3_Differential_expression_Kdm6apKO_pancreas.txt]

Dataset EV3
Title: Differential expression Kdm6apKO pancreas
Description: Differential gene expression analysis in Kdm6apKO pancreas and TPM normalized gene counts.  
