# Supplementary material for: HNF1A recruits KDM6A to activate differentiated acinar cell programs that suppress pancreatic cancer
Source: EMBO J. 2020 Mar 10;39(9):e102808. doi: 10.15252/embj.2019102808 (PMC7196917; doi:10.15252/embj.2019102808)
Supplement: Supplementary file 9 — Dataset EV4 [file EMBJ-39-e102808-s009.zip › README_Dataset_EV4_Functional_annotation_Kdm6apKO_pancreas.txt]

Dataset EV4
Title: Functional annotation Kdm6apKO pancreas
Description: Functional annotation analysis of significantly down-regulated and up-regulated
genes in Kdm6apKO pancreas using ENRICHR (https://amp.pharm.mssm.edu/Enrichr/) and MSigDB
(http://software.broadinstitute.org/gsea/msigdb/index.jsp) and details of GSEA with
ranked list of Log2 fold-change genes in Kdm6apKO pancreas using GSEApreranked
(https://cloud.genepattern.org/gp/pages/index.jsf).
