# Supplementary material for: HNF1A recruits KDM6A to activate differentiated acinar cell programs that suppress pancreatic cancer
Source: EMBO J. 2020 Mar 10;39(9):e102808. doi: 10.15252/embj.2019102808 (PMC7196917; doi:10.15252/embj.2019102808)
Supplement: Supplementary file 10 — Dataset EV5 [file EMBJ-39-e102808-s010.zip › README_Dataset_EV5_Shared_annotation_Hnf1aaKO_and_Kdm6apKO_pancreas.txt]

Dataset EV5
Title: Shared annotation Hnf1aaKO and Kdm6apKO pancreas
Description: Functional annotation analysis of significantly down-regulated and up-regulated
genes in Hnf1aaKO and Kdm6apKO pancreas showing shared annotations using ENRICHR (https://amp.pharm.mssm.edu/Enrichr/)
and MSigDB (http://software.broadinstitute.org/gsea/msigdb/index.jsp).
